# Supplementary material for: Genomic prediction and genome-wide association study using combined genotypic data from different genotyping systems: application to apple fruit quality traits
Source: Hortic Res. 2024 Jul 8;11(7):uhae131. doi: 10.1093/hr/uhae131 (PMC11228094; doi:10.1093/hr/uhae131)
Supplement: Web_Material_uhae131 [file web_material_uhae131.zip]

Archive with 2 entries (2 files):
- 240327_Apple_SupplementaryDataTables_Revised.xlsx
- 240327_Apple_SupplementaryFigures_Revised.pdf
