# Supplementary material for: Genomic prediction and genome-wide association study using combined genotypic data from different genotyping systems: application to apple fruit quality traits
Source: Hortic Res. 2024 Jul 8;11(7):uhae131. doi: 10.1093/hr/uhae131 (PMC11228094; doi:10.1093/hr/uhae131)
Supplement: Web_Material_uhae131 [file web_material_uhae131.zip › 240327_Apple_SupplementaryDataTables_Revised.xlsx]

## Sheet: DataTableS1
Supplementary Data Table S1. Parental apple population used in this study.
Variety No.	Name	Parentage	Developer (Origine)	Registration year	Crossing year
1	Aikanokaori	Fuji × Tsugarub	H. Fujimaki	2001	–
2	Aizunohoppea	Fuji × Jonathan	FATC	2018	–
3	Akagi	Golden Delicious × Jonathan	GATC	1975	–
4	Akane	Jonathan × Worcester Pearmain	NIFTS	1970	–
5	Akibae	Sensyu × Tsugaru	T. Odagiri	1993	–
6	Akita Gold	Golden Delicious × Fuji	AFTES	1992	–
7	Akitabeniakari	Orin × Sensyu	AFTES	2005	–
8	Akitabenihoppea	Sensyu × Sansa	AFTES	2009	–
9	American Summer Pearmain	? × ?	- (USA)	–	–
10	Aori 11	Kita no Sachi × Jersey Mac	AITC	2004	–
11	Aori 12	Kita no Sachi × Jersey Mac	AITC	2004	–
12	Aori 13	Richared Deliciousc × Tsugaru	AITC	2003	–
13	Aori 15	Fuji × Aori 3	AITC	2004	–
14	Aori 16	(Akane × Rero11) × Natsumidori (Kitakami × Meku10 (Tsugaru × American Summer Pearmain))	AITC	2004	–
15	Aori 21	Fuji × Rei8 (Toko × Jonathan)	AITC	2008	–
16	Aori 24a	Granny Smith × Rei8 (Toko × Jonathan)	AITC	2013	–
17	Aori 25a	Mellow × Liberty	AITC	2013	–
18	Aori 26a	Tsugaru × Sansa	AITC	–	–
19	Aori 27	Kinsei × Mahe7	AITC	2008	–
20	Aori 29a	Tsugaru × Sansa	AITC	–	–
21	Aori 3	Toko × Richared Deliciousc	AITC	–	–
22	Beniminori	Tsugaru × Gala	NIFTS	2019	1981
23	Kurenai-no-mai	Tsugarub × ?	Tenkoen. Co. Ltd	1989	–
24	Beniroman	Shinano Red × Sansa	T. Takano	2011	–
25	Binikohakua	Hozuri × Yoko	FATC	2016	–
26	Braeburn	Lady Hamilton × ?	O. Moran (NZ)	–	–
27	Catarina	Fuji × ?	- (Brasil)	–	–
28	Chinatsu	Akane × Stark Earliest	NIFTS	2001	–
29	Cox's Orange Pippin	? × ?	R. Cox (UK)	–	–
30	Cute	Sensyu × Tsugaru	Ishidou. Co. Ltd	2003	–
31	Delicious	Winesap × ?	J. Hiatt (USA)	–	–
32	Elstar	Golden Delicious × ?	- (Netherland)	–	–
33	First Lady	Sansa × Tsugaru	YPHES	2009	–
34	Fuji	Ralls Janet × Delicious	NIFTS	1962	–
35	Fujiwararoman	Shinano Gold × Fuji	T. Takano	2011	–
36	Gala	Kidd's Orange Red × Golden Delicious	W. McKenzie (NZ)	–	–
37	Golden Delicious	Grimes Golden × ?	A. Mullins (USA)	–	–
38	Golden Melon	Golden Delicious × Indo	AITC	–	–
39	Goldroman	Shinano Gold × Tsugaru	T. Takano	2011	–
40	GoldRush	Golden Delicious × Coop17	PRI (USA)	1994	–
41	Granny Smith	? × ?	M.A. Smith (Australia)	–	–
42	Gunma Meigetu	Akagi × Fuji	GATC	1991	–
43	HAC6a	Golden Delicious × (McIntosh × Red Deliciousc)	HRO	–	–
44	Haruka	Golden Delicious × Delicious	K. Yokota	2002	–
45	Hatsuaki	Jonathan × Golden Delicious	NIFTS	1976	–
46	Hida	Fuji × Golden Deliciousb	T. Sunabara	1985	–
47	Himekami	Fuji × Jonathan	NIFTS	1985	–
48	Hinoazuma	Sensyu × Himekami	FATC	2006	–
49	Honey Queen	Megumi × Sekaiichi	GATC	1995	–
50	Honeygold	Golden Delicious × Haralson	MHRC (USA)	–	–
51	Hoozuri	Fuji × Jonathan	FATC	1996	–
52	Indo	? × ?	-	–	–
53	Iwakami	Fuji × Jonathan	NIFTS	1985	–
54	Iwaki	Tsugarub × Jonathan	AITC	–	–
55	Iwate 7a	Tsugaru × Pricilla	IARC	2009	–
56	Jersey Maca	? × ?	NJAES (USA)	–	–
57	Jonathan	? × ?	- (USA)	–	–
58	Kanki	Sensyu × Tsugaru	S. Kudo	1992	–
59	Kaori (Romu50)	Richared Deliciousc × ?	AITC	-	–
60	Kidd's Orange Red	Cox's Orange Pippin × Delicious	J. H. Kidd (NZ)	–	–
61	Kinsei	Golden Delicious × Delicious strain	H. Sato	1972	–
62	Kinshu	Sensyu × 4-4349	NIFTS	2019	1994
63	Kio	Orin × Sensyu	IARC	1994	–
64	Kita no Sachia	Tsugaru × American Summer Pearmain	AITC	1981	–
65	Kitakami	Tohoku 2 × Redgold	NIFTS	1983	1959-1961
66	Kitaro	Fuji × Hatsuaki	NIFTS	2000	1976
67	Kizashi	Gala × Stark Earliest	NIFTS	1991	1969
68	Koko	(Starking Deliciousc × Golden Delicious) × Fuji	Y. Shiozaki	1999	–
69	Kotaro	Fuji × Hatsuaki	NIFTS	2001	1976
70	Mahe7	(Indo × Golden Delicious) × Redgold	AITC	–	–
71	Maoi	Mantet × HAC6	HRO	2004	–
72	McIntosh	? × ?	J. McIntosh (Canada)	–	–
73	Megumi	Ralls Janet × Jonathan	AITC	1950	–
74	Mellow	(Golden Delicious × Indo) × Golden Delicious	AITC	1990	–
75	Merton Worcester	Cox's Orange Pippin × ?	John Innes Institute (UK)	–	–
76	Miki Life	Sensyu × Tsugaru	S. Kudo	1992	–
77	Morinokagayaki	Tsugaru × Gala	NIFTS	2011	1981
78	Morioka 44	Gala × Akane	NIFTS	–	1969
79	Morioka 45	Gala × Akane	NIFTS	–	1969
80	Morioka 46	Gala × ?	NIFTS	–	1969
81	Morioka 47a	Gala × Akane	NIFTS	–	1969
82	Morioka 48	Kitakami × Stark Earliest	NIFTS	–	1972
83	Morioka 51	Hatsuaki × Golden Delicious	NIFTS	–	1976
84	Morioka 53	Hatsuaki × Fuji	NIFTS	–	1976
85	Morioka 54	Hatsuaki × Fuji	NIFTS	–	1976
86	Morioka 55	Hatsuaki × Fuji	NIFTS	–	1976
87	Morioka 57	Jonathan × Hatsuaki	NIFTS	–	1976
88	Morioka 58	Hatsuaki × Fuji	NIFTS	–	1976
89	Morioka 59	Kitakami × Hatsuaki	NIFTS	–	1981
90	Morioka 60	Hatsuaki × Starking Deliciousc	NIFTS	–	1976
91	Morioka 61	Tsugaru × Kitakami	NIFTS	–	1981
92	Morioka 62	Akane × Maigold	NIFTS	–	1987
93	Morioka 64	Iwaki × Sansa	NIFTS	–	1987-1991
94	Morioka 65	Orin × Sansa	NIFTS	–	1987
95	Morioka 66	Sansa × 4-4349	NIFTS	–	1994
96	Morioka 68	Sansa × Sensyu	NIFTS	–	1993
97	Morioka 69	Sansa × Sekaiichi	NIFTS	–	1994
98	Morioka 71	Fuji × Tsugaru	NIFTS	–	1990
99	Na-130	McIntosh × Worcester Pearmain	NIFTS	–	1939-1941
100	Na-56a	? × ?	NIFTS	–	–
101	Narihoko	Golden Delicious × Fuji	T. Narita	1985	–
102	Nero26	(Jonathan × Golden Delicious) × Richared Deliciousc	AITC	–	–
103	Orei	Golden Delicious × Delicious	AITC	1951	–
104	Orin	Golden Delicious × Indo	T. Otsuki	–	–
105	Ouka	Tsugaru × Priscilla	IARC	2006	–
106	Ozenokurenai	Morioka 47 × Morioka 46	GATC, NIFTS	2009	1991
107	Priscilla	Starking Deliciousc × PRI610-2	PRI (USA)	1972	–
108	Ralls Janet	? × ?	- （USA)	–	–
109	RD122a	Richared Deliciousc × ?	-	–	–
110	Redgold	Golden Delicious × Richared Deliciousc	F. A. Schell (USA)	–	–
111	Rero11	Toko × Richared Deliciousc	AITC	–	–
112	Ro-125	Ralls Janet × Delicious	NIFTS	–	1939-1941
113	Ro-329	Ralls Janet × Delicious	NIFTS	–	1939-1941
114	Rose Pearl	Fuji × Pink Pearl	NIFTS	2015	1990
115	Rubinnette	Golden Delicious × Cox's Orange Pippin	W. Hauenstein (Switzerland)	–	–
116	Ruby Sweet	apple genetic resource (JP114069) × Fuji	NIFTS	2015	1993
117	Sansa	Akane × Gala	NIFTS	1988	1969
118	Scarlett O'HaraTMa	PCF 2-134 × PRI 669-205	PRI (USA)	–	–
119	Seirin	Redgold × Fuji	H. Oyamada et al.	1990	–
120	Sekaiichi	Delicious × Golden Delicious	AITC	–	–
121	Sensyu	Toko × Fuji	AFTES	1980	–
122	Shinano Dolce	Golden Delicious × Sensyu	NFTES	2005	–
123	Shinano Gold	Golden Delicious × Sensyu	NFTES	1999	–
124	Shinano Hoppe	Akane × Fuji	NFTES	2013	–
125	Shinano Piccoro	Golden Delicious × Akane	NFTES	2006	–
126	Shinano Pucchi	Tsugaru × Sansa	NFTES	2010	–
127	Shinano Red	Tsugaru × Vista Bella	NFTES	1997	–
128	Shinano Sweet	Fuji × Tsugaru	NFTES	1996	–
129	Silken	Honeygold × Sunrise	PARC (Canada)	1997 (USA)	–
130	Sinsekai	Fuji × Akagi	GATC	1988	–
131	Slim Red	Fuji × Akagi	GATC	1995	–
132	Sour Rougea	Fuji × Jonathanb	MIAH	2011	–
133	Stark Earliest	? × ?	D. Bonner (USA)	–	–
134	Sunrisea	McIntosh × Golden Delicious	-	–	–
135	Syusei	Fuji × Tsugaru	IAFRC	2005	–
136	Telamon	Wijcikd × Golden Delicious	EMRS (UK)	1986 (USA)	–
137	Tohoku2	Worcester Pearmain × McIntosh	NIFTS	–	1939-1941
138	Toki	Orin × Fuji	Harada Shubyo Co. Ltd.	2004	–
139	Toko	Golden Delicious × Indo	AITC	1962	–
140	Trajan	Golden Delicious × Wijcikd	EMRS (UK)	1986 (USA)	–
141	Tsugaru	Golden Delicious × Jonathan	AITC	1975	–
142	Tuscan	Wijcikd × Greensleeves	EMRS (UK)	1986 (USA)	–
143	Worcester Pearmain	? × ?	Mr. Hale (UK)	–	–
144	Yoko	Golden Delicious × Jonathan	GATC	1981	–
145	Yumeakarif	Hatsuaki × Chiaki	AFTES	–	–
146	230-1a	Tsugaru × Sansa	AITC	–	–
147	4-161	Hatsuaki × Starking Deliciousc	NIFTS	–	1976
148	4-23a	Fuji × Mahe7	AITC	–	–
149	4-4349	Tsugaru × Iwakami	NIFTS	–	1983
150	4-547	Fuji × Hatsuaki	NIFTS	–	1976
151	5-12786	Fuji × 8H-2-26	NIFTS	–	1993
152	5-13097a	Sansa × 8H-2-26	NIFTS	–	1993
153	5-3430	Sensyu × Sansa	NIFTS	–	1987
154	5-3645	Sansa × Tsugaru	NIFTS	–	1986
155	5-5102	Tsugaru × Fuji	NIFTS	–	1990
156	5-5471	Sansa × Tsugaru	NIFTS	–	1990
157	5-6393	Akane × 4-23	NIFTS	–	1988
158	5-6716	Tsugaru × Kizashi	NIFTS	–	1988
159	5-7529	Sansa × Morioka 48	NIFTS	–	1993
160	5-7572	Sansa × Kinsei	NIFTS	–	1993
161	6-12015	Sansa × Akibae	NIFTS	–	2000
162	6-2498	Sansa × Sekaiichi	NIFTS	–	1994
163	6-5860a	Sansa × 8H-2-26	NIFTS	–	1995
164	6-6832 (Morioka 72)	Sansa × Morioka 48	NIFTS	–	1996
165	6-7621	Sansa × Scarlett O'HaraTM	NIFTS	–	1996
166	6-7729	Sansa × Coop29	NIFTS	–	1996
167	6-7810	Sensyu × Scarlett O'HaraTM	NIFTS	–	1996
168	6-8083	Fuji × Coop29	NIFTS	–	1996
169	6-8084	Fuji × Coop29	NIFTS	–	1996
170	6-8098	Fuji × Coop29	NIFTS	–	1996
171	6-8491	Chinatsu × ?	NIFTS	–	1998
172	6-8507	Chinatsu × Morioka 48	NIFTS	–	1998
173	6-8572	Akane × Shinano Sweet	NIFTS	–	1997
174	6-8584	Akane × Shinano Sweet	NIFTS	–	1997
175	6-8585	Akane × Shinano Sweet	NIFTS	–	1997
176	6-8608	Akane × Shinano Sweet	NIFTS	–	1997
177	6-9191a	Kotaro × Honey Gold	NIFTS	–	1997
178	6-9706 (Morioka 73)	Chinatsu × 5-6716	NIFTS	–	1999
179	7-2170	Sansa × 5-12786	NIFTS	–	2005
180	7-2241 (Morioka 74)	Sansa × 5-12786	NIFTS	–	2005
181	7-2286	Sansa × 5-12786	NIFTS	–	2005
182	7-3635	Shinano Gold × Morioka 64	NIFTS	–	2006
183	7-3888	Silken × Kotaro	NIFTS	–	2006
184	8H-2-26	(Wijcikd × Golden Delicious) × (Wijcikd × Golden Delicious)	- (Canada)	–	–
a Varieties were used only for genotype analysis. Phenotypes of the varieties were not evaluated in this study.
b Candidate paternal parents predicted in Minamikawa et al.17
c 'Richared Delicious', 'Red Delicious' and 'Starking Delicious' are sports of 'Delicious'.
d 'Wijcik' is a sport of 'McIntosh'.
e Origins except Japan are shown.
f Marker genotypes did not match pedigree information.
AFTES: Akita Fruit-Tree Experiment Station, AITC: Aomori Prefectural Industrial Technology Research Center, EMRS: East Malling Research Station, FATC: Fukushima Agricultural Technology Center, GATC: Gunma Agricultural Technology Center, HRO: Hokkaido Research Organization, IAFRC: Ishikawa Agriculture and Forestry Research Center, IARC: Iwate Agricultural Research Center, MIAH: Miyagi Prefectural …

## Sheet: DataTableS2
Supplementary Data Table S2. Breeding apple population used in this study.
Family No.	Parentage	Number of genotypes	Number of missing phenotypes		Genotyping method
					Infinium	GRAS-Di
1	Orin × Akane	40	–		✓	✓
2	Sinsekai × Morinokagayaki	22	–		✓	✓
3	Hatsuaki × Megumi	17	–		✓	✓
4	Kitaro × Akane	17	–		✓	✓
5	Fuji × Tsugaru	14	–		✓	✓
6	Fuji × Hatsuaki	13	–		✓	✓
7	Sansa × Tsugaru	11	–		✓	✓
8	Kotaro × Kinshu	11	–		✓	✓
9	Orin × Sansa	10	–		✓	✓
10	Sensyu × Kotaro	7	–		✓	✓
11	Shinano Gold × Morioka 64	6	–		✓	✓
12	Tsugaru × Delicious	6	–		✓	✓
13	Sansa × Jonathan	6	–		✓	✓
14	Sensyu × Sansa	6	–		✓	✓
15	Jonathan × Delicious	5	–		✓	✓
16	Kitaro × Catarina	104	27		✓	–
17	Megumi × Morioka 71	77	1		✓	–
18	Gala × Catarina	71	4		✓	–
19	Morioka 60 × Akibae	65	13		✓	–
20	Slim Red × Morinokagayaki	65	8		✓	–
21	Morioka 58 × Shinano Gold	53	–		✓	–
22	Sinsekai × 6-10476	45	–		✓	–
23	Aikanokaori × Morioka 71	39	–		✓	–
24	Fuji × Shinano Gold	38	–		✓	–
25	Morioka 69 × Shinano Gold	33	–		✓	–
26	Morioka 64 × Morioka 71	33	–		✓	–
27	Shinano Gold × 8H-2-26	33	7		✓	–
28	Shinano Sweet × Catarina	33	–		✓	–
29	Sansa × Akane	32	–		✓	–
30	Shinano Gold × 6-8084	29	–		✓	–
31	Morioka 71 × Morioka 58	26	–		✓	–
32	Sinsekai × Catarina	26	–		✓	–
33	Sensyu × Morioka 69	26	–		✓	–
34	Aikanokaori × Haruka	24	–		✓	–
35	Slim Red × Shinano Sweet	24	–		✓	–
36	Morioka 54 × Morinokagayaki	24	–		✓	–
37	Fuji × 3-3966	24	–		✓	–
38	Morinokagayaki × 6-10476	24	–		✓	–
39	Morioka 61 × Morioka 65	23	2		✓	–
40	Shinano Gold × Morioka 68	23	6		✓	–
41	Sinsekai × Morioka 58	22	–		✓	–
42	Sansa × Delicious	22	–		✓	–
43	Miki Life × Morioka 65	22	5		✓	–
44	Haruka × Morioka 58	22	–		✓	–
45	Fuji × Sansa	21	–		✓	–
46	Morioka 64 × Akibae	20	–		✓	–
47	Gala × Beniminori	20	–		✓	–
48	Kotaro × Catarina	20	–		✓	–
49	Kinshu × Catarina	20	–		✓	–
50	Sansa × 6-8507	18	–		✓	–
51	6-7810 × Sansa	17	–		✓	–
52	Morioka 64 × Gala	17	–		✓	–
53	Aikanokaori × Shinano Gold	16	–		✓	–
54	Morioka 71 × Morioka 54	16	–		✓	–
55	Morioka 54 × Morioka 71	16	–		✓	–
56	Catarina × Kotaro	15	–		✓	–
57	Morioka 60 × Morioka 69	15	1		✓	–
58	Sansa × Shinano Red	15	–		✓	–
59	Fuji × Morioka 54	15	–		✓	–
60	Gala × 6-8507	14	–		✓	–
61	Akane × Megumi	14	–		✓	–
62	Fuji × Kotaro	14	–		✓	–
63	Morioka 58 × Slim Red	14	1		✓	–
64	Aikanokaori × Kotaro	13	–		✓	–
65	Shinano Gold × Catarina	13	–		✓	–
66	Morioka 58 × Morinokagayaki	12	–		✓	–
67	8H-5-3 × Shinano Gold	12	–		✓	–
68	Morinokagayaki × 8H-5-3	12	–		✓	–
69	Akibae × Beniminori	12	–		✓	–
70	Haruka × Aikanokaori	12	–		✓	–
71	Sensyu × Sinsekai	12	–		✓	–
72	Kitaro × Tsugaru	12	–		✓	–
73	Kitaro × Sansa	12	–		✓	–
74	6-8084 × Morioka 71	12	1		✓	–
75	6-7810 × Catarina	12	–		✓	–
76	Shinano Gold × Miki Life	12	–		✓	–
77	Shinano Gold × 6-7729	11	–		✓	–
78	Shinano Gold × Gala	11	–		✓	–
79	Shinano Sweet × Kinshu	10	–		✓	–
80	Sansa × 6-7810	10	–		✓	–
81	Fuji × Megumi	10	–		✓	–
82	Kotaro × 6-8084	10	1		✓	–
83	Jonathan × Ruby Sweet	9	–		✓	–
84	Sansa × Sinsekai	9	–		✓	–
85	Akibae × Catarina	9	–		✓	–
86	Kotaro × Morioka 58	8	–		✓	–
87	Sensyu × Himekami	8	–		✓	–
88	Morinokagayaki × Morioka 58	8	–		✓	–
89	Shinano Sweet × Slim Red	8	–		✓	–
90	Ozenokurenai × 6-8507	8	–		✓	–
91	Catarina × Shinano Sweet	7	–		✓	–
92	6-10476 × Morinokagayaki	7	–		✓	–
93	6-10476 × Sinsekai	7	–		✓	–
94	Morioka 69 × Sensyu	7	–		✓	–
95	Gala × Morioka 66	7	–		✓	–
96	Shinano Sweet × Morioka 69	7	–		✓	–
97	6-8491 × Beniminori	7	–		✓	–
98	Morinokagayaki × Morioka 54	7	–		✓	–
99	6-7810 × 6-8507	7	–		✓	–
100	6-10476 × Catarina	7	–		✓	–
101	Shinano Red × 6-9706	7	–		✓	–
102	Shinano Sweet × First Lady	7	–		✓	–
103	Ouka × Morioka 69	6	–		✓	–
104	Akibae × Ouka	6	–		✓	–
105	Morioka 64 × Ouka	6	–		✓	–
106	Gala × 6-8491	6	1		✓	–
107	Gala × Ouka	6	–		✓	–
108	Chinatsu × Morioka 68	6	–		✓	–
109	Shinano Gold × 3-3966	6	–		✓	–
110	Sensyu × Akane	6	–		✓	–
111	Kitaro × Sinsekai	6	–		✓	–
112	Morioka 71 × 6-7729	6	–		✓	–
113	Shinano Red × 6-8507	6	–		✓	–
114	Shinano Gold × Morioka 66	6	–		✓	–
115	6-8507 × Shinano Red	5	–		✓	–
116	Morioka 61 × Toki	5	–		✓	–
117	Fuji × Akane	5	–		✓	–
118	6-7729 × Catarina	5	–		✓	–
119	Kotaro × Morioka 71	4	–		✓	–
120	Catarina × Shinano Gold	4	–		✓	–
121	Fuji × 5-2001 (Orin × HAR8T130)	4	1		✓	–
122	5-3430 × Morioka 64	4	–		✓	–
123	Akibae × Morioka 69	4	–		✓	–
124	Gala × Morioka 68	4	–		✓	–
125	Sansa × Beniminori	4	–		✓	–
126	Gala × Kinshu	4	–		✓	–
127	Miki Life × 6-8491	4	–		✓	–
128	Toko × Kotaro	4	–		✓	–
129	Akane × Sansa	4	–		✓	–
130	Morioka 69 × Catarina	4	–		✓	–
131	Shinano Gold × 8H-5-3	4	–		✓	–
132	Catarina × Sinsekai	3	–		✓	–
133	5-7756 × Morioka 71	3	–		✓	–
134	5-7756 × Fuji	3	–		✓	–
135	Fuji × Delicious	3	–		✓	–
136	Fuji × Orin	3	–		✓	–
137	Morinokagayaki × 6-8084	3	1		✓	–
138	Shinano Gold × Aikanokaori	3	–		✓	–
139	8H-5-3 × Morinokagayaki	3	–		✓	–
140	Morinokagayaki × 8H-2-26	3	–		✓	–
141	6-8098 × Catarina	3	–		✓	–
142	Morinokagayaki × Kinshu	3	–		✓	–
143	Kotaro × Haruka	2	1		✓	–
144	Golden Delicious × ?	2	2		✓	–
145	Catarina × Kinshu	2	–		✓	–
146	Morioka 69 × Morioka 60	2	–		✓	–
147	Akibae × Kio	2	–		✓	–
148	Sansa × Orlovim	2	–		✓	–
149	Sansa × 5-10770	2	–		✓	–
150	5-7685 × Kinshu	2	–		✓	–
151	Akibae × Morioka 66	2	–		✓	–
152	Morioka 60 × Morioka 64	2	–		✓	–
153	Morinokagayaki × Morioka 61	2	–		✓	–
154	Shinano Gold × 5-5102	2	–		✓	–
155	Sinsekai × Morioka 71	2	–		✓	–
156	Sansa × Ruby Sweet	2	–		✓	–
157	Akibae × Morioka 65	2	–		✓	–
158	Jonathan × Sansa	2	–		✓	–
159	Fuji × Himekami	2	–		✓	–
160	Toko × Morioka 54	2	–		✓	–
161	Kio × Akibae	2	–		✓	–
162	Kinshu × Beniminori	2	–		✓	–
163	Sensyu × Morioka 64	1	1		✓	–
164	Gala × Morioka 64	1	1		✓	–
165	Chinatsu × Beniminori	1	1		✓	–
166	Morioka 61 × Silken	1	1		✓	–
167	Golden Delicious × Jonathan	1	1		✓	–
168	Toko × Jonathan	1	1		✓	–
169	Fuji × Rei8	1	1		✓	–
170	Delicious × Orin	1	1		✓	–
171	? × ?	1	–		✓	–
172	Kotaro × Morinokagayaki	1	–		✓	–
173	? × 5-10658	1	–		✓	–
174	Morioka 58 × Morioka 71	1	–		✓	–
175	Tsugaru × Morioka 65	1	–		✓	–
176	6-8507 × 6-7810	1	–		✓	–
177	6-7810 × ?	1	–		✓	–
178	Catarina × Akibae	1	–		✓	–
179	Catarina × Morioka 69	1	–		✓	–
180	Morioka 73 × Shinano Red	1	–		✓	–
181	8N-24-50 (Golden Delicious × Wijcik) × 8N-25-23 (Golden Delicious × Wijcik)	1	1		✓	–
182	Reka × Fuji	1	–		✓	–
183	Geneva × Pink Pearl	1	–		✓	–
184	Akibae × 5-13097	1	–		✓	–
185	Hida × Fuji	1	–		✓	–
186	Haruka × Sinsekai	1	–		✓	–
187	5-3430 × Morinokagayaki	1	–		✓	–
188	5-3430 × Morioka 66	1	–		✓	–
189	Morioka 60 × Gala	1	–		✓	–
190	Haruka × 5-5102	1	–		✓	–
191	6-7621 × 6-7810	1	–		✓	–
192	Macoun × Morinokagayaki	1	–		✓	–
193	Fuji × Morioka 57	1	–		✓	–
194	Sensyu × Morioka 54	1	–		✓	–
195	Sansa × Morioka 65	1	–		✓	–
196	Hatsuaki × Megumi-self-15	1	–		✓	–
197	Shinano Gold × Morioka 69	1	–		✓	–
198	Kotaro × Aikanokaori	1	–		✓	–
199	Kio × 6-7810	1	–		✓	–
200	Ozenokurenai × ?	1	–		✓	–
201	Sansa × TSR29T219	1	1		✓	–
202	Megumi × Megumi	1	1		✓	–
203	? × ?	1	1		✓	–
204	? × ?	1	1		✓	–
205	? × ?	1	1		✓	–
206	? × ?	1	1		✓	–
207	? × ?	1	1		✓	–

## Sheet: DataTableS3
Supplementary Data Table S3. Information on GRAS-Di and Infinium SNP markers in this study.
Marker name	GDDH13 Genome v1.1		GRAS-Di	Infinium
	Chromosome	Position (bp)
coDominantGRAS1	1	101293	✓
coDominantGRAS2	1	101301	✓
coDominantGRAS3	1	101302	✓
coDominantGRAS4	1	101328	✓
coDominantGRAS5	1	101383	✓
coDominantGRAS6	1	101385	✓
SNP_FB_1079904	1	166229		✓
coDominantGRAS7	1	260398	✓
coDominantGRAS8	1	260420	✓
coDominantGRAS9	1	260538	✓
SNP_FB_0197433	1	285568		✓
coDominantGRAS10	1	289504	✓
SNP_FB_0197414	1	290348		✓
SNP_FB_0197405	1	292000		✓
SNP_FB_0409675	1	367886		✓
coDominantGRAS11	1	409852	✓
coDominantGRAS12	1	409868	✓
coDominantGRAS13	1	409886	✓
coDominantGRAS14	1	409904	✓
SNP_FB_0409694	1	439820		✓
coDominantGRAS15	1	808272	✓
coDominantGRAS16	1	808334	✓
coDominantGRAS17	1	808336	✓
coDominantGRAS18	1	808338	✓
coDominantGRAS19	1	808339	✓
coDominantGRAS20	1	808359	✓
coDominantGRAS21	1	808360	✓
coDominantGRAS22	1	808374	✓
coDominantGRAS23	1	808375	✓
coDominantGRAS24	1	808380	✓
coDominantGRAS25	1	808410	✓
RosBREEDSNP_SNP_CT_5940163_Lg1_00152_MAF50_1642197_exon1	1	849179		✓
coDominantGRAS26	1	1016640	✓
coDominantGRAS27	1	1016643	✓
coDominantGRAS28	1	1016653	✓
SNP_FB_1079977	1	1077995		✓
SNP_FB_1079972	1	1080409		✓
SNP_FB_0400921	1	1483881		✓
SNP_FB_0400919	1	1485540		✓
SNP_FB_0400910	1	1489676		✓
SNP_FB_0400909	1	1490223		✓
coDominantGRAS29	1	1784147	✓
coDominantGRAS30	1	1784171	✓
coDominantGRAS31	1	1784264	✓
coDominantGRAS32	1	1784295	✓
coDominantGRAS33	1	1831035	✓
SNP_FB_0313817	1	2085514		✓
coDominantGRAS34	1	5559981	✓
coDominantGRAS35	1	5559982	✓
SNP_FB_0411246	1	5578550		✓
SNP_FB_0411240	1	5581289		✓
SNP_FB_0411238	1	5582573		✓
coDominantGRAS36	1	5729138	✓
coDominantGRAS37	1	5729153	✓
coDominantGRAS38	1	5729243	✓
SNP_FB_0197753	1	5773411		✓
SNP_FB_0197756	1	5773629		✓
SNP_FB_0197759	1	5773930		✓
SNP_FB_0197766	1	5776006		✓
SNP_FB_0197767	1	5776187		✓
coDominantGRAS39	1	5834805	✓
coDominantGRAS40	1	5834880	✓
coDominantGRAS41	1	5876366	✓
coDominantGRAS42	1	5876398	✓
coDominantGRAS43	1	5876405	✓
coDominantGRAS44	1	5920740	✓
coDominantGRAS45	1	5920762	✓
coDominantGRAS46	1	5920772	✓
coDominantGRAS47	1	5920779	✓
coDominantGRAS48	1	6047524	✓
coDominantGRAS49	1	6136804	✓
coDominantGRAS50	1	6136859	✓
SNP_FB_0530079	1	6204218		✓
SNP_FB_0530061	1	6208865		✓
SNP_FB_0530052	1	6213075		✓
SNP_FB_0530049	1	6213850		✓
coDominantGRAS51	1	6320462	✓
SNP_FB_1035153	1	6495773		✓
SNP_FB_0764324	1	6658270		✓
coDominantGRAS52	1	6666275	✓
coDominantGRAS53	1	6666305	✓
coDominantGRAS54	1	6666308	✓
coDominantGRAS55	1	6666314	✓
coDominantGRAS56	1	6666324	✓
coDominantGRAS57	1	6666336	✓
coDominantGRAS58	1	6666371	✓
coDominantGRAS59	1	6666375	✓
SNP_FB_0764008	1	6780870		✓
SNP_FB_0764006	1	6781273		✓
SNP_FB_0763988	1	6784254		✓
SNP_FB_0763984	1	6786395		✓
SNP_FB_1111607	1	7213485		✓
SNP_FB_1111605	1	7213876		✓
coDominantGRAS60	1	7569124	✓
coDominantGRAS61	1	7569197	✓
RosBREEDSNP_SNP_AC_121548_Lg1_00288_MAF30_MDP0000151845_exon1	1	7625019		✓
SNP_FB_0463466	1	7794827		✓
SNP_FB_0463467	1	7794847		✓
SNP_FB_0463492	1	7800192		✓
coDominantGRAS62	1	7827773	✓
SNP_FB_0953652	1	7859638		✓
SNP_FB_0953660	1	7862383		✓
coDominantGRAS63	1	7873344	✓
coDominantGRAS64	1	7873367	✓
coDominantGRAS65	1	7873382	✓
coDominantGRAS66	1	7873393	✓
coDominantGRAS67	1	7873405	✓
coDominantGRAS68	1	7873409	✓
coDominantGRAS69	1	7873545	✓
coDominantGRAS70	1	8098210	✓
coDominantGRAS71	1	8098227	✓
coDominantGRAS72	1	8098281	✓
SNP_FB_0464008	1	8288747		✓
SNP_FB_0464009	1	8288873		✓
SNP_FB_0464018	1	8291440		✓
SNP_FB_0464035	1	8293543		✓
SNP_FB_0464041	1	8294747		✓
SNP_FB_0411217	1	8377837		✓
SNP_FB_0411216	1	8377959		✓
SNP_FB_0411213	1	8380596		✓
SNP_FB_0411211	1	8380794		✓
SNP_FB_0411206	1	8382971		✓
coDominantGRAS73	1	8455140	✓
coDominantGRAS74	1	8455159	✓
coDominantGRAS75	1	8455203	✓
coDominantGRAS76	1	8499014	✓
coDominantGRAS77	1	8499034	✓
SNP_FB_1099420	1	8713506		✓
coDominantGRAS78	1	8850457	✓
coDominantGRAS79	1	8850509	✓
coDominantGRAS80	1	8850533	✓
coDominantGRAS81	1	8850559	✓
coDominantGRAS82	1	8850624	✓
SNP_FB_0673800	1	8958022		✓
SNP_FB_0673802	1	8958200		✓
SNP_FB_0673806	1	8958866		✓
SNP_FB_0673808	1	8959133		✓
SNP_FB_0673809	1	8959215		✓
coDominantGRAS83	1	9134220	✓
coDominantGRAS84	1	9134232	✓
coDominantGRAS85	1	9134244	✓
coDominantGRAS86	1	9257844	✓
coDominantGRAS87	1	9257926	✓
coDominantGRAS88	1	9257942	✓
coDominantGRAS89	1	9257954	✓
coDominantGRAS90	1	9258002	✓
SNP_FB_1004093	1	9339140		✓
coDominantGRAS91	1	9429572	✓
coDominantGRAS92	1	9429620	✓
coDominantGRAS93	1	9429641	✓
SNP_FB_0411310	1	9606555		✓
SNP_FB_0411306	1	9608055		✓
coDominantGRAS94	1	9683622	✓
coDominantGRAS95	1	9683674	✓
coDominantGRAS96	1	9683687	✓
coDominantGRAS97	1	9683689	✓
coDominantGRAS98	1	9683742	✓
coDominantGRAS99	1	9683747	✓
coDominantGRAS100	1	9683754	✓
coDominantGRAS101	1	9683773	✓
coDominantGRAS102	1	9683774	✓
coDominantGRAS103	1	9690523	✓
coDominantGRAS104	1	9690548	✓
coDominantGRAS105	1	9690552	✓
coDominantGRAS106	1	10214224	✓
coDominantGRAS107	1	10214228	✓
coDominantGRAS108	1	10214237	✓
coDominantGRAS109	1	10214245	✓
coDominantGRAS110	1	10214274	✓
SNP_FB_0411409	1	10265237		✓
coDominantGRAS111	1	10326042	✓
coDominantGRAS112	1	10326089	✓
SNP_FB_0938917	1	10340536		✓
SNP_FB_1114723	1	10523629		✓
SNP_FB_1114722	1	10523630		✓
SNP_FB_1114720	1	10525128		✓
SNP_FB_0976787	1	10625174		✓
SNP_FB_1021088	1	10664276		✓
SNP_FB_1021087	1	10664547		✓
SNP_FB_1021084	1	10665237		✓
SNP_FB_1021083	1	10665774		✓
SNP_FB_1099992	1	10689866		✓
SNP_FB_0411478	1	10785803		✓
SNP_FB_0411479	1	10786384		✓
SNP_FB_0411487	1	10790519		✓
SNP_FB_0411488	1	10790568		✓
RosBREEDSNP_SNP_AG_4746500_Lg1_MDP0000213515_MAF40_MDP0000213515_exon1	1	10790670		✓
SNP_FB_0411491	1	10791654		✓
SNP_FB_0411493	1	10791858		✓
coDominantGRAS113	1	10824226	✓
coDominantGRAS114	1	10824250	✓
coDominantGRAS115	1	11316410	✓
coDominantGRAS116	1	11316432	✓
coDominantGRAS117	1	11316433	✓
coDominantGRAS118	1	11316472	✓
coDominantGRAS119	1	11316478	✓
coDominantGRAS120	1	11316485	✓
RosBREEDSNP_SNP_AC_8789324_Lg1_02428_MAF30_21164_exon1	1	11380289		✓
SNP_FB_0417007	1	11380952		✓
SNP_FB_0417000	1	11382553		✓
SNP_FB_0416997	1	11385169		✓
coDominantGRAS121	1	11391388	✓
coDominantGRAS122	1	11391405	✓
coDominantGRAS123	1	11396761	✓
coDominantGRAS124	1	11396815	✓
coDominantGRAS125	1	11396851	✓
GDsnp02428	1	11396890		✓
coDominantGRAS126	1	11424657	✓
coDominantGRAS127	1	11424677	✓
coDominantGRAS128	1	11424678	✓
coDominantGRAS129	1	11424724	✓
coDominantGRAS130	1	11424750	✓
SNP_FB_0939070	1	11576687		✓
SNP_FB_0939068	1	11577494		✓
SNP_FB_0939067	1	11578504		✓
SNP_FB_0411700	1	11631784		✓
SNP_FB_0411698	1	11631908		✓
SNP_FB_0411697	1	11632053		✓
SNP_FB_1049454	1	11911452		✓
coDominantGRAS131	1	11943029	✓
coDominantGRAS132	1	11943152	✓
coDominantGRAS133	1	11943259	✓
GDsnp00152	1	11967574		✓
coDominantGRAS134	1	11991260	✓
coDominantGRAS135	1	11991378	✓
coDominantGRAS136	1	11991492	✓
coDominantGRAS137	1	12099090	✓
SNP_FB_0415487	1	12124741		✓
SNP_FB_0415504	1	12127847		✓
SNP_FB_0415507	1	12128473		✓
SNP_FB_0415516	1	12130389		✓
SNP_FB_0415526	1	12133220		✓
SNP_FB_0671554	1	12211970		✓
SNP_FB_0671576	1	12217799		✓
coDominantGRAS138	1	12274825	✓
coDominantGRAS139	1	12274831	✓
coDominantGRAS140	1	12336763	✓
coDominantGRAS141	1	12366079	✓
coDominantGRAS142	1	12835200	✓
coDominantGRAS143	1	12835244	✓
coDominantGRAS144	1	12835256	✓
coDominantGRAS145	1	12835331	✓
coDominantGRAS146	1	12835361	✓
coDominantGRAS147	1	12835362	✓
coDominantGRAS148	1	12835392	✓
SNP_FB_1108214	1	12987281		✓
SNP_FB_1108208	1	12989414		✓
coDominantGRAS149	1	13056158	✓
coDominantGRAS150	1	13056172	✓
coDominantGRAS151	1	13103970	✓
coDominantGRAS152	1	13103978	✓
SNP_FB_0079751	1	13426194		✓
SNP_FB_0079718	1	13431437		✓
SNP_FB_0079717	1	13431469		✓
SNP_FB_0079713	1	13431974		✓
SNP_FB_0079679	1	13434781		✓
SNP_FB_0418563	1	13650486		✓
SNP_FB_0418565	1	13651185		✓
SNP_FB_0418576	1	13652715		✓
SNP_FB_0418586	1	13654136		✓
coDominantGRAS153	1	13819726	✓
coDominantGRAS154	1	13819738	✓
coDominantGRAS155	1	13869251	✓
coDominantGRAS156	1	13869258	✓
coDominantGRAS157	1	13903644	✓
coDominantGRAS158	1	13990812	✓
coDominantGRAS159	1	14160292	✓
coDominantGRAS160	1	14160300	✓
coDominantGRAS161	1	14160423	✓
coDominantGRAS162	1	14160433	✓
coDominantGRAS163	1	14160437	✓
RosBREEDSNP_SNP_TC_9351463_Lg1_00703_MAF20_MDP0000661406_exon4	1	14186989		✓
SNP_FB_0417197	1	14353814		✓
SNP_FB_0417203	1	14355484		✓
GDsnp02580	1	14356770		✓
SNP_FB_0417208	1	14359857		✓
coDominantGRAS164	1	14560814	✓
coDominantGRAS165	1	14560897	✓
coDominantGRAS166	1	14560964	✓
SNP_FB_0417637	1	14590141		✓
RosBREEDSNP_SNP_CA_9907051_Lg1_RosCOS404_MAF20_MDP0000384319_exon1	1	14591055		✓
coDominantGRAS167	1	14777358	✓
coDominantGRAS168	1	14777377	✓
coDominantGRAS169	1	14794347	✓
coDominantGRAS170	1	14794350	✓
coDominantGRAS171	1	14794354	✓
coDominantGRAS172	1	14794377	✓
coDominantGRAS173	1	14794379	✓
coDominantGRAS174	1	14794413	✓
coDominantGRAS175	1	14794414	✓
coDominantGRAS176	1	14794434	✓
coDominantGRAS177	1	14794462	✓
coDominantGRAS178	1	14794475	✓
coDominantGRAS179	1	14794481	✓
coDominantGRAS180	1	14794490	✓
coDominantGRAS181	1	14794495	✓
SNP_FB_0417939	1	14794635		✓
coDominantGRAS182	1	14803306	✓
coDominantGRAS183	1	14803310	✓
coDominantGRAS184	1	14889751	✓
coDominantGRAS185	1	14950283	✓
coDominantGRAS186	1	15045181	✓
coDominantGRAS187	1	15045296	✓
coDominantGRAS188	1	15311631	✓
SNP_FB_0448220	1	15371922		✓
SNP_FB_0448219	1	15371979		✓
SNP_FB_0448193	1	15385176		✓
coDominantGRAS189	1	15387880	✓
coDominantGRAS190	1	15399257	✓
coDominantGRAS191	1	15399325	✓
coDominantGRAS192	1	15399355	✓
coDominantGRAS193	1	15399365	✓
coDominantGRAS194	1	15419411	✓
coDominantGRAS195	1	15419443	✓
coDominantGRAS196	1	15531260	✓
coDominantGRAS197	1	15531309	✓
coDominantGRAS198	1	15531328	✓
coDominantGRAS199	1	15531340	✓
coDominantGRAS200	1	15531345	✓
coDominantGRAS201	1	15531368	✓
coDominantGRAS202	1	15656227	✓
coDominantGRAS203	1	15656237	✓
coDominantGRAS204	1	15694270	✓
coDominantGRAS205	1	15791573	✓
coDominantGRAS206	1	15791656	✓
coDominantGRAS207	1	15791662	✓
coDominantGRAS208	1	15791696	✓
coDominantGRAS209	1	15791734	✓
coDominantGRAS210	1	15791742	✓
coDominantGRAS211	1	15791746	✓
RosBREEDSNP_SNP_TC_11532952_Lg1_01815_MAF50_1682832_exon5	1	15807659		✓
RosBREEDSNP_SNP_AG_11508677_Lg1_01815_MAF50_1661682_exon1	1	15827102		✓
GDsnp01815	1	15830725		✓
RosBREEDSNP_SNP_AG_11503910_Lg1_01815_MAF40_1621735_exon8	1	15832516		✓
RosBREEDSNP_SNP_GA_11499061_Lg1_01815_MAF30_516837_exon4	1	15837211		✓
RosBREEDSNP_SNP_AC_11489706_Lg1_01815_MAF40_873112_exon1	1	15845579		✓
RosBREEDSNP_SNP_GA_11485470_Lg1_01815_MAF20_864893_exon1	1	15853568		✓
SNP_FB_0419287	1	15854329		✓
SNP_FB_0419286	1	15854508		✓
SNP_FB_0419285	1	15854565		✓
coDominantGRAS212	1	15869651	✓
coDominantGRAS213	1	16115968	✓
coDominantGRAS214	1	16116074	✓
coDominantGRAS215	1	16190670	✓
coDominantGRAS216	1	16190713	✓
coDominantGRAS217	1	16190716	✓
coDominantGRAS218	1	16190717	✓
coDominantGRAS219	1	16190718	✓
coDominantGRAS220	1	16287174	✓
coDominantGRAS221	1	16287211	✓
coDominantGRAS222	1	16516323	✓
coDominantGRAS223	1	16516331	✓
coDominantGRAS224	1	16516355	✓
coDominantGRAS225	1	16516375	✓
coDominantGRAS226	1	16547089	✓
coDominantGRAS227	1	16547091	✓
coDominantGRAS228	1	16547096	✓
coDominantGRAS229	1	16547189	✓
SNP_FB_0419751	1	16669549		✓
SNP_FB_0419753	1	16670087		✓
SNP_FB_0419754	1	16670208		✓
GDsnp00420	1	16674471		✓
RosBREEDSNP_SNP_CT_12194485_Lg1_00420_MAF40_1648508_exon1	1	16674603		✓
SNP_FB_0419771	1	16675410		✓
coDominantGRAS230	1	16895526	✓
GDsnp02334	1	16938182		✓
SNP_FB_0420062	1	16940872		✓
SNP_FB_0420063	1	16941490		✓
SNP_FB_0420066	1	16942764		✓
RosBREEDSNP_SNP_TC_12382050_Lg1_02334_MAF40_MDP0000219571_exon3	1	16968607		✓
coDominantGRAS231	1	17070625	✓
coDominantGRAS232	1	17137722	✓
coDominantGRAS233	1	17137740	✓
coDominantGRAS234	1	17137835	✓
coDominantGRAS235	1	17137837	✓
coDominantGRAS236	1	17137913	✓
SNP_FB_0937902	1	17149408		✓
SNP_FB_0937905	1	17150322		✓
SNP_FB_0937906	1	17150927		✓
RosBREEDSNP_SNP_CT_13068176_Lg1_01494_MAF50_MDP0000298776_exon4	1	17384001		✓
SNP_FB_0420924	1	17424263		✓
RosBREEDSNP_SNP_GA_13037789_Lg1_01494_MAF30_840712_exon1	1	17428781		✓
SNP_FB_0420902	1	17430254		✓
SNP_FB_0420898	1	17431304		✓
SNP_FB_0420896	1	17431586		✓
SNP_FB_0420895	1	17431979		✓
SNP_FB_0420891	1	17432903		✓
SNP_FB_0420884	1	17433400		✓
SNP_FB_0420881	1	17433718		✓
SNP_FB_0420880	1	17433771		✓
coDominantGRAS237	1	17487916	✓
coDominantGRAS238	1	17487999	✓
coDominantGRAS239	1	17488006	✓
coDominantGRAS240	1	17787757	✓
SNP_FB_0420170	1	17883047		✓
SNP_FB_0420150	1	17886408		✓
coDominantGRAS241	1	17888095	✓
SNP_FB_0420130	1	17890548		✓
SNP_FB_0420129	1	17890966		✓
SNP_FB_0420128	1	17890981		✓
coDominantGRAS242	1	17922799	✓
SNP_FB_0535505	1	18021905		✓
coDominantGRAS243	1	18040499	✓
SNP_FB_0421614	1	18110442		✓
SNP_FB_0421620	1	18114339		✓
SNP_FB_0421625	1	18115661		✓
SNP_FB_0421626	1	18115753		✓
SNP_FB_0421635	1	18116719		✓
SNP_FB_0421638	1	18117370		✓
RosBREEDSNP_SNP_CT_14001081_Lg1_01889_MAF20_MDP0000824791_exon1	1	18223616		✓
RosBREEDSNP_SNP_TG_14148062_Lg1_01058_MAF10_1670627_exon2	1	18413404		✓
RosBREEDSNP_SNP_AG_14154922_Lg1_01058_MAF30_1682312_exon1	1	18442594		✓
SNP_FB_0422075	1	18445949		✓
SNP_FB_0422076	1	18446000		✓
SNP_FB_0422078	1	18446431		✓
SNP_FB_0422079	1	18446491		✓
SNP_FB_0422080	1	18446682		✓
SNP_FB_0422081	1	18446859		✓
coDominantGRAS244	1	18586207	✓
coDominantGRAS245	1	18586240	✓
coDominantGRAS246	1	18586270	✓
coDominantGRAS247	1	18586282	✓
SNP_FB_0941503	1	18607071		✓
SNP_FB_0941510	1	18608153		✓
SNP_FB_0941512	1	18608556		✓
coDominantGRAS248	1	18655752	✓
coDominantGRAS249	1	18688625	✓
coDominantGRAS250	1	18739407	✓
SNP_FB_0423029	1	18851213		✓
RosBREEDSNP_SNP_GA_14519247_Lg1_RosCOS2921_MAF50_476406_exon1	1	18855069		✓
SNP_FB_0423031	1	18857061		✓
RosBREEDSNP_SNP_AG_14529153_Lg1_RosCOS2921_MAF30_59140_exon1	1	18864975		✓
RosBREEDSNP_SNP_GA_14545022_Lg1_RosCOS2921_MAF10_504165_exon1	1	18880622		✓
coDominantGRAS251	1	18906525	✓
RosBREEDSNP_SNP_GT_14657993_Lg1_RosCOS1779_MAF30_MDP0000119296_exon1	1	18963688		✓
SNP_FB_0423239	1	18978631		✓
RosBREEDSNP_SNP_CT_14662213_Lg1_RosCOS1779_MAF30_MDP0000321450_exon1	1	18978799		✓
RosBREEDSNP_SNP_TG_14699213_Lg1_RosCOS1779_MAF50_MDP0000321447_exon9	1	19015680		✓
coDominantGRAS252	1	19056273	✓
coDominantGRAS253	1	19056324	✓
coDominantGRAS254	1	19056392	✓
coDominantGRAS255	1	19077721	✓
coDominantGRAS256	1	19077722	✓
coDominantGRAS257	1	19077727	✓
coDominantGRAS258	1	19077739	✓
coDominantGRAS259	1	19077761	✓
coDominantGRAS260	1	19077766	✓
coDominantGRAS261	1	19077790	✓
coDominantGRAS262	1	19077847	✓
coDominantGRAS263	1	19077852	✓
coDominantGRAS264	1	19077863	✓
coDominantGRAS265	1	19077866	✓
SNP_FB_1080640	1	19104460		✓
SNP_FB_1080641	1	19104680		✓
RosBREEDSNP_SNP_TC_14798027_Lg1_01500_MAF50_67147_exon1	1	19150492		✓
SNP_FB_0423612	1	19184967		✓
SNP_FB_0423614	1	19185268		✓
SNP_FB_0423615	1	19185383		✓
SNP_FB_0423617	1	19185550		✓
SNP_FB_0423624	1	19187425		✓
SNP_FB_0423631	1	19189219		✓
RosBREEDSNP_SNP_GA_14836061_Lg1_01500_MAF40_1621531_exon3	1	19189994		✓
SNP_FB_0423637	1	19190138		✓
coDominantGRAS266	1	19620626	✓
coDominantGRAS267	1	19620679	✓
SNP_FB_0974448	1	19705173		✓
SNP_FB_0974449	1	19705241		✓
SNP_FB_0974460	1	19706490		✓
coDominantGRAS268	1	19954307	✓
coDominantGRAS269	1	19954312	✓
coDominantGRAS270	1	19980426	✓
coDominantGRAS271	1	19980487	✓
coDominantGRAS272	1	19980488	✓
coDominantGRAS273	1	19980505	✓
coDominantGRAS274	1	19980516	✓
coDominantGRAS275	1	19980532	✓
coDominantGRAS276	1	19980548	✓
SNP_FB_0424557	1	20066532		✓
SNP_FB_0424558	1	20066604		✓
SNP_FB_0424562	1	20068215		✓
SNP_FB_0424563	1	20068304		✓
coDominantGRAS277	1	20595574	✓
coDominantGRAS278	1	20609466	✓
coDominantGRAS279	1	20609468	✓
coDominantGRAS280	1	20609500	✓
coDominantGRAS281	1	20609521	✓
coDominantGRAS282	1	20609549	✓
coDominantGRAS283	1	20609554	✓
coDominantGRAS284	1	20609555	✓
coDominantGRAS285	1	20609568	✓
coDominantGRAS286	1	20609595	✓
coDominantGRAS287	1	20609599	✓
SNP_FB_0425610	1	20777694		✓
SNP_FB_0425611	1	20777805		✓
SNP_FB_0425614	1	20778048		✓
RosBREEDSNP_SNP_AC_16467823_Lg1_00107_MAF20_MDP0000182344_exon2	1	20781330		✓
coDominantGRAS288	1	20828134	✓
RosBREEDSNP_SNP_GA_16501559_Lg1_00107_MAF30_1618955_exon2	1	20844625		✓
SNP_FB_0942380	1	20967809		✓
RosBREEDSNP_SNP_CT_16623809_Lg1_02538_MAF50_MDP0000163421_exon1	1	20976313		✓
SNP_FB_0425787	1	20977330		✓
SNP_FB_0425788	1	20977409		✓
SNP_FB_0425793	1	20978826		✓
SNP_FB_1010776	1	21019029		✓
SNP_FB_1010758	1	21021722		✓
SNP_FB_1010756	1	21022451		✓
SNP_FB_1010747	1	21027552		✓
GDsnp02538	1	21043490		✓
coDominantGRAS289	1	21082895	✓
SNP_FB_0497574	1	21247946		✓
coDominantGRAS290	1	21279245	✓
coDominantGRAS291	1	21309720	✓
coDominantGRAS292	1	21383235	✓
coDominantGRAS293	1	21415979	✓
coDominantGRAS294	1	21416001	✓
coDominantGRAS295	1	21416029	✓
coDominantGRAS296	1	21416030	✓
coDominantGRAS297	1	21416041	✓
coDominantGRAS298	1	21416049	✓
coDominantGRAS299	1	21416059	✓
coDominantGRAS300	1	21448628	✓
coDominantGRAS301	1	21448699	✓
coDominantGRAS302	1	21481145	✓
coDominantGRAS303	1	21481159	✓
RosBREEDSNP_SNP_AG_17233926_Lg1_RosCOS3372_MAF30_1683554_exon2	1	21500721		✓
SNP_FB_0426232	1	21501344		✓
SNP_FB_0426233	1	21501534		✓
RosBREEDSNP_SNP_AG_17236158_Lg1_RosCOS3372_MAF30_45786_exon1	1	21502953		✓
RosBREEDSNP_SNP_GA_17238705_Lg1_RosCOS3372_MAF10_180981_exon1	1	21505500		✓
SNP_FB_0426240	1	21505603		✓
RosBREEDSNP_SNP_CT_17242135_Lg1_RosCOS3372_MAF20_616940_exon1	1	21508930		✓
RosBREEDSNP_SNP_CT_17245435_Lg1_RosCOS3372_MAF10_1674115_exon1	1	21512230		✓
RosBREEDSNP_SNP_TC_17274400_Lg1_RosCOS3372_MAF40_MDP0000637622_exon1	1	21538084		✓
SNP_FB_0426471	1	21644858		✓
SNP_FB_0426498	1	21648426		✓
SNP_FB_0942698	1	21660267		✓
coDominantGRAS304	1	21759681	✓
coDominantGRAS305	1	21759682	✓
coDominantGRAS306	1	21759701	✓
coDominantGRAS307	1	21759710	✓
coDominantGRAS308	1	21759712	✓
coDominantGRAS309	1	21759714	✓
coDominantGRAS310	1	21760025	✓
coDominantGRAS311	1	21760058	✓
coDominantGRAS312	1	21760072	✓
coDominantGRAS313	1	21760083	✓
coDominantGRAS314	1	21760100	✓
coDominantGRAS315	1	21760103	✓
coDominantGRAS316	1	21760142	✓
coDominantGRAS317	1	21760146	✓
coDominantGRAS318	1	21760178	✓
coDominantGRAS319	1	21760180	✓
coDominantGRAS320	1	21765516	✓
coDominantGRAS321	1	21765551	✓
SNP_FB_1113057	1	21893392		✓
SNP_FB_0942974	1	22042173		✓
SNP_FB_0942979	1	22044027		✓
SNP_FB_0942990	1	22045955		✓
SNP_FB_0942992	1	22046385		✓
SNP_FB_0427282	1	22103678		✓
SNP_FB_0427284	1	22104022		✓
SNP_FB_0427287	1	22105483		✓
RosBREEDSNP_SNP_GT_17869158_Lg1_00440_MAF30_MDP0000190950_exon2	1	22106117		✓
SNP_FB_0427291	1	22106276		✓
RosBREEDSNP_SNP_TC_17871172_Lg1_00440_MAF30_1636772_exon2	1	22108130		✓
SNP_FB_0427296	1	22108925		✓
coDominantGRAS322	1	22111656	✓
coDominantGRAS323	1	22111657	✓
SNP_FB_0427306	1	22112790		✓
RosBREEDSNP_SNP_GA_17878675_Lg1_00440_MAF10_1638976_exon6	1	22115578		✓
RosBREEDSNP_SNP_TG_17880738_Lg1_00440_MAF20_944294_exon1	1	22117641		✓
RosBREEDSNP_SNP_AC_17882923_Lg1_00440_MAF40_1646533_exon1	1	22119826		✓
RosBREEDSNP_SNP_TC_17912183_Lg1_00440_MAF40_1634418_exon1	1	22149045		✓
SNP_FB_0427457	1	22153013		✓
SNP_FB_0427459	1	22153126		✓
SNP_FB_0427463	1	22157982		✓
RosBREEDSNP_SNP_CT_17921038_Lg1_00440_MAF50_527792_exon4	1	22158967		✓
SNP_FB_0427467	1	22160758		✓
SNP_FB_0427470	1	22161498		✓
SNP_FB_0427472	1	22162250		✓
SNP_FB_0427473	1	22162317		✓
RosBREEDSNP_SNP_GT_18064090_Lg1_01783_MAF50_708296_exon1	1	22285020		✓
RosBREEDSNP_SNP_AG_18067488_Lg1_01783_MAF40_MDP0000211915_exon1	1	22288417		✓
GDsnp01783	1	22310290		✓
RosBREEDSNP_SNP_GA_18093819_Lg1_01783_MAF10_1653849_exon8	1	22310483		✓
SNP_FB_0429192	1	22606406		✓
SNP_FB_0429189	1	22606638		✓
SNP_FB_0429182	1	22607225		✓
SNP_FB_0429181	1	22607520		✓
SNP_FB_0429180	1	22607688		✓
RosBREEDSNP_SNP_GA_18791535_Lg1_02731_MAF40_MDP0000186097_exon1	1	22717183		✓
RosBREEDSNP_SNP_CT_18794918_Lg1_02731_MAF30_1632516_exon5	1	22720581		✓
coDominantGRAS324	1	22754959	✓
coDominantGRAS325	1	22754960	✓
coDominantGRAS326	1	22755002	✓
coDominantGRAS327	1	22755050	✓
coDominantGRAS328	1	22755066	✓
coDominantGRAS329	1	22755084	✓
coDominantGRAS330	1	22755142	✓
SNP_FB_0428718	1	22757324		✓
SNP_FB_0428720	1	22757754		✓
SNP_FB_0428721	1	22757902		✓
SNP_FB_0428723	1	22758342		✓
SNP_FB_0428724	1	22758751		✓
SNP_FB_0428726	1	22759055		✓
SNP_FB_0428728	1	22759719		✓
GDsnp02731	1	22761906		✓
SNP_FB_0428750	1	22766916		✓
coDominantGRAS331	1	22865102	✓
coDominantGRAS332	1	22866476	✓
coDominantGRAS333	1	22866545	✓
coDominantGRAS334	1	22866550	✓
coDominantGRAS335	1	22866633	✓
coDominantGRAS336	1	22887938	✓
coDominantGRAS337	1	22887977	✓
coDominantGRAS338	1	22887985	✓
coDominantGRAS339	1	22888010	✓
coDominantGRAS340	1	23010213	✓
SNP_FB_0429975	1	23296138		✓
SNP_FB_0429978	1	23296521		✓
RosBREEDSNP_SNP_TC_20951649_Lg1_02302_MAF50_MDP0000470227_exon1	1	23296682		✓
SNP_FB_0429980	1	23296815		✓
SNP_FB_0429981	1	23297119		✓
SNP_FB_0429982	1	23297214		✓
SNP_FB_0429988	1	23298147		✓
SNP_FB_0429994	1	23299714		✓
SNP_FB_0430001	1	23301458		✓
coDominantGRAS341	1	23319817	✓
coDominantGRAS342	1	23319829	✓
coDominantGRAS343	1	23319849	✓
coDominantGRAS344	1	23356012	✓
coDominantGRAS345	1	23356072	✓
SNP_FB_0429278	1	23359799		✓
SNP_FB_0429300	1	23363290		✓
SNP_FB_0429307	1	23366214		✓
coDominantGRAS346	1	23434000	✓
coDominantGRAS347	1	23434066	✓
coDominantGRAS348	1	23434068	✓
coDominantGRAS349	1	23434073	✓
SNP_FB_0431177	1	23577520		✓
SNP_FB_0431172	1	23578695		✓
coDominantGRAS350	1	23578729	✓
coDominantGRAS351	1	23578751	✓
SNP_FB_0431171	1	23578771		✓
coDominantGRAS352	1	23578781	✓
coDominantGRAS353	1	23578796	✓
coDominantGRAS354	1	23578797	✓
SNP_FB_0431170	1	23578926		✓
GDsnp00250	1	23580422		✓
SNP_FB_0431160	1	23581289		✓
SNP_FB_0431157	1	23582194		✓
SNP_FB_0431151	1	23583652		✓
SNP_FB_0431150	1	23585059		✓
coDominantGRAS355	1	23720721	✓
coDominantGRAS356	1	23720790	✓
coDominantGRAS357	1	23720874	✓
coDominantGRAS358	1	23732937	✓
SNP_FB_0943710	1	23803940		✓
SNP_FB_0943697	1	23805579		✓
SNP_FB_0943679	1	23808359		✓
SNP_FB_0943667	1	23812072		✓
SNP_FB_0943665	1	23812271		✓
coDominantGRAS359	1	23822570	✓
coDominantGRAS360	1	23822609	✓
coDominantGRAS361	1	23822624	✓
coDominantGRAS362	1	24049646	✓
coDominantGRAS363	1	24049666	✓
coDominantGRAS364	1	24049740	✓
coDominantGRAS365	1	24049801	✓
SNP_FB_0428214	1	24141098		✓
SNP_FB_0428218	1	24142021		✓
SNP_FB_0428219	1	24142136		✓
SNP_FB_0428220	1	24142204		✓
SNP_FB_0428229	1	24145247		✓
SNP_FB_0428244	1	24147432		✓
SNP_FB_0428250	1	24148560		✓
SNP_FB_0428254	1	24148895		✓
RosBREEDSNP_SNP_CT_18714053_Lg1_00183_MAF10_MDP0000284030_exon7	1	24188698		✓
GDsnp00183	1	24191068		✓
RosBREEDSNP_SNP_GT_18719697_Lg1_00183_MAF20_MDP0000284030_exon1	1	24194353		✓
SNP_FB_0435779	1	24262949		✓
RosBREEDSNP_SNP_TC_26256055_Lg1_00674_MAF30_968230_exon1	1	24271298		✓
GDsnp00674	1	24276833		✓
RosBREEDSNP_SNP_TG_26262680_Lg1_00674_MAF40_1669479_exon3	1	24277924		✓
RosBREEDSNP_SNP_CT_25721098_Lg1_00087_MAF10_755773_exon1	1	24335834		✓
coDominantGRAS366	1	24470947	✓
SNP_FB_0943493	1	24479947		✓
SNP_FB_0943486	1	24482406		✓
SNP_FB_0943473	1	24486182		✓
SNP_FB_0943472	1	24487679		✓
SNP_FB_0430261	1	24580340		✓
SNP_FB_0430251	1	24582749		✓
RosBREEDSNP_SNP_CA_21327009_Lg1_02518_MAF40_1678261_exon1	1	24583075		✓
SNP_FB_0430249	1	24583822		✓
SNP_FB_0430246	1	24584197		✓
SNP_FB_0430240	1	24584598		✓
SNP_FB_0430239	1	24584683		✓
SNP_FB_0430238	1	24584869		✓
GDsnp02518	1	24589104		✓
coDominantGRAS367	1	24613569	✓
RosBREEDSNP_SNP_AG_21291785_Lg1_02518_MAF30_1687981_exon1	1	24617312		✓
coDominantGRAS368	1	24787356	✓
coDominantGRAS369	1	24787385	✓
coDominantGRAS370	1	24787402	✓
SNP_FB_0432789	1	24796572		✓
SNP_FB_0432792	1	24796875		✓
SNP_FB_0432796	1	24797949		✓
RosBREEDSNP_SNP_CT_23134240_Lg1_109586__109586_exon1	1	24799843		✓
SNP_FB_0432801	1	24800457		✓
SNP_FB_0432803	1	24800784		✓
coDominantGRAS371	1	24827450	✓
coDominantGRAS372	1	24827497	✓
MDP0000394192	1	24946860		✓
coDominantGRAS373	1	24963438	✓
coDominantGRAS374	1	24963482	✓
coDominantGRAS375	1	24963497	✓
coDominantGRAS376	1	24963498	✓
coDominantGRAS377	1	24963530	✓
coDominantGRAS378	1	25004992	✓
coDominantGRAS379	1	25005001	✓
coDominantGRAS380	1	25006162	✓
SNP_FB_0433265	1	25137261		✓
SNP_FB_0433266	1	25137320		✓
SNP_FB_0433269	1	25140756		✓
SNP_FB_0433272	1	25143152		✓
SNP_FB_0433278	1	25143995		✓
SNP_FB_0433285	1	25145722		✓
SNP_FB_0433287	1	25146419		✓
coDominantGRAS381	1	25364932	✓
coDominantGRAS382	1	25364974	✓
coDominantGRAS383	1	25365010	✓
coDominantGRAS384	1	25365026	✓
coDominantGRAS385	1	25365098	✓
coDominantGRAS386	1	25365102	✓
RosBREEDSNP_SNP_GA_35787897_Lg1_241489_MAF30_241489_exon1	1	25552470		✓
coDominantGRAS387	1	25575237	✓
coDominantGRAS388	1	25575241	✓
coDominantGRAS389	1	25575243	✓
coDominantGRAS390	1	25777883	✓
SNP_FB_0945097	1	25991698		✓
SNP_FB_0945105	1	25993750		✓
SNP_FB_0945108	1	25994010		✓
coDominantGRAS391	1	26182186	✓
coDominantGRAS392	1	26182208	✓
SNP_FB_0436465	1	26273649		✓
SNP_FB_0436472	1	26274638		✓
SNP_FB_0436482	1	26276785		✓
SNP_FB_0436484	1	26277455		✓
SNP_FB_0436491	1	26278661		✓
SNP_FB_0436495	1	26279310		✓
coDominantGRAS393	1	26303866	✓
GDsnp00107	1	26328463		✓
coDominantGRAS394	1	26451575	✓
coDominantGRAS395	1	26451581	✓
SNP_FB_0436910	1	26505782		✓
SNP_FB_0436912	1	26506469		✓
SNP_FB_0436914	1	26506846		✓
SNP_FB_0436917	1	26507187		✓
SNP_FB_0436921	1	26508070		✓
RosBREEDSNP_SNP_AG_26729463_Lg1_01228_MAF30_459491_exon1	1	26508915		✓
SNP_FB_0436926	1	26509746		✓
SNP_FB_0436927	1	26510316		✓
SNP_FB_0436932	1	26510869		✓
SNP_FB_0436937	1	26512116		✓
RosBREEDSNP_SNP_GT_26734911_Lg1_01228_MAF50_MDP0000236938_exon8	1	26515078		✓
SNP_FB_0436943	1	26515427		✓
coDominantGRAS396	1	26520278	✓
coDominantGRAS397	1	26520315	✓
coDominantGRAS398	1	26578298	✓
coDominantGRAS399	1	26578318	✓
RosBREEDSNP_SNP_AG_26743462_Lg1_01228_MAF20_477610_exon1	1	26591793		✓
coDominantGRAS400	1	26615629	✓
coDominantGRAS401	1	26615635	✓
coDominantGRAS402	1	26615658	✓
SNP_FB_0437642	1	26829862		✓
SNP_FB_0437644	1	26829981		✓
coDominantGRAS403	1	26830715	✓
SNP_FB_0437661	1	26834346		✓
RosBREEDSNP_SNP_AG_27060614_Lg1_01693_MAF40_1665698_exon2	1	26834461		✓
SNP_FB_0437662	1	26834600		✓
SNP_FB_0437666	1	26835071		✓
SNP_FB_0437669	1	26835620		✓
coDominantGRAS405	1	26835622	✓
coDominantGRAS406	1	26835637	✓
coDominantGRAS407	1	26835706	✓
coDominantGRAS408	1	26835815	✓
SNP_FB_0437680	1	26836854		✓
SNP_FB_0437687	1	26838507		✓
SNP_FB_0437692	1	26839094		✓
coDominantGRAS409	1	26839557	✓
coDominantGRAS410	1	26839559	✓
coDominantGRAS411	1	26839692	✓
RosBREEDSNP_SNP_GA_27072261_Lg1_01693_MAF20_MDP0000165729_exon1	1	26846205		✓
RosBREEDSNP_SNP_AG_27095198_Lg1_01693_MAF30_332314_exon1	1	26870224		✓
GDsnp01693	1	26879708		✓
SNP_FB_0945847	1	26985559		✓
coDominantGRAS412	1	27263767	✓
SNP_FB_0945909	1	27443670		✓
SNP_FB_0945907	1	27443907		✓
SNP_FB_0945902	1	27445722		✓
SNP_FB_0945897	1	27447528		✓
SNP_FB_0438227	1	27463116		✓
SNP_FB_0438222	1	27464703		✓
SNP_FB_0438220	1	27464795		✓
coDominantGRAS413	1	27473657	✓
coDominantGRAS414	1	27473720	✓
coDominantGRAS415	1	27473733	✓
coDominantGRAS416	1	27473789	✓
coDominantGRAS417	1	27473836	✓
coDominantGRAS418	1	27473841	✓
coDominantGRAS419	1	27664395	✓
coDominantGRAS420	1	27664439	✓
coDominantGRAS421	1	27664458	✓
coDominantGRAS422	1	27664461	✓
RosBREEDSNP_SNP_TC_29167924_Lg1_10005_MAF30_MDP0000175063_exon5	1	27712431		✓
RosBREEDSNP_SNP_CT_29163276_Lg1_10005_MAF20_MDP0000660336_exon1	1	27717121		✓
SNP_FB_0439106	1	27717859		✓
SNP_FB_0439095	1	27721823		✓
RosBREEDSNP_SNP_CA_29158464_Lg1_10005_MAF40_519911_exon1	1	27723149		✓
SNP_FB_0439088	1	27724251		✓
SNP_FB_0439076	1	27726133		✓
SNP_FB_0439075	1	27726235		✓
SNP_FB_0439071	1	27726783		✓
SNP_FB_0439066	1	27727148		✓
SNP_FB_0439065	1	27727313		✓
SNP_FB_0439060	1	27727752		✓
SNP_FB_0439059	1	27728004		✓
RosBREEDSNP_SNP_GA_29128835_Lg1_10005_MAF10_326880_exon1	1	27745994		✓
Rvi6_42M10SP6_R193	1	27750033		✓
RosBREEDSNP_SNP_TC_29120475_Lg1_10005_MAF20_486377_exon2	1	27754359		✓
coDominantGRAS423	1	27833062	✓
coDominantGRAS424	1	27833063	✓
coDominantGRAS425	1	27994048	✓
coDominantGRAS426	1	27994112	✓
coDominantGRAS427	1	27994136	✓
coDominantGRAS428	1	27994162	✓
coDominantGRAS429	1	27994163	✓
coDominantGRAS430	1	28092723	✓
coDominantGRAS431	1	28092728	✓
coDominantGRAS432	1	28092778	✓
coDominantGRAS433	1	28092799	✓
coDominantGRAS434	1	28129781	✓
coDominantGRAS435	1	28129861	✓
SNP_FB_0441006	1	28379141		✓
SNP_FB_0441008	1	28379456		✓
SNP_FB_0441010	1	28379790		✓
SNP_FB_0441015	1	28380396		✓
SNP_FB_0441017	1	28380495		✓
SNP_FB_0441028	1	28382373		✓
SNP_FB_0441029	1	28382710		✓
RosBREEDSNP_SNP_AG_30494924_Lg1_250444__250444_exon2	1	28470057		✓
SNP_FB_0441415	1	28682677		✓
SNP_FB_0441428	1	28685721		✓
SNP_FB_0441431	1	28686521		✓
SNP_FB_0441434	1	28687123		✓
SNP_FB_0441437	1	28688138		✓
coDominantGRAS436	1	28950248	✓
coDominantGRAS437	1	29153257	✓
coDominantGRAS438	1	29153263	✓
coDominantGRAS439	1	29153267	✓
coDominantGRAS440	1	29153269	✓
coDominantGRAS441	1	29153275	✓
coDominantGRAS442	1	29153309	✓
MdSOC1-like	1	29231762		✓
SNP_FB_0442048	1	29251417		✓
SNP_FB_0442066	1	29255006		✓
RosBREEDSNP_SNP_GA_31359482_Lg1_327822_MAF50_327822_exon5	1	29255597		✓
RosBREEDSNP_SNP_AG_31359569_Lg1_327822__327822_exon5	1	29255684		✓
SNP_FB_0442079	1	29272007		✓
SNP_FB_0442328	1	29423322		✓
SNP_FB_0442329	1	29424666		✓
RosBREEDSNP_SNP_GA_31531477_Lg1_327214_MAF40_327214_exon1	1	29427979		✓
SNP_FB_0442341	1	29431996		✓
SNP_FB_0442342	1	29432720		✓
RosBREEDSNP_SNP_AG_31626705_Lg1_00583_MAF40_MDP0000288458_exon4	1	29526479		✓
RosBREEDSNP_SNP_CT_31642444_Lg1_00583_MAF50_178942_exon1	1	29542504		✓
coDominantGRAS443	1	29547653	✓
SNP_FB_0442473	1	29556973		✓
RosBREEDSNP_SNP_CT_31657598_Lg1_00583_MAF40_422699_exon1	1	29557655		✓
SNP_FB_0442475	1	29558940		✓
RosBREEDSNP_SNP_CA_31659789_Lg1_00583_MAF20_422814_exon1	1	29559846		✓
SNP_FB_0442481	1	29560570		✓
SNP_FB_0442482	1	29560667		✓
SNP_FB_0442483	1	29560923		✓
RosBREEDSNP_SNP_CT_31681861_Lg1_00583_MAF30_1623756_exon3	1	29581870		✓
MdBFTb	1	29615249		✓
coDominantGRAS444	1	29622543	✓
RosBREEDSNP_SNP_CT_31736133_Lg1_325795_MAF50_325795_exon2	1	29635265		✓
RosBREEDSNP_SNP_GT_31736288_Lg1_325795_MAF20_325795_exon2	1	29635420		✓
coDominantGRAS445	1	29797811	✓
RosBREEDSNP_SNP_CT_31941783_Lg1_RosCOS2794_MAF10_1683106_exon1	1	29807779		✓
SNP_FB_0442963	1	29808963		✓
SNP_FB_0442966	1	29809735		✓
SNP_FB_0442968	1	29811187		✓
SNP_FB_0444691	1	30161589		✓
SNP_FB_0444693	1	30162528		✓
SNP_FB_0444702	1	30164547		✓
SNP_FB_0444707	1	30165568		✓
SNP_FB_0444714	1	30169414		✓
coDominantGRAS446	1	30251643	✓
coDominantGRAS447	1	30251658	✓
SNP_FB_1082254	1	30255503		✓
coDominantGRAS448	1	30316249	✓
coDominantGRAS449	1	30316296	✓
coDominantGRAS450	1	30397232	✓
SNP_FB_0946982	1	30401023		✓
SNP_FB_0946984	1	30401440		✓
SNP_FB_0946989	1	30402413		✓
SNP_FB_0946997	1	30405683		✓
SNP_FB_0947004	1	30408005		✓
SNP_FB_0947015	1	30410346		✓
coDominantGRAS451	1	30520767	✓
coDominantGRAS452	1	30520798	✓
RosBREEDSNP_SNP_AG_34190828_Lg1_01678_MAF10_MDP0000272336_exon1	1	30620983		✓
SNP_FB_0445358	1	30622139		✓
SNP_FB_0445359	1	30622249		✓
SNP_FB_0445360	1	30622407		✓
SNP_FB_0445366	1	30624152		✓
SNP_FB_0445367	1	30624326		✓
coDominantGRAS453	1	30685696	✓
coDominantGRAS454	1	30685699	✓
coDominantGRAS455	1	30685702	✓
coDominantGRAS456	1	30685711	✓
coDominantGRAS457	1	30738985	✓
coDominantGRAS458	1	30739008	✓
coDominantGRAS459	1	30739011	✓
coDominantGRAS460	1	30809943	✓
coDominantGRAS461	1	30809958	✓
coDominantGRAS462	1	30809963	✓
coDominantGRAS463	1	30809995	✓
coDominantGRAS464	1	30810031	✓
coDominantGRAS465	1	30810066	✓
coDominantGRAS466	1	30810078	✓
coDominantGRAS467	1	30810081	✓
coDominantGRAS468	1	30810083	✓
coDominantGRAS469	1	30810094	✓
RosBREEDSNP_SNP_TC_34421998_Lg1_19307__19307_exon2	1	30868114		✓
RosBREEDSNP_SNP_TC_34439805_Lg1_02371_MAF40_MDP0000282186_exon3	1	30874967		✓
RosBREEDSNP_SNP_AG_34453757_Lg1_02371_MAF20_MDP0000286439_exon1	1	30888786		✓
RosBREEDSNP_SNP_CT_34470881_Lg1_02371_MAF20_566613_exon1	1	30902936		✓
SNP_FB_0445931	1	30905630		✓
SNP_FB_0445933	1	30905879		✓
SNP_FB_0445935	1	30906608		✓
SNP_FB_0445936	1	30906712		✓
SNP_FB_0445938	1	30907320		✓
SNP_FB_0445939	1	30907372		✓
GDsnp02371	1	30914623		✓
RosBREEDSNP_SNP_TG_34487221_Lg1_02371_MAF10_MDP0000194123_exon7	1	30920651		✓
RosBREEDSNP_SNP_AC_34510440_Lg1_02371_MAF50_1642607_exon7	1	30943508		✓
coDominantGRAS470	1	31114247	✓
coDominantGRAS471	1	31114286	✓
coDominantGRAS472	1	31114290	✓
RosBREEDSNP_SNP_AG_35422934_Lg1_02092_MAF20_7047_exon1	1	31120115		✓
coDominantGRAS473	1	31286167	✓
SNP_FB_0446508	1	31292303		✓
SNP_FB_0446516	1	31298363		✓
coDominantGRAS474	1	31391798	✓
coDominantGRAS475	1	31391952	✓
coDominantGRAS476	1	31393076	✓
coDominantGRAS477	1	31393086	✓
coDominantGRAS478	1	31393118	✓
coDominantGRAS479	1	31393223	✓
coDominantGRAS480	1	31393228	✓
SNP_FB_0446904	1	31608476		✓
SNP_FB_0446913	1	31610930		✓
SNP_FB_0446917	1	31611934		✓
SNP_FB_0446918	1	31612292		✓
RosBREEDSNP_SNP_AG_35192538_Lg1_00495_MAF30_MDP0000302199_exon5	1	31612614		✓
SNP_FB_0446920	1	31612834		✓
SNP_FB_0446921	1	31612990		✓
RosBREEDSNP_SNP_TC_35195077_Lg1_00495_MAF20_MDP0000302199_exon8	1	31615153		✓
RosBREEDSNP_SNP_CT_35199556_Lg1_00495_MAF20_1626251_exon1	1	31619632		✓
RosBREEDSNP_SNP_CT_35202609_Lg1_00495_MAF50_361322_exon1	1	31622685		✓
GDsnp00495	1	31629925		✓
SNP_FB_0447033	1	31646831		✓
SNP_FB_0447040	1	31649992		✓
SNP_FB_0447050	1	31652823		✓
SNP_FB_0447052	1	31653268		✓
SNP_FB_0447053	1	31653340		✓
SNP_FB_0447061	1	31655431		✓
SNP_FB_0447065	1	31655771		✓
GDsnp00583	1	31704493		✓
SNP_FB_0947613	1	31810154		✓
SNP_FB_0947619	1	31810988		✓
SNP_FB_0947635	1	31813659		✓
SNP_FB_0947636	1	31814056		✓
SNP_FB_0947641	1	31816017		✓
SNP_FB_1082420	1	31832512		✓
SNP_FB_1082431	1	31834953		✓
SNP_FB_1082432	1	31835534		✓
RosBREEDSNP_SNP_TC_35418876_Lg1_02092_MAF20_MDP0000657537_exon2	1	31849456		✓
SNP_FB_0447348	1	31882491		✓
SNP_FB_0447351	1	31883177		✓
GDsnp02092	1	31887347		✓
RosBREEDSNP_SNP_TC_35468899_Lg1_02092_MAF50_138030_exon2	1	31904161		✓
coDominantGRAS481	1	31971045	✓
coDominantGRAS482	1	32030682	✓
SNP_FB_0447581	1	32080044		✓
SNP_FB_0447588	1	32082949		✓
SNP_FB_0447591	1	32083806		✓
RosBREEDSNP_SNP_GA_35621874_Lg1_MDP0000950316_MAF20_MDP0000950316_exon17	1	32086027		✓
SNP_FB_0947830	1	32186026		✓
SNP_FB_0947835	1	32187300		✓
SNP_FB_0947841	1	32189018		✓
SNP_FB_0947842	1	32189123		✓
coDominantGRAS483	1	32222886	✓
coDominantGRAS484	1	32222890	✓
coDominantGRAS485	1	32222897	✓
coDominantGRAS486	1	32222937	✓
coDominantGRAS487	1	32222938	✓
coDominantGRAS488	1	32240408	✓
coDominantGRAS489	1	32240431	✓
coDominantGRAS490	1	32240433	✓
coDominantGRAS491	1	32240476	✓
coDominantGRAS492	1	32240486	✓
coDominantGRAS493	1	32240506	✓
coDominantGRAS494	1	32240511	✓
coDominantGRAS495	1	32240556	✓
coDominantGRAS496	1	32313679	✓
coDominantGRAS497	1	32364197	✓
coDominantGRAS498	1	32400457	✓
coDominantGRAS499	1	32400504	✓
coDominantGRAS500	1	32400526	✓
coDominantGRAS501	1	32400529	✓
coDominantGRAS502	1	32408269	✓
coDominantGRAS503	1	32408283	✓
coDominantGRAS504	1	32414086	✓
coDominantGRAS505	1	32461159	✓
coDominantGRAS506	1	32461160	✓
coDominantGRAS507	1	32480977	✓
coDominantGRAS508	1	32481008	✓
coDominantGRAS509	1	32481132	✓
coDominantGRAS510	1	32531571	✓
coDominantGRAS511	1	32531590	✓
coDominantGRAS512	1	32531603	✓
SNP_FB_0449393	2	76735		✓
SNP_FB_0449395	2	76924		✓
SNP_FB_0449396	2	77180		✓
FEM_cg_23	2	95730		✓
SNP_FB_1082837	2	205915		✓
RosBREEDSNP_SNP_TC_1219423_Lg2_00348_MAF20_1649423_exon1	2	246562		✓
RosBREEDSNP_SNP_TC_1229074_Lg2_01134_MAF10_1625597_exon3	2	257110		✓
RosBREEDSNP_SNP_CT_1237816_Lg2_01134_MAF20_1625352_exon1	2	265853		✓
RosBREEDSNP_SNP_AG_1241012_Lg2_01134_MAF30_215646_exon1	2	269036		✓
SNP_FB_0449998	2	293545		✓
SNP_FB_0450001	2	294553		✓
SNP_FB_0450005	2	295283		✓
RosBREEDSNP_SNP_TG_1270705_Lg2_01134_MAF10_484985_exon2	2	295747		✓
SNP_FB_0450010	2	296780		✓
RosBREEDSNP_SNP_CT_1272762_Lg2_01134_MAF50_617054_exon1	2	297798		✓
GDsnp01134	2	298356		✓
SNP_FB_0450019	2	298482		✓
SNP_FB_0450024	2	300918		✓
coDominantGRAS513	2	301444	✓
RosBREEDSNP_SNP_GA_1278998_Lg2_01134_MAF30_MDP0000233214_exon4	2	304024		✓
RosBREEDSNP_SNP_GA_1285091_Lg2_01134_MAF50_864622_exon1	2	310112		✓
coDominantGRAS514	2	340082	✓
coDominantGRAS515	2	473073	✓
SNP_FB_0450656	2	628889		✓
SNP_FB_0450660	2	630161		✓
SNP_FB_0450661	2	630213		✓
SNP_FB_0450663	2	630361		✓
SNP_FB_0450665	2	630719		✓
SNP_FB_0450669	2	631349		✓
SNP_FB_0450673	2	632077		✓
SNP_FB_0450676	2	632990		✓
SNP_FB_0450690	2	634880		✓
coDominantGRAS516	2	678945	✓
SNP_FB_0460377	2	687080		✓
SNP_FB_0460384	2	694446		✓
snpCO903605	2	715258		✓
coDominantGRAS517	2	743043	✓
coDominantGRAS518	2	743108	✓
coDominantGRAS519	2	743152	✓
coDominantGRAS520	2	743162	✓
coDominantGRAS521	2	800818	✓
coDominantGRAS522	2	800846	✓
coDominantGRAS523	2	800914	✓
coDominantGRAS524	2	800917	✓
coDominantGRAS525	2	800927	✓
coDominantGRAS526	2	800943	✓
coDominantGRAS527	2	800959	✓
SNP_FB_0451002	2	817863		✓
SNP_FB_0451008	2	819018		✓
SNP_FB_0451016	2	821262		✓
RosBREEDSNP_SNP_AG_1869486_Lg2_01735_MAF20_477197_exon1	2	821789		✓
SNP_FB_0451021	2	823770		✓
SNP_FB_0451026	2	826658		✓
RosBREEDSNP_SNP_GT_1877053_Lg2_01735_MAF40_554134_exon1	2	829353		✓
RosBREEDSNP_SNP_AG_1908444_Lg2_01735_MAF50_979810_exon1	2	848015		✓
RosBREEDSNP_SNP_TC_1910740_Lg2_01735_MAF10_458777_exon1	2	850465		✓
RosBREEDSNP_SNP_TG_1926287_Lg2_01735_MAF50_1659427_exon1	2	866925		✓
RosBREEDSNP_SNP_GA_1958621_Lg2_AAT1_MAF20_1677156_exon1	2	910864		✓
RosBREEDSNP_SNP_CA_1964290_Lg2_AAT1_MAF30_MDP0000307571_exon2	2	916531		✓
RosBREEDSNP_SNP_GA_1979331_Lg2_AAT1_MAF50_MDP0000307573_exon4	2	939240		✓
SNP_FB_0451339	2	1233329		✓
SNP_FB_0451346	2	1235058		✓
SNP_FB_0451351	2	1235592		✓
SNP_FB_0451356	2	1236946		✓
SNP_FB_0451368	2	1240614		✓
coDominantGRAS528	2	1256907	✓
coDominantGRAS529	2	1256950	✓
coDominantGRAS530	2	1257069	✓
coDominantGRAS531	2	1327933	✓
coDominantGRAS532	2	1439029	✓
coDominantGRAS533	2	1439071	✓
RosBREEDSNP_SNP_GA_2408882_Lg2_01565_MAF40_MDP0000189794_exon1	2	1475684		✓
SNP_FB_0452018	2	1475988		✓
SNP_FB_0452019	2	1476056		✓
SNP_FB_0452022	2	1476393		✓
RosBREEDSNP_SNP_CT_2425858_Lg2_01565_MAF50_1673213_exon1	2	1481013		✓
SNP_FB_0949261	2	1503111		✓
SNP_FB_0949262	2	1503845		✓
SNP_FB_0949265	2	1504449		✓
GDsnp01565	2	1505253		✓
SNP_FB_0949267	2	1505283		✓
RosBREEDSNP_SNP_GA_2490535_Lg2_00959_MAF40_MDP0000189221_exon3	2	1527194		✓
coDominantGRAS534	2	1603469	✓
coDominantGRAS535	2	1603530	✓
coDominantGRAS536	2	1603575	✓
coDominantGRAS537	2	1603616	✓
coDominantGRAS538	2	1603745	✓
coDominantGRAS539	2	1640189	✓
coDominantGRAS540	2	1640325	✓
SNP_FB_0452359	2	2040217		✓
SNP_FB_0452368	2	2041461		✓
SNP_FB_0452371	2	2041698		✓
SNP_FB_0452379	2	2043077		✓
SNP_FB_0452383	2	2044266		✓
SNP_FB_0452407	2	2049401		✓
coDominantGRAS541	2	2231679	✓
coDominantGRAS542	2	2231743	✓
coDominantGRAS543	2	2231747	✓
coDominantGRAS544	2	2231754	✓
RosBREEDSNP_SNP_CT_2916981_Lg2_RosCOS2955_MAF50_MDP0000565228_exon1	2	2243085		✓
SNP_FB_0452865	2	2306225		✓
RosBREEDSNP_SNP_TG_2987146_Lg2_RosCOS2955_MAF20_1632390_exon5	2	2307483		✓
SNP_FB_0452878	2	2308488		✓
SNP_FB_0452893	2	2311354		✓
RosBREEDSNP_SNP_GA_2995367_Lg2_RosCOS2955_MAF20_1629016_exon2	2	2315701		✓
SNP_FB_0949693	2	2333532		✓
SNP_FB_1083115	2	2404690		✓
SNP_FB_1083121	2	2405772		✓
SNP_FB_1083130	2	2408226		✓
SNP_FB_1083131	2	2408347		✓
SNP_FB_1083134	2	2409123		✓
RosBREEDSNP_SNP_AG_3243976_Lg2_RosCOS1998_MAF20_MDP0000162833_exon1	2	2595429		✓
RosBREEDSNP_SNP_GT_3252639_Lg2_RosCOS1998_MAF10_445039_exon1	2	2603960		✓
RosBREEDSNP_SNP_CT_3273690_Lg2_RosCOS1998_MAF30_67740_exon1	2	2627241		✓
SNP_FB_0949978	2	2646181		✓
SNP_FB_0949979	2	2646186		✓
SNP_FB_0949981	2	2646659		✓
SNP_FB_0949988	2	2647958		✓
SNP_FB_0949989	2	2648125		✓
SNP_FB_0950003	2	2652566		✓
RosBREEDSNP_SNP_TC_3303584_Lg2_RosCOS1998_MAF30_1632534_exon4	2	2657232		✓
RosBREEDSNP_SNP_GA_3307093_Lg2_RosCOS1998_MAF50_MDP0000222416_exon8	2	2660740		✓
coDominantGRAS545	2	2744997	✓
coDominantGRAS546	2	2785951	✓
coDominantGRAS547	2	2785979	✓
RosBREEDSNP_SNP_CT_3420282_Lg2_01641_MAF40_1669340_exon1	2	2796808		✓
RosBREEDSNP_SNP_GA_3428296_Lg2_01641_MAF50_MDP0000244230_exon9	2	2805061		✓
GDsnp01641	2	2839830		✓
RosBREEDSNP_SNP_AG_3463154_Lg2_01641_MAF30_MDP0000943030_exon1	2	2840151		✓
SNP_FB_1083196	2	2896766		✓
SNP_FB_1083197	2	2896958		✓
SNP_FB_1083203	2	2897520		✓
SNP_FB_1083204	2	2897579		✓
coDominantGRAS548	2	3113333	✓
coDominantGRAS549	2	3113350	✓
coDominantGRAS550	2	3113381	✓
Rvi4_region3_K9356	2	3265038		✓
RosBREEDSNP_SNP_GT_4012052_Lg2_01476_MAF30_143988_exon1	2	3473105		✓
SNP_FB_0454647	2	3494335		✓
Vr2_9C10T7_Y111	2	3514942		✓
GDsnp01476	2	3515534		✓
coDominantGRAS551	2	3519920	✓
coDominantGRAS552	2	3519973	✓
coDominantGRAS553	2	3520066	✓
SNP_FB_0950382	2	3567207		✓
SNP_FB_0950392	2	3569206		✓
RosBREEDSNP_SNP_CT_4173601_Lg2_00203_MAF20_405292_exon1	2	3629875		✓
RosBREEDSNP_SNP_AG_4176344_Lg2_00203_MAF50_1638544_exon5	2	3632730		✓
RosBREEDSNP_SNP_GA_4194273_Lg2_00203_MAF30_436930_exon1	2	3666490		✓
SNP_FB_0455058	2	3679165		✓
SNP_FB_0455065	2	3679888		✓
SNP_FB_0455077	2	3683154		✓
SNP_FB_0455078	2	3683376		✓
SNP_FB_0455080	2	3683826		✓
SNP_FB_0455086	2	3685454		✓
SNP_FB_0455094	2	3687844		✓
RosBREEDSNP_SNP_AG_4227094_Lg2_00203_MAF50_MDP0000251579_exon2	2	3696407		✓
SNP_FB_1083231	2	3785928		✓
SNP_FB_1083237	2	3787107		✓
SNP_FB_1083243	2	3787757		✓
RosBREEDSNP_SNP_TG_4345275_Lg2_01945_MAF40_888400_exon1	2	3801983		✓
RosBREEDSNP_SNP_GA_4352570_Lg2_01945_MAF50_MDP0000276088_exon7	2	3809987		✓
RosBREEDSNP_SNP_GA_4373183_Lg2_01945_MAF10_1634079_exon4	2	3844237		✓
coDominantGRAS554	2	3852682	✓
RosBREEDSNP_SNP_AG_4411200_Lg2_RosCOS2816_MAF20_176823_exon1	2	3890682		✓
coDominantGRAS555	2	3895004	✓
coDominantGRAS556	2	3905102	✓
SNP_FB_0456226	2	4659474		✓
SNP_FB_0456228	2	4659796		✓
RosBREEDSNP_SNP_AC_4873695_Lg2_RosCOS3565_MAF30_1663792_exon1	2	4660805		✓
SNP_FB_0456233	2	4660942		✓
SNP_FB_0950607	2	4682534		✓
RosBREEDSNP_SNP_GA_4895867_Lg2_RosCOS3565_MAF20_MDP0000203071_exon11	2	4682690		✓
RosBREEDSNP_SNP_AG_4898009_Lg2_RosCOS3565_MAF30_1685164_exon4	2	4688477		✓
SNP_FB_0950614	2	4688892		✓
SNP_FB_0950619	2	4690050		✓
SNP_FB_0950621	2	4690450		✓
SNP_FB_0950623	2	4690887		✓
coDominantGRAS557	2	4755009	✓
coDominantGRAS558	2	4770945	✓
coDominantGRAS559	2	4832945	✓
coDominantGRAS560	2	4832959	✓
coDominantGRAS561	2	4832964	✓
coDominantGRAS562	2	4832980	✓
coDominantGRAS563	2	4833001	✓
coDominantGRAS564	2	4833143	✓
coDominantGRAS565	2	4833193	✓
RosBREEDSNP_SNP_GA_5074647_Lg2_00077_MAF40_1649337_exon1	2	4862177		✓
GDsnp00077	2	4877016		✓
SNP_FB_0456718	2	4877316		✓
RosBREEDSNP_SNP_GA_5083524_Lg2_00077_MAF10_1657011_exon1	2	4877547		✓
SNP_FB_0456724	2	4878505		✓
SNP_FB_0456727	2	4878894		✓
SNP_FB_0456731	2	4879555		✓
SNP_FB_0456732	2	4879692		✓
SNP_FB_0456733	2	4879751		✓
SNP_FB_0456739	2	4881208		✓
SNP_FB_0456743	2	4881984		✓
coDominantGRAS566	2	4957593	✓
coDominantGRAS567	2	4957956	✓
SNP_FB_0455816	2	5020639		✓
SNP_FB_0455800	2	5023450		✓
SNP_FB_0455794	2	5024923		✓
RosBREEDSNP_SNP_AG_4554235_Lg2_MDP0000519575_MAF20_MDP0000519575_exon1	2	5036412		✓
coDominantGRAS568	2	5044203	✓
coDominantGRAS569	2	5044211	✓
coDominantGRAS570	2	5289722	✓
coDominantGRAS571	2	5289768	✓
coDominantGRAS572	2	5289769	✓
RosBREEDSNP_SNP_CT_5314728_Lg2_00158_MAF30_1667717_exon1	2	5331366		✓
RosBREEDSNP_SNP_GA_5335844_Lg2_00158_MAF50_MDP0000223169_exon3	2	5354411		✓
coDominantGRAS573	2	5402283	✓
coDominantGRAS574	2	5402334	✓
coDominantGRAS575	2	5402376	✓
coDominantGRAS576	2	5402412	✓
coDominantGRAS577	2	5402427	✓
coDominantGRAS578	2	5402430	✓
coDominantGRAS579	2	5453361	✓
SNP_FB_0457233	2	5465885		✓
SNP_FB_0457244	2	5468079		✓
SNP_FB_0457262	2	5471241		✓
coDominantGRAS580	2	5653576	✓
SNP_FB_0457723	2	5726979		✓
SNP_FB_1113562	2	5874735		✓
SNP_FB_1113567	2	5877539		✓
SNP_FB_1113571	2	5879380		✓
SNP_FB_1113577	2	5880892		✓
SNP_FB_1113583	2	5882554		✓
SNP_FB_1113585	2	5882967		✓
SNP_FB_1113586	2	5883073		✓
coDominantGRAS581	2	5899411	✓
coDominantGRAS582	2	5899416	✓
coDominantGRAS583	2	5899423	✓
coDominantGRAS584	2	5910798	✓
coDominantGRAS585	2	6095581	✓
RosBREEDSNP_SNP_GA_5926620_Lg2_01663_MAF30_1632302_exon1	2	6096120		✓
SNP_FB_0458041	2	6096648		✓
RosBREEDSNP_SNP_GA_5931646_Lg2_01663_MAF10_144193_exon1	2	6101308		✓
SNP_FB_0458613	2	6423370		✓
SNP_FB_0458614	2	6423617		✓
SNP_FB_0458618	2	6424128		✓
SNP_FB_0458633	2	6426891		✓
RosBREEDSNP_SNP_CT_6261234_Lg2_00308_MAF40_MDP0000292425_exon4	2	6427359		✓
SNP_FB_0458644	2	6428040		✓
coDominantGRAS586	2	6428422	✓
SNP_FB_0458664	2	6431821		✓
RosBREEDSNP_SNP_CT_6266265_Lg2_00308_MAF40_1675094_exon1	2	6432391		✓
SNP_FB_1083538	2	6443974		✓
SNP_FB_1083541	2	6444145		✓
SNP_FB_1083547	2	6445549		✓
SNP_FB_1083561	2	6448958		✓
SNP_FB_1083564	2	6449207		✓
SNP_FB_1083567	2	6449694		✓
RosBREEDSNP_SNP_TG_6290792_Lg2_00308_MAF20_596831_exon1	2	6454820		✓
GDsnp00308	2	6470113		✓
coDominantGRAS587	2	6509633	✓
coDominantGRAS588	2	6509650	✓
coDominantGRAS589	2	6509722	✓
RosBREEDSNP_SNP_CT_6466363_Lg2_01162_MAF20_484253_exon1	2	6636646		✓
RosBREEDSNP_SNP_CT_6473341_Lg2_01162_MAF40_1639321_exon2	2	6643395		✓
RosBREEDSNP_SNP_CA_6477411_Lg2_01162_MAF20_147931_exon1	2	6647412		✓
RosBREEDSNP_SNP_CT_6482710_Lg2_01162_MAF10_MDP0000231672_exon7	2	6652783		✓
coDominantGRAS590	2	6653942	✓
coDominantGRAS591	2	6653999	✓
coDominantGRAS592	2	6656292	✓
coDominantGRAS593	2	6656301	✓
RosBREEDSNP_SNP_AG_6499131_Lg2_01162_MAF30_862418_exon1	2	6668946		✓
GDsnp01162	2	6679632		✓
RosBREEDSNP_SNP_TC_6522059_Lg2_01162_MAF50_MDP0000125143_exon6	2	6687742		✓
coDominantGRAS594	2	6696723	✓
coDominantGRAS595	2	6696728	✓
coDominantGRAS596	2	6696735	✓
RosBREEDSNP_SNP_TC_6567574_Lg2_00333_MAF20_MDP0000881125_exon1	2	6741406		✓
SNP_FB_0459441	2	6744890		✓
SNP_FB_0459455	2	6746375		✓
RosBREEDSNP_SNP_GA_6573609_Lg2_00333_MAF30_220959_exon1	2	6747479		✓
SNP_FB_0459468	2	6749965		✓
coDominantGRAS597	2	6759033	✓
coDominantGRAS598	2	6759117	✓
coDominantGRAS599	2	6759226	✓
coDominantGRAS600	2	6759250	✓
RosBREEDSNP_SNP_AG_6616886_Lg2_00333_MAF50_1688429_exon1	2	6793713		✓
SNP_FB_1113871	2	6904055		✓
SNP_FB_1113873	2	6904247		✓
SNP_FB_1113880	2	6904956		✓
SNP_FB_1084022	2	7131624		✓
SNP_FB_1084024	2	7131934		✓
SNP_FB_1084031	2	7133501		✓
SNP_FB_1084034	2	7134651		✓
coDominantGRAS601	2	7191219	✓
coDominantGRAS602	2	7191301	✓
RosBREEDSNP_SNP_TC_7318523_Lg2_RosCOS718_MAF50_1679029_exon1	2	7555603		✓
RosBREEDSNP_SNP_CA_7244943_Lg2_00505_MAF40_1671066_exon1	2	7601448		✓
GDsnp00505	2	7602641		✓
coDominantGRAS603	2	7609049	✓
coDominantGRAS604	2	7609078	✓
coDominantGRAS605	2	7613737	✓
coDominantGRAS606	2	7613741	✓
RosBREEDSNP_SNP_CT_7255188_Lg2_00505_MAF50_571945_exon1	2	7614273		✓
RosBREEDSNP_SNP_GA_7279497_Lg2_00505_MAF20_MDP0000886637_exon4	2	7637706		✓
RosBREEDSNP_SNP_AG_7300476_Lg2_RosCOS718_MAF10_522878_exon3	2	7659507		✓
RosBREEDSNP_SNP_TC_7302620_Lg2_RosCOS718_MAF20_1672533_exon2	2	7661626		✓
SNP_FB_0460839	2	7671852		✓
coDominantGRAS607	2	7855114	✓
coDominantGRAS608	2	7855217	✓
SNP_FB_0908657	2	7978884		✓
coDominantGRAS609	2	8264225	✓
SNP_FB_0461755	2	8285681		✓
SNP_FB_0461757	2	8287131		✓
SNP_FB_0461769	2	8290266		✓
SNP_FB_0461770	2	8291303		✓
SNP_FB_0461772	2	8291563		✓
SNP_FB_0461773	2	8291566		✓
SNP_FB_0461775	2	8292915		✓
coDominantGRAS610	2	8461297	✓
coDominantGRAS611	2	8461333	✓
coDominantGRAS612	2	8461335	✓
coDominantGRAS613	2	8654072	✓
coDominantGRAS614	2	8654105	✓
coDominantGRAS615	2	8654115	✓
coDominantGRAS616	2	8654126	✓
coDominantGRAS617	2	8654149	✓
coDominantGRAS618	2	8654180	✓
coDominantGRAS619	2	8654183	✓
coDominantGRAS620	2	8654189	✓
coDominantGRAS621	2	8654204	✓
coDominantGRAS622	2	8654207	✓
SNP_FB_0462359	2	8733231		✓
RosBREEDSNP_SNP_CT_8928904_Lg2_00407_MAF30_1636661_exon1	2	8733798		✓
RosBREEDSNP_SNP_GA_8931588_Lg2_00407_MAF20_1644091_exon1	2	8736481		✓
RosBREEDSNP_SNP_TG_8922212_Lg2_00407_MAF40_779714_exon1	2	8738302		✓
RosBREEDSNP_SNP_AG_8936738_Lg2_00407_MAF50_483435_exon1	2	8741631		✓
RosBREEDSNP_SNP_AG_8945207_Lg2_00407_MAF30_284458_exon1	2	8759370		✓
SNP_FB_0627932	2	9003710		✓
SNP_FB_0627922	2	9005009		✓
SNP_FB_0627911	2	9013049		✓
coDominantGRAS623	2	9025315	✓
coDominantGRAS624	2	9057047	✓
coDominantGRAS625	2	9057082	✓
coDominantGRAS626	2	9057208	✓
coDominantGRAS627	2	9195209	✓
coDominantGRAS628	2	9195216	✓
coDominantGRAS629	2	9195222	✓
coDominantGRAS630	2	9195246	✓
coDominantGRAS631	2	9195252	✓
coDominantGRAS632	2	9195260	✓
coDominantGRAS633	2	9195266	✓
coDominantGRAS634	2	9195320	✓
coDominantGRAS635	2	9206643	✓
SNP_FB_0597564	2	9277668		✓
SNP_FB_0597567	2	9278419		✓
RosBREEDSNP_SNP_AG_10654569_Lg2_01223_MAF40_MDP0000265378_exon1	2	9281079		✓
RosBREEDSNP_SNP_TC_10669023_Lg2_01223_MAF20_384631_exon2	2	9285204		✓
RosBREEDSNP_SNP_GA_10678809_Lg2_01223_MAF30_1669670_exon1	2	9302813		✓
coDominantGRAS636	2	9302912	✓
coDominantGRAS637	2	9302981	✓
coDominantGRAS638	2	9303011	✓
coDominantGRAS639	2	9303026	✓
SNP_FB_0953831	2	9316167		✓
SNP_FB_0953837	2	9317521		✓
GDsnp01223	2	9318493		✓
SNP_FB_0953369	2	9504026		✓
SNP_FB_0953386	2	9508275		✓
SNP_FB_0953388	2	9508431		✓
SNP_FB_0953394	2	9509472		✓
coDominantGRAS640	2	9512032	✓
GDsnp00991	2	9949453		✓
SNP_FB_0464916	2	9950762		✓
SNP_FB_0464918	2	9951563		✓
SNP_FB_0464919	2	9951624		✓
SNP_FB_0464920	2	9951749		✓
SNP_FB_0464926	2	9953680		✓
coDominantGRAS641	2	10124908	✓
coDominantGRAS642	2	10125000	✓
SNP_FB_1084296	2	10203172		✓
SNP_FB_1084302	2	10204824		✓
SNP_FB_1084305	2	10205528		✓
RosBREEDSNP_SNP_CT_11411515_Lg2_00159_MAF40_MDP0000320576_exon9	2	10212596		✓
RosBREEDSNP_SNP_CA_11414678_Lg2_00159_MAF40_MDP0000320576_exon6	2	10215672		✓
RosBREEDSNP_SNP_GT_11438433_Lg2_00159_MAF50_1633417_exon7	2	10241756		✓
RosBREEDSNP_SNP_CA_11451663_Lg2_00159_MAF50_331702_exon1	2	10247755		✓
SNP_FB_0465710	2	10315977		✓
SNP_FB_0465713	2	10316865		✓
SNP_FB_0465714	2	10317826		✓
SNP_FB_0465722	2	10319920		✓
SNP_FB_0465724	2	10320458		✓
SNP_FB_0465725	2	10320540		✓
RosBREEDSNP_SNP_TC_11509973_Lg2_01005_MAF30_504806_exon3	2	10320651		✓
SNP_FB_0465726	2	10320772		✓
SNP_FB_0465730	2	10321191		✓
SNP_FB_0465732	2	10321611		✓
RosBREEDSNP_SNP_TC_11512294_Lg2_01005_MAF50_791189_exon1	2	10322930		✓
RosBREEDSNP_SNP_TC_11546546_Lg2_01005_MAF30_1625890_exon1	2	10362588		✓
coDominantGRAS643	2	10362743	✓
GDsnp01005	2	10367237		✓
coDominantGRAS644	2	10375564	✓
coDominantGRAS645	2	10375629	✓
coDominantGRAS646	2	10375746	✓
RosBREEDSNP_SNP_GA_11758165_Lg2_00614_MAF40_MDP0000894511_exon1	2	10509255		✓
SNP_FB_0466092	2	10524388		✓
SNP_FB_0466096	2	10526051		✓
SNP_FB_0466103	2	10527294		✓
GDsnp00614	2	10528096		✓
RosBREEDSNP_SNP_AG_11777704_Lg2_00614_MAF40_1665749_exon5	2	10528247		✓
SNP_FB_0466107	2	10528509		✓
SNP_FB_0466113	2	10529084		✓
SNP_FB_0466115	2	10529211		✓
SNP_FB_0466123	2	10531287		✓
RosBREEDSNP_SNP_GT_11799850_Lg2_00614_MAF50_MDP0000175404_exon2	2	10550368		✓
RosBREEDSNP_SNP_AG_11806852_Lg2_00614_MAF50_175518_exon1	2	10557372		✓
RosBREEDSNP_SNP_GA_11950668_Lg2_RosCOS2709_MAF40_1639624_exon2	2	10729169		✓
RosBREEDSNP_SNP_GA_11965366_Lg2_RosCOS2709_MAF20_MDP0000266475_exon2	2	10743848		✓
RosBREEDSNP_SNP_GT_11969851_Lg2_RosCOS2709_MAF30_1618610_exon1	2	10748336		✓
RosBREEDSNP_SNP_TC_11972340_Lg2_RosCOS2709_MAF40_889572_exon1	2	10750825		✓
RosBREEDSNP_SNP_TG_11993525_Lg2_RosCOS2709_MAF10_163123_exon1	2	10772003		✓
RosBREEDSNP_SNP_AC_11996518_Lg2_RosCOS2709_MAF30_1663531_exon1	2	10774993		✓
coDominantGRAS647	2	10857347	✓
coDominantGRAS648	2	10864722	✓
coDominantGRAS649	2	10991043	✓
coDominantGRAS650	2	11321984	✓
RosBREEDSNP_SNP_CT_13055225_Lg2_324795_MAF40_324795_exon2	2	11357058		✓
coDominantGRAS651	2	11361713	✓
coDominantGRAS652	2	11361737	✓
coDominantGRAS653	2	11375654	✓
coDominantGRAS654	2	11375777	✓
coDominantGRAS655	2	11381920	✓
coDominantGRAS656	2	11381954	✓
RosBREEDSNP_SNP_CT_12933833_Lg2_01552_MAF40_1644477_exon4	2	11474595		✓
GDsnp01552	2	11478748		✓
SNP_FB_0467398	2	11478800		✓
SNP_FB_0467394	2	11480430		✓
RosBREEDSNP_SNP_GA_12926120_Lg2_01552_MAF50_683506_exon1	2	11482310		✓
SNP_FB_0467387	2	11482598		✓
SNP_FB_0467380	2	11484755		✓
SNP_FB_0467379	2	11485020		✓
SNP_FB_0467378	2	11485045		✓
SNP_FB_0467373	2	11485753		✓
SNP_FB_0467370	2	11486633		✓
RosBREEDSNP_SNP_CT_12903929_Lg2_01552_MAF30_1660471_exon1	2	11503767		✓
SNP_FB_0954531	2	11529272		✓
SNP_FB_0954530	2	11529376		✓
SNP_FB_0954525	2	11530187		✓
SNP_FB_0954523	2	11530466		✓
coDominantGRAS657	2	11784531	✓
coDominantGRAS658	2	11784612	✓
coDominantGRAS659	2	11863261	✓
coDominantGRAS660	2	11901502	✓
coDominantGRAS661	2	11901521	✓
coDominantGRAS662	2	11901573	✓
coDominantGRAS663	2	11901579	✓
coDominantGRAS664	2	11901612	✓
RosBREEDSNP_SNP_CT_13641108_Lg2_00214_MAF40_MDP0000281231_exon6	2	11939271		✓
RosBREEDSNP_SNP_CT_13646169_Lg2_00214_MAF50_1635069_exon1	2	11944337		✓
RosBREEDSNP_SNP_CT_13651288_Lg2_00214_MAF50_MDP0000131675_exon2	2	11949452		✓
RosBREEDSNP_SNP_TC_13673501_Lg2_00214_MAF30_MDP0000235958_exon9	2	11971185		✓
RosBREEDSNP_SNP_CT_13676580_Lg2_00214_MAF30_356820_exon1	2	11974266		✓
coDominantGRAS665	2	11976143	✓
RosBREEDSNP_SNP_GT_13683046_Lg2_00214_MAF10_76634_exon1	2	11980725		✓
SNP_FB_0468392	2	11984806		✓
SNP_FB_0468393	2	11984833		✓
SNP_FB_0468399	2	11985946		✓
SNP_FB_0468402	2	11986658		✓
GDsnp00214	2	11988541		✓
coDominantGRAS666	2	12015306	✓
SNP_FB_1084869	2	12179302		✓
SNP_FB_1084878	2	12184811		✓
RosBREEDSNP_SNP_CA_13921344_Lg2_248148__248148_exon1	2	12250223		✓
coDominantGRAS667	2	12250666	✓
SNP_FB_0468895	2	12299319		✓
SNP_FB_0468907	2	12303284		✓
SNP_FB_0468911	2	12303516		✓
SNP_FB_0468913	2	12304031		✓
SNP_FB_0468919	2	12305310		✓
coDominantGRAS668	2	12437590	✓
coDominantGRAS669	2	12437591	✓
SNP_FB_0469340	2	12525675		✓
SNP_FB_0469341	2	12526039		✓
SNP_FB_0469344	2	12526403		✓
SNP_FB_0469345	2	12527058		✓
SNP_FB_0469356	2	12529964		✓
SNP_FB_0469362	2	12531489		✓
SNP_FB_0469366	2	12532517		✓
SNP_FB_0469367	2	12533087		✓
SNP_FB_0469368	2	12533408		✓
SNP_FB_0469373	2	12533896		✓
coDominantGRAS670	2	12686683	✓
coDominantGRAS671	2	12757102	✓
coDominantGRAS672	2	12757115	✓
coDominantGRAS673	2	12757146	✓
SNP_FB_0469786	2	12761745		✓
RosBREEDSNP_SNP_CT_14484409_Lg2_00002_MAF40_219048_exon1	2	12763392		✓
RosBREEDSNP_SNP_TG_14503620_Lg2_00002_MAF50_180022_exon1	2	12787058		✓
RosBREEDSNP_SNP_CA_14512918_Lg2_00002_MAF20_577821_exon1	2	12796369		✓
GDsnp00002	2	12807175		✓
RosBREEDSNP_SNP_AG_14573434_Lg2_00987_MAF40_1674211_exon1	2	12852786		✓
RosBREEDSNP_SNP_GA_14588942_Lg2_00987_MAF30_1674484_exon1	2	12868327		✓
RosBREEDSNP_SNP_AG_14599407_Lg2_00987_MAF40_375341_exon1	2	12881673		✓
coDominantGRAS674	2	12917848	✓
SNP_FB_0470609	2	13121619		✓
SNP_FB_0470613	2	13122055		✓
SNP_FB_0470616	2	13123703		✓
SNP_FB_0470617	2	13123795		✓
SNP_FB_0470620	2	13123935		✓
SNP_FB_0470622	2	13124973		✓
coDominantGRAS675	2	13185697	✓
coDominantGRAS676	2	13185719	✓
coDominantGRAS677	2	13185789	✓
coDominantGRAS678	2	13185805	✓
coDominantGRAS679	2	13185845	✓
coDominantGRAS680	2	13245989	✓
coDominantGRAS681	2	13246028	✓
coDominantGRAS682	2	13398855	✓
RosBREEDSNP_SNP_GA_15184323_Lg2_00222_MAF30_MDP0000298218_exon2	2	13438220		✓
RosBREEDSNP_SNP_CA_15211202_Lg2_00222_MAF10_MDP0000236750_exon9	2	13463551		✓
SNP_FB_0471065	2	13466792		✓
RosBREEDSNP_SNP_GA_15214773_Lg2_00222_MAF40_54312_exon1	2	13467122		✓
SNP_FB_0471069	2	13467564		✓
SNP_FB_0471071	2	13468076		✓
SNP_FB_0471072	2	13468148		✓
SNP_FB_0471077	2	13468765		✓
GDsnp00222	2	13481981		✓
RosBREEDSNP_SNP_GA_15230080_Lg2_00222_MAF40_1630459_exon1	2	13482301		✓
RosBREEDSNP_SNP_TC_15273312_Lg2_00222_MAF50_82445_exon1	2	13525162		✓
coDominantGRAS683	2	13574946	✓
coDominantGRAS684	2	13613852	✓
coDominantGRAS685	2	13613866	✓
coDominantGRAS686	2	13613943	✓
coDominantGRAS687	2	13699152	✓
coDominantGRAS688	2	13699167	✓
coDominantGRAS689	2	13699177	✓
coDominantGRAS690	2	13699242	✓
coDominantGRAS691	2	13699251	✓
coDominantGRAS692	2	13699262	✓
coDominantGRAS693	2	13699265	✓
coDominantGRAS694	2	13699314	✓
coDominantGRAS695	2	13699319	✓
SNP_FB_0471591	2	13721999		✓
SNP_FB_0471598	2	13723872		✓
SNP_FB_0471602	2	13724092		✓
SNP_FB_0471603	2	13724303		✓
SNP_FB_0471604	2	13724405		✓
coDominantGRAS696	2	13900400	✓
coDominantGRAS697	2	13900401	✓
coDominantGRAS698	2	13900414	✓
RosBREEDSNP_SNP_GT_16174412_Lg2_01309_MAF30_MDP0000197883_exon1	2	13917921		✓
RosBREEDSNP_SNP_GA_16177297_Lg2_01309_MAF50_330377_exon1	2	13920912		✓
SNP_FB_0472022	2	13922801		✓
SNP_FB_0472023	2	13922862		✓
SNP_FB_0472026	2	13924580		✓
SNP_FB_0472029	2	13925441		✓
coDominantGRAS699	2	14120592	✓
coDominantGRAS700	2	14120597	✓
coDominantGRAS701	2	14120619	✓
coDominantGRAS702	2	14120639	✓
SNP_FB_0472605	2	14216562		✓
SNP_FB_0472612	2	14217371		✓
SNP_FB_0472615	2	14218524		✓
MdCCD7a	2	14219512		✓
SNP_FB_0956205	2	14223066		✓
SNP_FB_0956215	2	14225772		✓
SNP_FB_0956216	2	14225983		✓
coDominantGRAS703	2	14353568	✓
RosBREEDSNP_SNP_AG_16803165_Lg2_RosCOS836_MAF10_406840_exon1	2	14485236		✓
SNP_FB_0888770	2	14523382		✓
SNP_FB_0888754	2	14526527		✓
SNP_FB_0888751	2	14526944		✓
SNP_FB_0888750	2	14527101		✓
SNP_FB_0888741	2	14527766		✓
SNP_FB_0888731	2	14529621		✓
SNP_FB_0888730	2	14530033		✓
coDominantGRAS704	2	14587822	✓
coDominantGRAS705	2	14587913	✓
SNP_FB_0473493	2	14605951		✓
SNP_FB_0473495	2	14607542		✓
SNP_FB_0473496	2	14607824		✓
SNP_FB_0473499	2	14608879		✓
SNP_FB_0473501	2	14609109		✓
SNP_FB_0473506	2	14610220		✓
SNP_FB_0473512	2	14611899		✓
coDominantGRAS706	2	14738040	✓
coDominantGRAS707	2	14738074	✓
coDominantGRAS708	2	14799428	✓
coDominantGRAS709	2	14799458	✓
coDominantGRAS710	2	14799488	✓
coDominantGRAS711	2	14799489	✓
coDominantGRAS712	2	14799528	✓
coDominantGRAS713	2	14799542	✓
coDominantGRAS714	2	14840544	✓
SNP_FB_0474177	2	14849504		✓
SNP_FB_0474178	2	14849775		✓
coDominantGRAS715	2	14850617	✓
coDominantGRAS716	2	14850633	✓
RosBREEDSNP_SNP_AG_17179555_Lg2_327287_MAF30_327287_exon1	2	14850917		✓
RosBREEDSNP_SNP_GA_17179731_Lg2_327287_MAF30_327287_exon1	2	14851093		✓
SNP_FB_0474189	2	14852227		✓
SNP_FB_0474192	2	14853415		✓
SNP_FB_0474195	2	14854139		✓
SNP_FB_0474197	2	14854658		✓
SNP_FB_0474198	2	14854768		✓
SNP_FB_0474199	2	14854991		✓
SNP_FB_0474201	2	14855267		✓
coDominantGRAS717	2	14914619	✓
coDominantGRAS718	2	14965133	✓
coDominantGRAS719	2	15153782	✓
coDominantGRAS720	2	15153873	✓
coDominantGRAS721	2	15153908	✓
coDominantGRAS722	2	15153918	✓
coDominantGRAS723	2	15153922	✓
SNP_FB_0475045	2	15210263		✓
SNP_FB_0475051	2	15212267		✓
coDominantGRAS724	2	15326129	✓
SNP_FB_0956985	2	15354867		✓
coDominantGRAS725	2	15516396	✓
coDominantGRAS726	2	15516404	✓
coDominantGRAS727	2	15622921	✓
coDominantGRAS728	2	15622923	✓
coDominantGRAS729	2	15622924	✓
coDominantGRAS730	2	15622932	✓
coDominantGRAS731	2	15622953	✓
coDominantGRAS732	2	15622954	✓
coDominantGRAS733	2	15622957	✓
coDominantGRAS734	2	15623036	✓
SNP_FB_0475657	2	15652415		✓
SNP_FB_0475663	2	15653243		✓
SNP_FB_0475668	2	15654119		✓
SNP_FB_0475671	2	15654611		✓
RosBREEDSNP_SNP_CT_18003967_Lg2_325713_MAF20_325713_exon3	2	15663312		✓
RosBREEDSNP_SNP_CT_18004558_Lg2_72623_MAF40_72623_exon1	2	15663903		✓
RosBREEDSNP_SNP_GA_18005006_Lg2_325713_MAF20_325713_exon1	2	15664351		✓
RosBREEDSNP_SNP_TC_18005035_Lg2_325713_MAF40_325713_exon1	2	15664380		✓
coDominantGRAS735	2	15745668	✓
coDominantGRAS736	2	15759094	✓
coDominantGRAS737	2	15759131	✓
coDominantGRAS738	2	15802224	✓
coDominantGRAS739	2	15802225	✓
coDominantGRAS740	2	15802231	✓
coDominantGRAS741	2	15802234	✓
SNP_FB_1084165	2	15846559		✓
SNP_FB_0206551	2	15863012		✓
SNP_FB_0206552	2	15863141		✓
SNP_FB_0206553	2	15863423		✓
SNP_FB_0206556	2	15863732		✓
SNP_FB_0206557	2	15863947		✓
coDominantGRAS742	2	16003124	✓
coDominantGRAS743	2	16003129	✓
coDominantGRAS744	2	16003132	✓
coDominantGRAS745	2	16003139	✓
coDominantGRAS746	2	16003141	✓
coDominantGRAS747	2	16003144	✓
coDominantGRAS748	2	16003147	✓
coDominantGRAS749	2	16003160	✓
coDominantGRAS750	2	16003163	✓
SNP_FB_0424926	2	16118986		✓
SNP_FB_0424912	2	16121431		✓
SNP_FB_0424909	2	16121973		✓
coDominantGRAS751	2	16446364	✓
RosBREEDSNP_SNP_GA_18882549_Lg2_02651_MAF50_MDP0000535127_exon1	2	16467840		✓
SNP_FB_0476513	2	16469497		✓
SNP_FB_0476515	2	16469829		✓
SNP_FB_0476519	2	16470543		✓
SNP_FB_0476523	2	16471172		✓
SNP_FB_0476526	2	16471596		✓
coDominantGRAS752	2	16589928	✓
coDominantGRAS753	2	16589937	✓
coDominantGRAS754	2	16589969	✓
coDominantGRAS755	2	16625173	✓
coDominantGRAS756	2	16642828	✓
SNP_FB_0477196	2	16658435		✓
RosBREEDSNP_SNP_AG_19239039_Lg2_00934_MAF30_1661651_exon1	2	16658830		✓
SNP_FB_0477197	2	16660341		✓
RosBREEDSNP_SNP_AG_19241986_Lg2_00934_MAF20_1669248_exon2	2	16661776		✓
SNP_FB_0477200	2	16661973		✓
SNP_FB_0477201	2	16662726		✓
SNP_FB_0477203	2	16663481		✓
RosBREEDSNP_SNP_GA_19258873_Lg2_00934_MAF30_MDP0000306825_exon1	2	16678657		✓
RosBREEDSNP_SNP_TG_19261463_Lg2_00934_MAF20_1667145_exon5	2	16681245		✓
RosBREEDSNP_SNP_AG_19287810_Lg2_00934_MAF10_1630326_exon2	2	16706831		✓
GDsnp00934	2	16707511		✓
coDominantGRAS757	2	16957923	✓
coDominantGRAS758	2	16957928	✓
coDominantGRAS759	2	16957937	✓
coDominantGRAS760	2	16957961	✓
coDominantGRAS761	2	16957962	✓
coDominantGRAS762	2	16957963	✓
coDominantGRAS763	2	16957975	✓
coDominantGRAS764	2	16957991	✓
coDominantGRAS765	2	16957992	✓
coDominantGRAS766	2	16958017	✓
SNP_FB_0957301	2	17061064		✓
coDominantGRAS767	2	17108392	✓
coDominantGRAS768	2	17108394	✓
coDominantGRAS769	2	17108398	✓
coDominantGRAS770	2	17108413	✓
coDominantGRAS771	2	17108467	✓
coDominantGRAS772	2	17108480	✓
coDominantGRAS773	2	17108497	✓
coDominantGRAS774	2	17136618	✓
coDominantGRAS775	2	17136667	✓
coDominantGRAS776	2	17136677	✓
coDominantGRAS777	2	17136703	✓
coDominantGRAS778	2	17136707	✓
coDominantGRAS779	2	17136716	✓
coDominantGRAS780	2	17136735	✓
coDominantGRAS781	2	17136775	✓
coDominantGRAS782	2	17138070	✓
coDominantGRAS783	2	17255302	✓
coDominantGRAS784	2	17255440	✓
coDominantGRAS785	2	17311366	✓
coDominantGRAS786	2	17311385	✓
RosBREEDSNP_SNP_AC_24577383_Lg17_02678_MAF10_179861_exon2	2	17358537		✓
coDominantGRAS787	2	17460978	✓
coDominantGRAS788	2	17460994	✓
SNP_FB_0480259	2	17480136		✓
SNP_FB_0480264	2	17481480		✓
SNP_FB_0480275	2	17482951		✓
SNP_FB_0480277	2	17483233		✓
RosBREEDSNP_SNP_AG_21105289_Lg2_MDP0000801540_MAF40_MDP0000801540_exon1	2	17483995		✓
SNP_FB_0480283	2	17487414		✓
SNP_FB_0480287	2	17488377		✓
SNP_FB_0480288	2	17488536		✓
GDsnp02076	2	17541197		✓
coDominantGRAS789	2	17660050	✓
coDominantGRAS790	2	17660058	✓
coDominantGRAS791	2	17660083	✓
SNP_FB_0480730	2	17692253		✓
SNP_FB_0480732	2	17692428		✓
SNP_FB_0480741	2	17693708		✓
SNP_FB_0480754	2	17695219		✓
SNP_FB_0480759	2	17695930		✓
coDominantGRAS792	2	17842373	✓
SNP_FB_0996182	2	17897625		✓
SNP_FB_0996173	2	17899660		✓
SNP_FB_0996172	2	17899690		✓
SNP_FB_0996171	2	17899771		✓
SNP_FB_0623601	2	17968200		✓
coDominantGRAS793	2	18021893	✓
coDominantGRAS794	2	18250973	✓
coDominantGRAS795	2	18251102	✓
coDominantGRAS796	2	18251112	✓
SNP_FB_0482662	2	18257165		✓
SNP_FB_0482647	2	18261859		✓
SNP_FB_0482638	2	18262840		✓
SNP_FB_0482637	2	18263899		✓
coDominantGRAS797	2	18281778	✓
coDominantGRAS798	2	18281811	✓
coDominantGRAS799	2	18361528	✓
coDominantGRAS800	2	18436889	✓
RosBREEDSNP_SNP_AG_23095096_Lg2_RosCOS292_MAF40_1643572_exon1	2	18436954		✓
coDominantGRAS802	2	18437022	✓
coDominantGRAS803	2	18440393	✓
coDominantGRAS804	2	18440432	✓
RosBREEDSNP_SNP_TC_23088754_Lg2_RosCOS292_MAF30_MDP0000228900_exon4	2	18443298		✓
SNP_FB_0482226	2	18450129		✓
SNP_FB_0482224	2	18450321		✓
SNP_FB_0481283	2	18664819		✓
SNP_FB_0481284	2	18664987		✓
SNP_FB_0481285	2	18665499		✓
SNP_FB_0481298	2	18668630		✓
SNP_FB_0481301	2	18669052		✓
SNP_FB_0481305	2	18669479		✓
SNP_FB_0481306	2	18669597		✓
SNP_FB_0481309	2	18670719		✓
SNP_FB_0481312	2	18671235		✓
SNP_FB_0481315	2	18671538		✓
SNP_FB_0481444	2	18915110		✓
SNP_FB_0481445	2	18915200		✓
coDominantGRAS805	2	19059001	✓
SNP_FB_0483064	2	19088413		✓
coDominantGRAS806	2	19101867	✓
coDominantGRAS807	2	19118700	✓
SNP_FB_0483282	2	19261819		✓
SNP_FB_0483284	2	19262011		✓
RosBREEDSNP_SNP_CT_24104888_Lg2_MDP0000136940_MAF50_MDP0000136940_exon1	2	19263032		✓
coDominantGRAS808	2	19553616	✓
coDominantGRAS809	2	19553650	✓
SNP_FB_0483831	2	19660211		✓
SNP_FB_0483840	2	19661232		✓
coDominantGRAS810	2	19705470	✓
coDominantGRAS811	2	19705515	✓
coDominantGRAS812	2	19705517	✓
coDominantGRAS813	2	19705520	✓
coDominantGRAS814	2	19705642	✓
coDominantGRAS815	2	19713299	✓
coDominantGRAS816	2	19853204	✓
coDominantGRAS817	2	19853371	✓
coDominantGRAS818	2	19960136	✓
coDominantGRAS819	2	19960219	✓
RosBREEDSNP_SNP_CA_24744626_Lg2_00833_MAF50_MDP0000263007_exon1	2	19975783		✓
SNP_FB_0484398	2	19975828		✓
SNP_FB_0484405	2	19976537		✓
RosBREEDSNP_SNP_CA_24747820_Lg2_00833_MAF30_45322_exon1	2	19978980		✓
coDominantGRAS820	2	19991406	✓
RosBREEDSNP_SNP_TC_24790175_Lg2_00833_MAF20_339998_exon1	2	20022235		✓
RosBREEDSNP_SNP_GA_24792350_Lg2_00833_MAF20_1661346_exon1	2	20024410		✓
GDsnp00833	2	20024984		✓
coDominantGRAS821	2	20349457	✓
SNP_FB_0485376	2	20507117		✓
SNP_FB_0485378	2	20507383		✓
SNP_FB_0485380	2	20507815		✓
SNP_FB_0485385	2	20508405		✓
SNP_FB_0485395	2	20510427		✓
RosBREEDSNP_SNP_CT_24821574_Lg2_00833_MAF40_MDP0000316384_exon1	2	20644911		✓
SNP_FB_0958615	2	20747289		✓
RosBREEDSNP_SNP_CA_34290779_Lg2_00624_MAF40_MDP0000253969_exon1	2	20907436		✓
RosBREEDSNP_SNP_CT_34286797_Lg2_00624_MAF30_MDP0000708314_exon1	2	20911422		✓
coDominantGRAS822	2	20923564	✓
coDominantGRAS823	2	20936116	✓
coDominantGRAS824	2	20947783	✓
coDominantGRAS825	2	20947796	✓
coDominantGRAS826	2	20947900	✓
SNP_FB_0958361	2	21279715		✓
SNP_FB_0958353	2	21283023		✓
coDominantGRAS827	2	21561950	✓
coDominantGRAS828	2	21561958	✓
coDominantGRAS829	2	21562009	✓
coDominantGRAS830	2	21562114	✓
SNP_FB_1093757	2	21934363		✓
SNP_FB_0314302	2	22547439		✓
SNP_FB_0314297	2	22549990		✓
SNP_FB_0314295	2	22550806		✓
SNP_FB_0314292	2	22551626		✓
SNP_FB_0314284	2	22553959		✓
coDominantGRAS831	2	22766802	✓
GDsnp02376	2	23725903		✓
SNP_FB_0487500	2	23726915		✓
SNP_FB_0487488	2	23728326		✓
SNP_FB_0487487	2	23728585		✓
SNP_FB_0487486	2	23728710		✓
SNP_FB_0487462	2	23732985		✓
RosBREEDSNP_SNP_CT_25680654_Lg2_01935_MAF40_403139_exon1	2	24760396		✓
GDsnp01935	2	24761038		✓
RosBREEDSNP_SNP_GT_25677361_Lg2_01935_MAF50_1635560_exon1	2	24763689		✓
RosBREEDSNP_SNP_AC_25674246_Lg2_01935_MAF40_1688931_exon1	2	24766521		✓
coDominantGRAS832	2	24908550	✓
coDominantGRAS833	2	24908554	✓
coDominantGRAS834	2	24908576	✓
coDominantGRAS835	2	24908583	✓
coDominantGRAS836	2	24908618	✓
coDominantGRAS837	2	24908661	✓
coDominantGRAS838	2	24908688	✓
coDominantGRAS839	2	24908693	✓
coDominantGRAS840	2	24908707	✓
coDominantGRAS841	2	25285273	✓
coDominantGRAS842	2	25285276	✓
coDominantGRAS843	2	25298671	✓
coDominantGRAS844	2	25298674	✓
coDominantGRAS845	2	25298685	✓
coDominantGRAS846	2	25298756	✓
coDominantGRAS847	2	25300154	✓
coDominantGRAS848	2	25326975	✓
coDominantGRAS849	2	25327019	✓
coDominantGRAS850	2	25327022	✓
coDominantGRAS851	2	25327035	✓
coDominantGRAS852	2	25327057	✓
coDominantGRAS853	2	25327058	✓
coDominantGRAS854	2	25327068	✓
coDominantGRAS855	2	25327121	✓
coDominantGRAS856	2	25327123	✓
coDominantGRAS857	2	25327126	✓
coDominantGRAS858	2	25327159	✓
SNP_FB_0667273	2	25338502		✓
SNP_FB_0667267	2	25339736		✓
SNP_FB_0667266	2	25340406		✓
SNP_FB_0667262	2	25341897		✓
SNP_FB_0667258	2	25342518		✓
RosBREEDSNP_SNP_CT_26342765_Lg2_00092_MAF20_1632883_exon1	2	25529089		✓
SNP_FB_0486156	2	25529749		✓
SNP_FB_0486161	2	25531722		✓
GDsnp00092	2	25554011		✓
RosBREEDSNP_SNP_GA_26390694_Lg2_00092_MAF30_MDP0000236703_exon5	2	25558806		✓
coDominantGRAS859	2	25579969	✓
coDominantGRAS860	2	25580081	✓
coDominantGRAS861	2	25695632	✓
coDominantGRAS862	2	25819246	✓
coDominantGRAS863	2	25819267	✓
coDominantGRAS864	2	25819270	✓
coDominantGRAS865	2	25822544	✓
coDominantGRAS866	2	25823136	✓
coDominantGRAS867	2	26006785	✓
coDominantGRAS868	2	26006809	✓
SNP_FB_0959076	2	26045097		✓
SNP_FB_0487033	2	26055480		✓
SNP_FB_0487035	2	26060054		✓
SNP_FB_0487044	2	26063170		✓
SNP_FB_0487045	2	26063600		✓
SNP_FB_0487049	2	26063924		✓
SNP_FB_0487051	2	26064100		✓
coDominantGRAS869	2	26076276	✓
coDominantGRAS870	2	26076368	✓
coDominantGRAS871	2	26472458	✓
coDominantGRAS872	2	26472463	✓
coDominantGRAS873	2	26472476	✓
coDominantGRAS874	2	26472493	✓
coDominantGRAS875	2	26472501	✓
coDominantGRAS876	2	26500869	✓
coDominantGRAS877	2	26500920	✓
coDominantGRAS878	2	26500987	✓
coDominantGRAS879	2	26500990	✓
coDominantGRAS880	2	26501015	✓
coDominantGRAS881	2	26501024	✓
coDominantGRAS882	2	26501030	✓
SNP_FB_0487278	2	26673064		✓
SNP_FB_0487282	2	26675070		✓
SNP_FB_0487284	2	26675521		✓
RosBREEDSNP_SNP_TC_27298641_Lg2_02271_MAF40_952256_exon1	2	26683848		✓
RosBREEDSNP_SNP_AC_27306234_Lg2_02271_MAF50_MDP0000898595_exon4	2	26696494		✓
RosBREEDSNP_SNP_GA_27335209_Lg2_02271_MAF30_490252_exon3	2	26722837		✓
RosBREEDSNP_SNP_AG_27373895_Lg2_02271_MAF10_893726_exon1	2	26757930		✓
SNP_FB_0927564	2	26958282		✓
SNP_FB_0489657	2	27034731		✓
RosBREEDSNP_SNP_TG_29827721_Lg2_MDP0000556302_MAF30_MDP0000556302_exon1	2	27037165		✓
coDominantGRAS883	2	27115745	✓
coDominantGRAS884	2	27137769	✓
coDominantGRAS885	2	27137806	✓
coDominantGRAS886	2	27137807	✓
coDominantGRAS887	2	27137808	✓
coDominantGRAS888	2	27137829	✓
SNP_FB_0489772	2	27247538		✓
SNP_FB_0489774	2	27247745		✓
SNP_FB_0489775	2	27247804		✓
SNP_FB_0489789	2	27252564		✓
SNP_FB_0489795	2	27253431		✓
coDominantGRAS889	2	27269608	✓
coDominantGRAS890	2	27269615	✓
coDominantGRAS891	2	27269655	✓
coDominantGRAS892	2	27269731	✓
coDominantGRAS893	2	27269734	✓
coDominantGRAS894	2	27269752	✓
coDominantGRAS895	2	27269753	✓
coDominantGRAS896	2	27306235	✓
coDominantGRAS897	2	27306279	✓
coDominantGRAS898	2	27367241	✓
coDominantGRAS899	2	27367255	✓
coDominantGRAS900	2	27367288	✓
SNP_FB_0490464	2	27709760		✓
SNP_FB_0490482	2	27716013		✓
SNP_FB_0490927	2	27958069		✓
SNP_FB_0490928	2	27958584		✓
SNP_FB_0490930	2	27960946		✓
SNP_FB_0490931	2	27961077		✓
RosBREEDSNP_SNP_GA_30846147_Lg2_261916__261916_exon2	2	27962342		✓
RosBREEDSNP_SNP_TC_30846189_Lg2_263337__263337_exon2	2	27962384		✓
RosBREEDSNP_SNP_GA_30846235_Lg2_263337_MAF20_263337_exon2	2	27962430		✓
RosBREEDSNP_SNP_CT_30846581_Lg2_263337__263337_exon1	2	27962776		✓
coDominantGRAS901	2	28244929	✓
coDominantGRAS902	2	28244947	✓
RosBREEDSNP_SNP_AG_30377236_Lg2_01251_MAF30_MDP0000216184_exon4	2	28307162		✓
RosBREEDSNP_SNP_GA_30314379_Lg2_01251_MAF50_MDP0000246555_exon1	2	28361642		✓
RosBREEDSNP_SNP_CA_30305383_Lg2_01251_MAF20_MDP0000184026_exon9	2	28370636		✓
SNP_FB_0490085	2	28372071		✓
RosBREEDSNP_SNP_CA_30299235_Lg2_01251_MAF30_MDP0000184026_exon1	2	28376842		✓
SNP_FB_0490069	2	28377558		✓
SNP_FB_0490067	2	28380091		✓
SNP_FB_0490066	2	28380171		✓
coDominantGRAS903	2	28494641	✓
coDominantGRAS904	2	28494833	✓
coDominantGRAS905	2	28494834	✓
coDominantGRAS906	2	28494869	✓
coDominantGRAS907	2	28500503	✓
coDominantGRAS908	2	28500516	✓
coDominantGRAS909	2	28500546	✓
coDominantGRAS910	2	28500549	✓
[truncated: 20,054 more rows]

## Sheet: DataTableS4
Supplementary Data Table S4. Significant loci detected by SNP-set GWAS using the GRAS-Di marker dataset (Fig. 2; Supplementary Fig. S1).
Trait	Marker name	GDDH13 Genome v1.1		–log10(p) value
		Chromosome	Position (bp)
PickDay	coDominantGRAS1608	3	27365696	3.6233
PickDay	coDominantGRAS1609	3	27365699	3.66331
PickDay	coDominantGRAS1610	3	27681851	4.00547
PickDay	coDominantGRAS1611	3	27681923	4.02076
PickDay	coDominantGRAS1612	3	27681937	4.0249
PickDay	coDominantGRAS1613	3	27681946	4.27106
PickDay	coDominantGRAS1614	3	27681949	4.54502
PickDay	coDominantGRAS1615	3	27681956	4.63134
PickDay	coDominantGRAS1616	3	27682025	4.85897
PickDay	coDominantGRAS1617	3	27682035	5.05021
PickDay	coDominantGRAS1618	3	27682040	5.07814
PickDay	coDominantGRAS1619	3	27682048	5.15397
PickDay	coDominantGRAS1620	3	27682049	5.24618
PickDay	coDominantGRAS1621	3	27682092	5.22265
PickDay	coDominantGRAS1622	3	27682100	5.32871
PickDay	coDominantGRAS1623	3	27682121	5.43013
PickDay	coDominantGRAS1624	3	27801403	5.41656
PickDay	coDominantGRAS1625	3	28353743	5.47962
PickDay	coDominantGRAS1626	3	28353760	5.42997
PickDay	coDominantGRAS1627	3	28779833	5.3867
PickDay	coDominantGRAS1628	3	28962795	5.46338
PickDay	coDominantGRAS1629	3	28962851	5.4358
PickDay	coDominantGRAS1630	3	28962931	5.39178
PickDay	coDominantGRAS1631	3	29121316	5.36277
PickDay	coDominantGRAS1632	3	29247257	5.31944
PickDay	coDominantGRAS1633	3	29449110	5.22863
PickDay	coDominantGRAS1634	3	29449126	5.12723
PickDay	coDominantGRAS1635	3	29449130	5.03681
PickDay	coDominantGRAS1636	3	29449133	4.93722
PickDay	coDominantGRAS1637	3	29467558	4.89521
PickDay	coDominantGRAS1638	3	29467565	4.88264
PickDay	coDominantGRAS1639	3	29467583	4.87291
PickDay	coDominantGRAS1640	3	29467614	4.83228
PickDay	coDominantGRAS1641	3	29467645	4.85554
PickDay	coDominantGRAS1642	3	29467655	4.8301
PickDay	coDominantGRAS1643	3	29467662	4.78131
PickDay	coDominantGRAS1644	3	29467671	4.80665
PickDay	coDominantGRAS1645	3	29467684	4.92409
PickDay	coDominantGRAS1646	3	29558574	5.03373
PickDay	coDominantGRAS1647	3	29558815	5.11943
PickDay	coDominantGRAS1648	3	29572372	5.31706
PickDay	coDominantGRAS1649	3	29572374	5.35007
PickDay	coDominantGRAS1650	3	29572455	5.48559
PickDay	coDominantGRAS1651	3	29597595	5.58358
PickDay	coDominantGRAS1652	3	29597597	5.78275
PickDay	coDominantGRAS1653	3	29597635	5.97705
PickDay	coDominantGRAS1654	3	29597656	6.10668
PickDay	coDominantGRAS1655	3	29597663	6.22689
PickDay	coDominantGRAS1656	3	29597670	6.34621
PickDay	coDominantGRAS1657	3	30087001	6.45576
PickDay	coDominantGRAS1658	3	30434732	6.60101
PickDay	coDominantGRAS1659	3	30434737	6.7185
PickDay	coDominantGRAS1660	3	30532509	7.17879
PickDay	coDominantGRAS1661	3	30532552	7.59448
PickDay	coDominantGRAS1662	3	30532565	7.70925
PickDay	coDominantGRAS1663	3	30578371	7.90331
PickDay	coDominantGRAS1664	3	30578374	8.09211
PickDay	coDominantGRAS1665	3	30604870	8.23014
PickDay	coDominantGRAS1666	3	30604946	8.30996
PickDay	coDominantGRAS1667	3	30604948	8.43639
PickDay	coDominantGRAS1668	3	30604949	8.48841
PickDay	coDominantGRAS1669	3	30604951	8.47464
PickDay	coDominantGRAS1670	3	30604954	8.47074
PickDay	coDominantGRAS1671	3	30604962	8.15975
PickDay	coDominantGRAS1672	3	30604966	8.01819
PickDay	coDominantGRAS1673	3	30604980	7.96874
PickDay	coDominantGRAS1674	3	30605046	8.35769
PickDay	coDominantGRAS1675	3	30605054	8.3484
PickDay	coDominantGRAS1676	3	30605115	8.52464
PickDay	coDominantGRAS1677	3	30605135	8.62023
PickDay	coDominantGRAS1678	3	30605147	8.46316
PickDay	coDominantGRAS1679	3	30793958	8.31521
PickDay	coDominantGRAS1680	3	30799250	7.86661
PickDay	coDominantGRAS1681	3	30799290	7.63244
PickDay	coDominantGRAS1682	3	30799341	7.06468
PickDay	coDominantGRAS1683	3	30799362	6.17836
PickDay	coDominantGRAS1684	3	30799382	5.9814
PickDay	coDominantGRAS1685	3	30799400	5.78852
PickDay	coDominantGRAS1686	3	30927948	5.57484
PickDay	coDominantGRAS1687	3	30927992	5.3618
PickDay	coDominantGRAS1688	3	30928025	5.27552
PickDay	coDominantGRAS1689	3	30928088	5.08293
PickDay	coDominantGRAS1690	3	30978273	4.92911
PickDay	coDominantGRAS1691	3	30978291	4.58033
PickDay	coDominantGRAS1692	3	31411659	4.47021
PickDay	coDominantGRAS1693	3	31411663	4.31903
PickDay	coDominantGRAS1694	3	31517803	4.17042
PickDay	coDominantGRAS1695	3	31517895	3.96608
PickDay	coDominantGRAS1696	3	31517945	3.84773
PickDay	coDominantGRAS1697	3	31517962	3.64205
PickDay	coDominantGRAS1698	3	31714321	3.42382
OvColor	coDominantGRAS5256	9	26581126	3.20192
OvColor	coDominantGRAS5257	9	26581139	3.32346
OvColor	coDominantGRAS5258	9	26581143	3.39073
OvColor	coDominantGRAS5259	9	26667801	3.50532
OvColor	coDominantGRAS5260	9	26667823	3.42514
OvColor	coDominantGRAS5261	9	27350625	3.49558
OvColor	coDominantGRAS5262	9	27495541	3.50612
OvColor	coDominantGRAS5263	9	27946444	3.55139
OvColor	coDominantGRAS5264	9	27978139	3.52699
OvColor	coDominantGRAS5265	9	27978143	3.52225
OvColor	coDominantGRAS5266	9	27978144	3.52449
OvColor	coDominantGRAS5267	9	27978145	3.52224
OvColor	coDominantGRAS5268	9	27978160	3.44006
OvColor	coDominantGRAS5269	9	27978163	3.42027
OvColor	coDominantGRAS5270	9	27978172	3.31066
OvColor	coDominantGRAS5271	9	27978186	3.25392
OvColor	coDominantGRAS5272	9	27978187	3.19033
OvColor	coDominantGRAS5273	9	28064582	3.15713
OvColor	coDominantGRAS5274	9	28064589	3.10906
OvColor	coDominantGRAS5275	9	28064597	3.13948
OvColor	coDominantGRAS5276	9	28064607	3.29498
OvColor	coDominantGRAS5277	9	28064616	3.45787
OvColor	coDominantGRAS5278	9	28064625	3.56874
OvColor	coDominantGRAS5279	9	28064643	3.64115
OvColor	coDominantGRAS5280	9	28064672	3.67199
OvColor	coDominantGRAS5281	9	28064695	3.72632
OvColor	coDominantGRAS5282	9	28067381	3.72682
OvColor	coDominantGRAS5283	9	28155845	3.72973
OvColor	coDominantGRAS5284	9	28155896	4.35345
OvColor	coDominantGRAS5285	9	28218826	4.57781
OvColor	coDominantGRAS5286	9	28218832	4.98025
OvColor	coDominantGRAS5287	9	28218853	4.90182
OvColor	coDominantGRAS5288	9	28218890	4.94649
OvColor	coDominantGRAS5289	9	28322903	4.21788
OvColor	coDominantGRAS5290	9	28346227	4.08481
OvColor	coDominantGRAS5291	9	28346269	3.86497
OvColor	coDominantGRAS5292	9	28346270	4.17369
OvColor	coDominantGRAS5293	9	28607966	4.44779
OvColor	coDominantGRAS5294	9	28607972	4.58133
OvColor	coDominantGRAS5295	9	28607992	4.72305
OvColor	coDominantGRAS5296	9	28714139	4.87207
OvColor	coDominantGRAS5297	9	28714171	5.00743
OvColor	coDominantGRAS5298	9	28744552	5.12331
OvColor	coDominantGRAS5299	9	28744585	5.24347
OvColor	coDominantGRAS5300	9	28744624	5.30068
OvColor	coDominantGRAS5301	9	28906114	5.36413
OvColor	coDominantGRAS5302	9	28942492	5.42405
OvColor	coDominantGRAS5303	9	29303527	5.50735
OvColor	coDominantGRAS5304	9	29929663	5.53501
OvColor	coDominantGRAS5305	9	29987388	5.55589
OvColor	coDominantGRAS5306	9	30029770	5.60135
OvColor	coDominantGRAS5307	9	30254274	5.63211
OvColor	coDominantGRAS5308	9	30254289	5.71527
OvColor	coDominantGRAS5309	9	30254303	5.78017
OvColor	coDominantGRAS5310	9	30344957	5.77508
OvColor	coDominantGRAS5311	9	30378280	5.77866
OvColor	coDominantGRAS5312	9	30405588	5.77831
OvColor	coDominantGRAS5313	9	30405597	5.78493
OvColor	coDominantGRAS5314	9	30405604	5.78362
OvColor	coDominantGRAS5315	9	30405607	5.77241
OvColor	coDominantGRAS5316	9	30405647	5.79343
OvColor	coDominantGRAS5317	9	30440589	5.79031
OvColor	coDominantGRAS5318	9	30440597	5.8221
OvColor	coDominantGRAS5319	9	30440601	5.83598
OvColor	coDominantGRAS5320	9	30440608	5.84545
OvColor	coDominantGRAS5321	9	30440633	5.83788
OvColor	coDominantGRAS5322	9	30440638	5.96438
OvColor	coDominantGRAS5323	9	30440659	6.20927
OvColor	coDominantGRAS5324	9	30440679	6.3527
OvColor	coDominantGRAS5325	9	30440698	6.5198
OvColor	coDominantGRAS5326	9	30440727	6.6736
OvColor	coDominantGRAS5327	9	30532122	7.39286
OvColor	coDominantGRAS5328	9	30532163	8.09833
OvColor	coDominantGRAS5329	9	30532216	8.31942
OvColor	coDominantGRAS5331	9	30592942	8.56677
OvColor	coDominantGRAS5332	9	30592945	8.79399
OvColor	coDominantGRAS5333	9	30910548	9.02993
OvColor	coDominantGRAS5334	9	30910576	9.25642
OvColor	coDominantGRAS5335	9	30910739	9.42747
OvColor	coDominantGRAS5336	9	30910798	10.126
OvColor	coDominantGRAS5337	9	30910808	10.673
OvColor	coDominantGRAS5338	9	30910816	11.2016
OvColor	coDominantGRAS5339	9	30910822	11.6443
OvColor	coDominantGRAS5340	9	31178871	11.9476
OvColor	coDominantGRAS5341	9	31178877	12.374
OvColor	coDominantGRAS5342	9	31178885	12.5949
OvColor	coDominantGRAS5343	9	31731906	12.7894
OvColor	coDominantGRAS5344	9	31731921	13.0193
OvColor	coDominantGRAS5345	9	31864772	13.1474
OvColor	coDominantGRAS5346	9	31864795	13.2425
OvColor	coDominantGRAS5347	9	31864809	13.2799
OvColor	coDominantGRAS5348	9	31894698	13.3193
OvColor	coDominantGRAS5349	9	32030149	13.362
OvColor	coDominantGRAS5350	9	32030218	13.3857
OvColor	coDominantGRAS5351	9	32030267	13.6574
OvColor	coDominantGRAS5352	9	32144973	13.6795
OvColor	coDominantGRAS5353	9	32207969	13.7026
OvColor	coDominantGRAS5354	9	32365214	13.7643
OvColor	coDominantGRAS5355	9	32385634	13.8156
OvColor	coDominantGRAS5356	9	32642464	13.8208
OvColor	coDominantGRAS5357	9	32858686	13.8772
OvColor	coDominantGRAS5358	9	33060199	14.095
OvColor	coDominantGRAS5359	9	33060216	14.3011
OvColor	coDominantGRAS5360	9	33166189	14.3625
OvColor	coDominantGRAS5361	9	33166206	14.4448
OvColor	coDominantGRAS5362	9	33166209	14.6049
OvColor	coDominantGRAS5363	9	33166212	14.6671
OvColor	coDominantGRAS5364	9	33166214	14.6245
OvColor	coDominantGRAS5365	9	33166233	14.6355
OvColor	coDominantGRAS5366	9	33166239	14.5944
OvColor	coDominantGRAS5367	9	33166248	14.4953
OvColor	coDominantGRAS5368	9	33166263	14.365
OvColor	coDominantGRAS5369	9	33166265	14.1925
OvColor	coDominantGRAS5370	9	33166272	13.838
OvColor	coDominantGRAS5371	9	33344363	13.9796
OvColor	coDominantGRAS5372	9	33344398	13.9125
OvColor	coDominantGRAS5373	9	33344407	13.9731
OvColor	coDominantGRAS5374	9	33658145	13.9381
OvColor	coDominantGRAS5375	9	33658147	13.6744
OvColor	coDominantGRAS5376	9	33658155	13.617
OvColor	coDominantGRAS5377	9	33658157	13.5384
OvColor	coDominantGRAS5378	9	34072742	13.4881
OvColor	coDominantGRAS5379	9	34072792	13.3818
OvColor	coDominantGRAS5380	9	34072809	13.2255
OvColor	coDominantGRAS5381	9	34072844	13.1593
OvColor	coDominantGRAS5382	9	34123141	13.0645
OvColor	coDominantGRAS5383	9	34123151	12.985
OvColor	coDominantGRAS5384	9	34123202	12.8872
OvColor	coDominantGRAS5385	9	34123204	12.7662
OvColor	coDominantGRAS5386	9	34123235	12.7743
OvColor	coDominantGRAS5387	9	34137431	12.7081
OvColor	coDominantGRAS5388	9	34289384	12.6722
OvColor	coDominantGRAS5389	9	34289464	12.5059
OvColor	coDominantGRAS5390	9	34289599	12.3788
OvColor	coDominantGRAS5391	9	35092893	12.1912
OvColor	coDominantGRAS5392	9	35165476	11.9874
OvColor	coDominantGRAS5393	9	35165494	11.9495
OvColor	coDominantGRAS5394	9	35165496	11.8809
OvColor	coDominantGRAS5395	9	35165526	11.9369
OvColor	coDominantGRAS5396	9	35165546	11.9598
OvColor	coDominantGRAS5397	9	35165585	11.9183
OvColor	coDominantGRAS5398	9	35165590	11.8854
OvColor	coDominantGRAS5399	9	35351146	11.6813
OvColor	coDominantGRAS5400	9	35351304	11.4631
OvColor	coDominantGRAS5401	9	35351329	11.2531
OvColor	coDominantGRAS5402	9	35351349	11.284
OvColor	coDominantGRAS5403	9	35351358	11.2633
OvColor	coDominantGRAS5404	9	35351361	11.3249
OvColor	coDominantGRAS5405	9	35351379	11.3575
OvColor	coDominantGRAS5406	9	35602272	11.3292
OvColor	coDominantGRAS5407	9	35696883	11.2742
OvColor	coDominantGRAS5408	9	35696945	11.4619
OvColor	coDominantGRAS5409	9	35809995	11.4361
OvColor	coDominantGRAS5410	9	35810002	11.3892
OvColor	coDominantGRAS5411	9	35810111	11.3043
OvColor	coDominantGRAS5412	9	35841945	10.9903
OvColor	coDominantGRAS5413	9	35842040	10.9943
OvColor	coDominantGRAS5414	9	35981803	11.0043
OvColor	coDominantGRAS5415	9	35981817	10.9899
OvColor	coDominantGRAS5416	9	35981826	10.9744
OvColor	coDominantGRAS5417	9	35981980	10.958
OvColor	coDominantGRAS5418	9	35982008	10.8767
OvColor	coDominantGRAS5419	9	35982025	10.7619
OvColor	coDominantGRAS5420	9	35982027	10.6083
OvColor	coDominantGRAS5421	9	35982028	10.4435
OvColor	coDominantGRAS5422	9	35982031	10.2698
OvColor	coDominantGRAS5423	9	35982044	10.0747
OvColor	coDominantGRAS5424	9	35982059	9.88671
OvColor	coDominantGRAS5425	9	35982073	9.47096
OvColor	coDominantGRAS5426	9	35982092	9.30523
OvColor	coDominantGRAS5427	9	35982096	8.29173
OvColor	coDominantGRAS5428	9	36031408	8.24705
OvColor	coDominantGRAS5429	9	36031475	8.17066
OvColor	coDominantGRAS5430	9	36031507	8.18132
OvColor	coDominantGRAS5431	9	36080584	8.19972
OvColor	coDominantGRAS5432	9	36347108	8.23986
OvColor	coDominantGRAS5433	9	36347121	8.11994
OvColor	coDominantGRAS5434	9	36379115	8.01993
OvColor	coDominantGRAS5435	9	36379149	8.14613
OvColor	coDominantGRAS5436	9	36379152	8.00618
OvColor	coDominantGRAS5437	9	36379177	7.94114
OvColor	coDominantGRAS5438	9	36379205	8.02227
OvColor	coDominantGRAS5439	9	36379215	7.9729
OvColor	coDominantGRAS5440	9	36379290	8.04777
OvColor	coDominantGRAS5441	9	36379311	7.97761
OvColor	coDominantGRAS5442	9	36379314	7.78518
OvColor	coDominantGRAS5443	9	36379321	7.64802
OvColor	coDominantGRAS5444	9	36379322	7.2199
OvColor	coDominantGRAS5445	9	36379343	6.99957
OvColor	coDominantGRAS5446	9	36379383	7.03276
OvColor	coDominantGRAS5447	9	36425704	7.07801
OvColor	coDominantGRAS5448	9	36425723	7.1132
OvColor	coDominantGRAS5449	9	36425779	7.13398
OvColor	coDominantGRAS5450	9	36425876	7.08716
OvColor	coDominantGRAS5451	9	36425890	7.10416
OvColor	coDominantGRAS5452	9	36425948	7.10949
OvColor	coDominantGRAS5453	9	36448066	7.04299
OvColor	coDominantGRAS5454	9	36448074	7.04115
OvColor	coDominantGRAS5455	9	36448088	7.04256
OvColor	coDominantGRAS5456	9	36448092	7.03811
OvColor	coDominantGRAS5457	9	36448143	7.02094
OvColor	coDominantGRAS5458	9	36448151	7.0064
OvColor	coDominantGRAS5459	9	36448155	6.98693
OvColor	coDominantGRAS5460	9	36841483	6.96
OvColor	coDominantGRAS5461	9	36841505	6.93156
OvColor	coDominantGRAS5462	9	36841532	6.89974
OvColor	coDominantGRAS5463	9	37081976	6.86504
OvColor	coDominantGRAS5464	9	37082024	6.78724
OvColor	coDominantGRAS5465	9	37208891	6.75171
OvColor	coDominantGRAS5466	9	37303203	6.65226
OvColor	coDominantGRAS5467	9	37303699	6.59477
OvColor	coDominantGRAS5468	9	37331850	6.46736
OvColor	coDominantGRAS5469	9	37331886	6.44685
PerOC	coDominantGRAS5136	9	17665269	2.94102
PerOC	coDominantGRAS5137	9	17670919	2.99333
PerOC	coDominantGRAS5138	9	17901876	3.02056
PerOC	coDominantGRAS5139	9	17901879	3.06728
PerOC	coDominantGRAS5140	9	17901881	3.08628
PerOC	coDominantGRAS5143	9	18403920	3.1144
PerOC	coDominantGRAS5144	9	18853413	3.15107
PerOC	coDominantGRAS5145	9	18853454	3.17334
PerOC	coDominantGRAS5146	9	18853476	3.2016
PerOC	coDominantGRAS5147	9	18853486	3.23372
PerOC	coDominantGRAS5148	9	18853488	3.24159
PerOC	coDominantGRAS5149	9	18853493	3.25274
PerOC	coDominantGRAS5150	9	18974169	3.26114
PerOC	coDominantGRAS5151	9	18974211	3.26742
PerOC	coDominantGRAS5152	9	18974234	3.328
PerOC	coDominantGRAS5153	9	18974244	3.38001
PerOC	coDominantGRAS5154	9	18974348	3.43994
PerOC	coDominantGRAS5155	9	18974371	3.47965
PerOC	coDominantGRAS5156	9	18974376	3.48669
PerOC	coDominantGRAS5157	9	18974420	3.53185
PerOC	coDominantGRAS5158	9	18974444	3.56109
PerOC	coDominantGRAS5159	9	18974448	3.49675
PerOC	coDominantGRAS5160	9	19011231	3.52746
PerOC	coDominantGRAS5161	9	19011238	3.5847
PerOC	coDominantGRAS5162	9	19040605	3.66179
PerOC	coDominantGRAS5163	9	19062969	3.71262
PerOC	coDominantGRAS5164	9	19063019	3.75414
PerOC	coDominantGRAS5165	9	19063033	3.78402
PerOC	coDominantGRAS5166	9	19063063	3.78867
PerOC	coDominantGRAS5167	9	19063077	3.9139
PerOC	coDominantGRAS5168	9	19067720	4.04312
PerOC	coDominantGRAS5169	9	19067727	4.07788
PerOC	coDominantGRAS5170	9	19067729	4.13071
PerOC	coDominantGRAS5171	9	19067791	4.17479
PerOC	coDominantGRAS5172	9	19645379	4.20633
PerOC	coDominantGRAS5173	9	19645389	4.2214
PerOC	coDominantGRAS5174	9	19645397	4.23574
PerOC	coDominantGRAS5175	9	19645408	4.23639
PerOC	coDominantGRAS5176	9	19645426	4.24268
PerOC	coDominantGRAS5177	9	19645428	4.24029
PerOC	coDominantGRAS5178	9	19853066	4.25247
PerOC	coDominantGRAS5179	9	19853169	4.24212
PerOC	coDominantGRAS5180	9	19853191	4.23107
PerOC	coDominantGRAS5181	9	19930703	4.26111
PerOC	coDominantGRAS5182	9	19930711	4.23252
PerOC	coDominantGRAS5183	9	19930720	4.23962
PerOC	coDominantGRAS5184	9	20118654	4.21738
PerOC	coDominantGRAS5185	9	20118691	4.19648
PerOC	coDominantGRAS5186	9	20201176	4.21778
PerOC	coDominantGRAS5187	9	20265239	4.19233
PerOC	coDominantGRAS5188	9	20265396	4.16117
PerOC	coDominantGRAS5189	9	20341921	4.13947
PerOC	coDominantGRAS5190	9	20633181	4.12007
PerOC	coDominantGRAS5191	9	20633210	4.09241
PerOC	coDominantGRAS5192	9	20633221	4.03486
PerOC	coDominantGRAS5193	9	20633270	3.97213
PerOC	coDominantGRAS5194	9	20633302	3.90084
PerOC	coDominantGRAS5195	9	20633305	3.82459
PerOC	coDominantGRAS5196	9	20749432	3.75358
PerOC	coDominantGRAS5197	9	20989895	3.74944
PerOC	coDominantGRAS5198	9	21042154	3.6868
PerOC	coDominantGRAS5200	9	21076716	3.69079
PerOC	coDominantGRAS5201	9	21110007	3.67656
PerOC	coDominantGRAS5202	9	21345442	3.66239
PerOC	coDominantGRAS5203	9	22050177	3.62905
PerOC	coDominantGRAS5204	9	22050187	3.60169
PerOC	coDominantGRAS5205	9	22050242	3.57251
PerOC	coDominantGRAS5206	9	22058858	3.54885
PerOC	coDominantGRAS5207	9	22058955	3.52661
PerOC	coDominantGRAS5208	9	22062363	3.51895
PerOC	coDominantGRAS5209	9	22071827	3.41864
PerOC	coDominantGRAS5210	9	22071927	3.31722
PerOC	coDominantGRAS5211	9	22279094	3.31802
PerOC	coDominantGRAS5212	9	22279101	3.33436
PerOC	coDominantGRAS5213	9	22377631	3.3579
PerOC	coDominantGRAS5214	9	23077339	3.31682
PerOC	coDominantGRAS5215	9	24717462	3.27503
PerOC	coDominantGRAS5216	9	25018684	3.2269
PerOC	coDominantGRAS5217	9	25183341	3.18393
PerOC	coDominantGRAS5218	9	25183363	3.16473
PerOC	coDominantGRAS5219	9	25194062	3.09936
PerOC	coDominantGRAS5220	9	25194106	3.01929
PerOC	coDominantGRAS5221	9	25194107	2.95578
PerOC	coDominantGRAS5284	9	28155896	3.03728
PerOC	coDominantGRAS5285	9	28218826	3.4395
PerOC	coDominantGRAS5286	9	28218832	3.99758
PerOC	coDominantGRAS5287	9	28218853	4.21228
PerOC	coDominantGRAS5288	9	28218890	4.46424
PerOC	coDominantGRAS5289	9	28322903	4.52591
PerOC	coDominantGRAS5290	9	28346227	4.9678
PerOC	coDominantGRAS5291	9	28346269	5.05345
PerOC	coDominantGRAS5292	9	28346270	5.3642
PerOC	coDominantGRAS5293	9	28607966	5.67849
PerOC	coDominantGRAS5294	9	28607972	5.83779
PerOC	coDominantGRAS5295	9	28607992	6.00738
PerOC	coDominantGRAS5296	9	28714139	6.17892
PerOC	coDominantGRAS5297	9	28714171	6.31071
PerOC	coDominantGRAS5298	9	28744552	6.43731
PerOC	coDominantGRAS5299	9	28744585	6.53544
PerOC	coDominantGRAS5300	9	28744624	6.60609
PerOC	coDominantGRAS5301	9	28906114	6.62783
PerOC	coDominantGRAS5302	9	28942492	6.66183
PerOC	coDominantGRAS5303	9	29303527	6.70411
PerOC	coDominantGRAS5304	9	29929663	6.6966
PerOC	coDominantGRAS5305	9	29987388	6.68261
PerOC	coDominantGRAS5306	9	30029770	6.69391
PerOC	coDominantGRAS5307	9	30254274	6.70537
PerOC	coDominantGRAS5308	9	30254289	6.74844
PerOC	coDominantGRAS5309	9	30254303	6.79735
PerOC	coDominantGRAS5310	9	30344957	6.74381
PerOC	coDominantGRAS5311	9	30378280	6.72826
PerOC	coDominantGRAS5312	9	30405588	6.71131
PerOC	coDominantGRAS5313	9	30405597	6.68643
PerOC	coDominantGRAS5314	9	30405604	6.64355
PerOC	coDominantGRAS5315	9	30405607	6.56536
PerOC	coDominantGRAS5316	9	30405647	6.45314
PerOC	coDominantGRAS5317	9	30440589	6.42297
PerOC	coDominantGRAS5318	9	30440597	6.45141
PerOC	coDominantGRAS5319	9	30440601	6.43839
PerOC	coDominantGRAS5320	9	30440608	6.42755
PerOC	coDominantGRAS5321	9	30440633	6.39043
PerOC	coDominantGRAS5322	9	30440638	6.4896
PerOC	coDominantGRAS5323	9	30440659	6.79713
PerOC	coDominantGRAS5324	9	30440679	7.04627
PerOC	coDominantGRAS5325	9	30440698	7.31014
PerOC	coDominantGRAS5326	9	30440727	7.54348
PerOC	coDominantGRAS5327	9	30532122	8.20021
PerOC	coDominantGRAS5328	9	30532163	8.88925
PerOC	coDominantGRAS5329	9	30532216	9.1163
PerOC	coDominantGRAS5331	9	30592942	9.36361
PerOC	coDominantGRAS5332	9	30592945	9.52193
PerOC	coDominantGRAS5333	9	30910548	9.74385
PerOC	coDominantGRAS5334	9	30910576	10.0793
PerOC	coDominantGRAS5335	9	30910739	10.2276
PerOC	coDominantGRAS5336	9	30910798	11.098
PerOC	coDominantGRAS5337	9	30910808	11.6923
PerOC	coDominantGRAS5338	9	30910816	12.2109
PerOC	coDominantGRAS5339	9	30910822	12.6895
PerOC	coDominantGRAS5340	9	31178871	12.9493
PerOC	coDominantGRAS5341	9	31178877	13.3995
PerOC	coDominantGRAS5342	9	31178885	13.5887
PerOC	coDominantGRAS5343	9	31731906	13.7209
PerOC	coDominantGRAS5344	9	31731921	13.9564
PerOC	coDominantGRAS5345	9	31864772	14.0593
PerOC	coDominantGRAS5346	9	31864795	14.1407
PerOC	coDominantGRAS5347	9	31864809	14.137
PerOC	coDominantGRAS5348	9	31894698	14.1712
PerOC	coDominantGRAS5349	9	32030149	14.1757
PerOC	coDominantGRAS5350	9	32030218	14.1728
PerOC	coDominantGRAS5351	9	32030267	14.2903
PerOC	coDominantGRAS5352	9	32144973	14.2945
PerOC	coDominantGRAS5353	9	32207969	14.2894
PerOC	coDominantGRAS5354	9	32365214	14.2679
PerOC	coDominantGRAS5355	9	32385634	14.2815
PerOC	coDominantGRAS5356	9	32642464	14.1113
PerOC	coDominantGRAS5357	9	32858686	14.1353
PerOC	coDominantGRAS5358	9	33060199	14.4093
PerOC	coDominantGRAS5359	9	33060216	14.575
PerOC	coDominantGRAS5360	9	33166189	14.5218
PerOC	coDominantGRAS5361	9	33166206	14.621
PerOC	coDominantGRAS5362	9	33166209	14.6821
PerOC	coDominantGRAS5363	9	33166212	14.7336
PerOC	coDominantGRAS5364	9	33166214	14.6839
PerOC	coDominantGRAS5365	9	33166233	14.647
PerOC	coDominantGRAS5366	9	33166239	14.5608
PerOC	coDominantGRAS5367	9	33166248	14.4214
PerOC	coDominantGRAS5368	9	33166263	14.2365
PerOC	coDominantGRAS5369	9	33166265	14.2736
PerOC	coDominantGRAS5370	9	33166272	14.147
PerOC	coDominantGRAS5371	9	33344363	14.2508
PerOC	coDominantGRAS5372	9	33344398	14.3219
PerOC	coDominantGRAS5373	9	33344407	14.7035
PerOC	coDominantGRAS5374	9	33658145	14.7365
PerOC	coDominantGRAS5375	9	33658147	14.4591
PerOC	coDominantGRAS5376	9	33658155	14.5287
PerOC	coDominantGRAS5377	9	33658157	14.546
PerOC	coDominantGRAS5378	9	34072742	14.6183
PerOC	coDominantGRAS5379	9	34072792	14.6749
PerOC	coDominantGRAS5380	9	34072809	14.6191
PerOC	coDominantGRAS5381	9	34072844	14.602
PerOC	coDominantGRAS5382	9	34123141	14.5374
PerOC	coDominantGRAS5383	9	34123151	14.4909
PerOC	coDominantGRAS5384	9	34123202	14.4673
PerOC	coDominantGRAS5385	9	34123204	14.3571
PerOC	coDominantGRAS5386	9	34123235	14.476
PerOC	coDominantGRAS5387	9	34137431	14.3824
PerOC	coDominantGRAS5388	9	34289384	14.4033
PerOC	coDominantGRAS5389	9	34289464	14.2164
PerOC	coDominantGRAS5390	9	34289599	14.1522
PerOC	coDominantGRAS5391	9	35092893	13.9685
PerOC	coDominantGRAS5392	9	35165476	13.7297
PerOC	coDominantGRAS5393	9	35165494	13.6875
PerOC	coDominantGRAS5394	9	35165496	13.5984
PerOC	coDominantGRAS5395	9	35165526	13.4035
PerOC	coDominantGRAS5396	9	35165546	13.2364
PerOC	coDominantGRAS5397	9	35165585	13.4449
PerOC	coDominantGRAS5398	9	35165590	13.402
PerOC	coDominantGRAS5399	9	35351146	13.1166
PerOC	coDominantGRAS5400	9	35351304	12.7754
PerOC	coDominantGRAS5401	9	35351329	12.4306
PerOC	coDominantGRAS5402	9	35351349	12.4058
PerOC	coDominantGRAS5403	9	35351358	12.4492
PerOC	coDominantGRAS5404	9	35351361	12.4492
PerOC	coDominantGRAS5405	9	35351379	12.4123
PerOC	coDominantGRAS5406	9	35602272	12.335
PerOC	coDominantGRAS5407	9	35696883	12.1786
PerOC	coDominantGRAS5408	9	35696945	12.6668
PerOC	coDominantGRAS5409	9	35809995	12.4776
PerOC	coDominantGRAS5410	9	35810002	12.1854
PerOC	coDominantGRAS5411	9	35810111	11.7948
PerOC	coDominantGRAS5412	9	35841945	11.4802
PerOC	coDominantGRAS5413	9	35842040	11.4248
PerOC	coDominantGRAS5414	9	35981803	11.2859
PerOC	coDominantGRAS5415	9	35981817	11.277
PerOC	coDominantGRAS5416	9	35981826	11.1779
PerOC	coDominantGRAS5417	9	35981980	11.137
PerOC	coDominantGRAS5418	9	35982008	11.0915
PerOC	coDominantGRAS5419	9	35982025	11.0279
PerOC	coDominantGRAS5420	9	35982027	10.883
PerOC	coDominantGRAS5421	9	35982028	10.7255
PerOC	coDominantGRAS5422	9	35982031	10.5573
PerOC	coDominantGRAS5423	9	35982044	10.3737
PerOC	coDominantGRAS5424	9	35982059	10.1864
PerOC	coDominantGRAS5425	9	35982073	9.64271
PerOC	coDominantGRAS5426	9	35982092	9.48033
PerOC	coDominantGRAS5427	9	35982096	8.16656
PerOC	coDominantGRAS5428	9	36031408	8.202
PerOC	coDominantGRAS5429	9	36031475	8.20742
PerOC	coDominantGRAS5430	9	36031507	8.3129
PerOC	coDominantGRAS5431	9	36080584	8.3698
PerOC	coDominantGRAS5432	9	36347108	8.46516
PerOC	coDominantGRAS5433	9	36347121	8.50358
PerOC	coDominantGRAS5434	9	36379115	8.55798
PerOC	coDominantGRAS5435	9	36379149	8.89202
PerOC	coDominantGRAS5436	9	36379152	8.94745
PerOC	coDominantGRAS5437	9	36379177	9.0858
PerOC	coDominantGRAS5438	9	36379205	9.03179
PerOC	coDominantGRAS5439	9	36379215	9.15356
PerOC	coDominantGRAS5440	9	36379290	9.3748
PerOC	coDominantGRAS5441	9	36379311	9.43929
PerOC	coDominantGRAS5442	9	36379314	9.41812
PerOC	coDominantGRAS5443	9	36379321	9.52091
PerOC	coDominantGRAS5444	9	36379322	9.35617
PerOC	coDominantGRAS5445	9	36379343	9.41667
PerOC	coDominantGRAS5446	9	36379383	9.51461
PerOC	coDominantGRAS5447	9	36425704	9.60181
PerOC	coDominantGRAS5448	9	36425723	9.67603
PerOC	coDominantGRAS5449	9	36425779	9.71938
PerOC	coDominantGRAS5450	9	36425876	9.75307
PerOC	coDominantGRAS5451	9	36425890	9.76127
PerOC	coDominantGRAS5452	9	36425948	9.75538
PerOC	coDominantGRAS5453	9	36448066	9.71747
PerOC	coDominantGRAS5454	9	36448074	9.75214
PerOC	coDominantGRAS5455	9	36448088	9.74537
PerOC	coDominantGRAS5456	9	36448092	9.73243
PerOC	coDominantGRAS5457	9	36448143	9.71278
PerOC	coDominantGRAS5458	9	36448151	9.6882
PerOC	coDominantGRAS5459	9	36448155	9.65802
PerOC	coDominantGRAS5460	9	36841483	9.62938
PerOC	coDominantGRAS5461	9	36841505	9.58745
PerOC	coDominantGRAS5462	9	36841532	9.54084
PerOC	coDominantGRAS5463	9	37081976	9.48978
PerOC	coDominantGRAS5464	9	37082024	9.39552
PerOC	coDominantGRAS5465	9	37208891	9.33952
PerOC	coDominantGRAS5466	9	37303203	9.22715
PerOC	coDominantGRAS5467	9	37303699	9.14748
PerOC	coDominantGRAS5468	9	37331850	8.98186
PerOC	coDominantGRAS5469	9	37331886	8.94154
RusTop	coDominantGRAS3011	5	38062442	3.98114
RusTop	coDominantGRAS3012	5	38062460	3.98899
RusTop	coDominantGRAS3013	5	38062481	4.08114
RusTop	coDominantGRAS3014	5	38087288	4.28421
RusTop	coDominantGRAS3015	5	38103996	4.39742
RusTop	coDominantGRAS3016	5	38104016	4.50473
RusTop	coDominantGRAS3017	5	38104032	4.59936
RusTop	coDominantGRAS3018	5	38270826	4.62649
RusTop	coDominantGRAS3019	5	38270835	4.63743
RusTop	coDominantGRAS3020	5	38352442	4.66149
RusTop	coDominantGRAS3021	5	38352445	4.66207
RusTop	coDominantGRAS3022	5	38352547	4.69783
RusTop	coDominantGRAS3023	5	38539440	4.714
RusTop	coDominantGRAS3024	5	38542871	4.70722
RusTop	coDominantGRAS3025	5	38542906	4.70349
RusTop	coDominantGRAS3026	5	38542913	4.65775
RusTop	coDominantGRAS3027	5	38751289	4.4756
RusTop	coDominantGRAS3028	5	38751298	4.22578
RusTop	coDominantGRAS3029	5	38751334	4.17193
RusTop	coDominantGRAS3030	5	38751404	4.13803
RusTop	coDominantGRAS3031	5	38752682	4.10421
RusTop	coDominantGRAS3032	5	39586525	4.06641
RusTop	coDominantGRAS3033	5	39586586	4.02381
RusTop	coDominantGRAS3034	5	40197426	3.99028
RusCal	coDominantGRAS765	2	16957992	3.1005
RusCal	coDominantGRAS766	2	16958017	3.21212
RusCal	coDominantGRAS767	2	17108392	3.31491
RusCal	coDominantGRAS768	2	17108394	3.41702
RusCal	coDominantGRAS769	2	17108398	3.50235
RusCal	coDominantGRAS770	2	17108413	3.577
RusCal	coDominantGRAS771	2	17108467	3.64284
RusCal	coDominantGRAS772	2	17108480	3.69209
RusCal	coDominantGRAS773	2	17108497	3.77687
RusCal	coDominantGRAS774	2	17136618	3.88252
RusCal	coDominantGRAS775	2	17136667	3.98486
RusCal	coDominantGRAS776	2	17136677	4.02703
RusCal	coDominantGRAS777	2	17136703	4.10301
RusCal	coDominantGRAS778	2	17136707	4.20075
RusCal	coDominantGRAS779	2	17136716	4.27515
RusCal	coDominantGRAS780	2	17136735	4.31453
RusCal	coDominantGRAS781	2	17136775	4.33886
RusCal	coDominantGRAS782	2	17138070	4.4175
RusCal	coDominantGRAS783	2	17255302	4.48586
RusCal	coDominantGRAS784	2	17255440	4.68293
RusCal	coDominantGRAS785	2	17311366	4.74347
RusCal	coDominantGRAS786	2	17311385	4.90015
RusCal	coDominantGRAS787	2	17460978	5.03181
RusCal	coDominantGRAS788	2	17460994	5.3673
RusCal	coDominantGRAS789	2	17660050	5.55757
RusCal	coDominantGRAS790	2	17660058	5.72055
RusCal	coDominantGRAS791	2	17660083	5.87328
RusCal	coDominantGRAS792	2	17842373	6.00168
RusCal	coDominantGRAS793	2	18021893	6.15624
RusCal	coDominantGRAS794	2	18250973	6.2489
RusCal	coDominantGRAS795	2	18251102	6.29976
RusCal	coDominantGRAS796	2	18251112	6.33666
RusCal	coDominantGRAS797	2	18281778	6.35664
RusCal	coDominantGRAS798	2	18281811	6.3803
RusCal	coDominantGRAS799	2	18361528	6.40652
RusCal	coDominantGRAS800	2	18436889	6.43537
RusCal	coDominantGRAS802	2	18437022	6.42809
RusCal	coDominantGRAS803	2	18440393	6.42575
RusCal	coDominantGRAS804	2	18440432	6.30687
RusCal	coDominantGRAS805	2	19059001	6.26911
RusCal	coDominantGRAS806	2	19101867	6.22711
RusCal	coDominantGRAS807	2	19118700	6.22296
RusCal	coDominantGRAS808	2	19553616	6.1703
RusCal	coDominantGRAS809	2	19553650	6.16319
RusCal	coDominantGRAS810	2	19705470	6.10839
RusCal	coDominantGRAS811	2	19705515	6.07549
RusCal	coDominantGRAS812	2	19705517	6.0675
RusCal	coDominantGRAS813	2	19705520	6.00799
RusCal	coDominantGRAS814	2	19705642	5.98021
RusCal	coDominantGRAS815	2	19713299	5.90643
RusCal	coDominantGRAS816	2	19853204	5.79861
RusCal	coDominantGRAS817	2	19853371	5.69631
RusCal	coDominantGRAS818	2	19960136	5.70715
RusCal	coDominantGRAS819	2	19960219	5.61492
RusCal	coDominantGRAS820	2	19991406	5.53041
RusCal	coDominantGRAS821	2	20349457	5.49458
RusCal	coDominantGRAS822	2	20923564	5.46681
RusCal	coDominantGRAS823	2	20936116	5.64744
RusCal	coDominantGRAS824	2	20947783	5.76172
RusCal	coDominantGRAS825	2	20947796	5.85962
RusCal	coDominantGRAS826	2	20947900	5.88902
RusCal	coDominantGRAS827	2	21561950	5.99101
RusCal	coDominantGRAS828	2	21561958	6.03111
RusCal	coDominantGRAS829	2	21562009	6.27163
RusCal	coDominantGRAS830	2	21562114	6.44112
RusCal	coDominantGRAS831	2	22766802	6.5235
RusCal	coDominantGRAS832	2	24908550	6.56689
RusCal	coDominantGRAS833	2	24908554	6.61162
RusCal	coDominantGRAS834	2	24908576	6.57388
RusCal	coDominantGRAS835	2	24908583	6.67343
RusCal	coDominantGRAS836	2	24908618	6.5839
RusCal	coDominantGRAS837	2	24908661	6.57626
RusCal	coDominantGRAS838	2	24908688	6.55189
RusCal	coDominantGRAS839	2	24908693	6.51351
RusCal	coDominantGRAS840	2	24908707	6.41179
RusCal	coDominantGRAS841	2	25285273	6.3217
RusCal	coDominantGRAS842	2	25285276	6.2059
RusCal	coDominantGRAS843	2	25298671	6.06942
RusCal	coDominantGRAS844	2	25298674	5.92154
RusCal	coDominantGRAS845	2	25298685	5.73822
RusCal	coDominantGRAS846	2	25298756	5.58039
RusCal	coDominantGRAS847	2	25300154	5.45776
RusCal	coDominantGRAS848	2	25326975	5.50718
RusCal	coDominantGRAS849	2	25327019	5.46161
RusCal	coDominantGRAS850	2	25327022	5.32924
RusCal	coDominantGRAS851	2	25327035	5.23592
RusCal	coDominantGRAS852	2	25327057	4.98981
RusCal	coDominantGRAS853	2	25327058	4.9351
RusCal	coDominantGRAS854	2	25327068	4.90281
RusCal	coDominantGRAS855	2	25327121	4.85142
RusCal	coDominantGRAS856	2	25327123	5.12746
RusCal	coDominantGRAS857	2	25327126	5.14567
RusCal	coDominantGRAS858	2	25327159	5.11518
RusCal	coDominantGRAS859	2	25579969	5.13974
RusCal	coDominantGRAS860	2	25580081	5.2048
RusCal	coDominantGRAS861	2	25695632	5.20854
RusCal	coDominantGRAS862	2	25819246	5.21024
RusCal	coDominantGRAS863	2	25819267	5.16907
RusCal	coDominantGRAS864	2	25819270	5.05381
RusCal	coDominantGRAS865	2	25822544	5.10617
RusCal	coDominantGRAS866	2	25823136	5.13481
RusCal	coDominantGRAS867	2	26006785	5.09629
RusCal	coDominantGRAS868	2	26006809	5.14899
RusCal	coDominantGRAS869	2	26076276	5.18354
RusCal	coDominantGRAS870	2	26076368	5.23078
RusCal	coDominantGRAS871	2	26472458	5.15455
RusCal	coDominantGRAS872	2	26472463	5.17263
RusCal	coDominantGRAS873	2	26472476	5.17362
RusCal	coDominantGRAS874	2	26472493	5.23063
RusCal	coDominantGRAS875	2	26472501	5.31971
RusCal	coDominantGRAS876	2	26500869	5.27875
RusCal	coDominantGRAS877	2	26500920	5.31031
RusCal	coDominantGRAS878	2	26500987	5.33435
RusCal	coDominantGRAS879	2	26500990	5.29561
RusCal	coDominantGRAS880	2	26501015	5.24399
RusCal	coDominantGRAS881	2	26501024	5.22948
RusCal	coDominantGRAS882	2	26501030	5.21247
RusCal	coDominantGRAS883	2	27115745	5.22909
RusCal	coDominantGRAS884	2	27137769	5.20566
RusCal	coDominantGRAS885	2	27137806	5.19389
RusCal	coDominantGRAS886	2	27137807	5.19572
RusCal	coDominantGRAS887	2	27137808	5.16348
RusCal	coDominantGRAS888	2	27137829	5.10763
RusCal	coDominantGRAS889	2	27269608	5.02718
RusCal	coDominantGRAS890	2	27269615	4.93051
RusCal	coDominantGRAS891	2	27269655	4.92189
RusCal	coDominantGRAS892	2	27269731	4.90603
RusCal	coDominantGRAS893	2	27269734	4.90761
RusCal	coDominantGRAS894	2	27269752	4.90315
RusCal	coDominantGRAS895	2	27269753	4.88821
RusCal	coDominantGRAS896	2	27306235	4.87308
RusCal	coDominantGRAS897	2	27306279	4.75083
RusCal	coDominantGRAS898	2	27367241	4.76263
RusCal	coDominantGRAS899	2	27367255	4.76548
RusCal	coDominantGRAS900	2	27367288	4.78326
RusCal	coDominantGRAS901	2	28244929	4.81492
RusCal	coDominantGRAS902	2	28244947	4.82572
RusCal	coDominantGRAS903	2	28494641	4.82898
RusCal	coDominantGRAS904	2	28494833	4.84729
RusCal	coDominantGRAS905	2	28494834	4.86586
RusCal	coDominantGRAS906	2	28494869	4.88325
RusCal	coDominantGRAS907	2	28500503	4.89558
RusCal	coDominantGRAS908	2	28500516	4.90285
RusCal	coDominantGRAS909	2	28500546	4.89614
RusCal	coDominantGRAS910	2	28500549	4.87692
RusCal	coDominantGRAS911	2	28500557	4.84822
RusCal	coDominantGRAS912	2	28500612	4.83221
RusCal	coDominantGRAS913	2	28500613	4.7984
RusCal	coDominantGRAS914	2	28500626	4.75408
RusCal	coDominantGRAS915	2	28500645	4.64845
RusCal	coDominantGRAS916	2	28500650	4.48931
RusCal	coDominantGRAS917	2	28500653	4.49258
RusCal	coDominantGRAS918	2	28500685	4.51198
RusCal	coDominantGRAS919	2	28627950	4.52714
RusCal	coDominantGRAS920	2	28628025	4.55006
RusCal	coDominantGRAS921	2	28628036	4.55887
RusCal	coDominantGRAS922	2	28628058	4.5409
RusCal	coDominantGRAS923	2	28628082	4.50284
RusCal	coDominantGRAS924	2	28628091	4.47699
RusCal	coDominantGRAS925	2	28771719	4.46074
RusCal	coDominantGRAS926	2	28771746	4.4352
RusCal	coDominantGRAS927	2	28771857	4.40568
RusCal	coDominantGRAS928	2	28825712	4.36142
RusCal	coDominantGRAS929	2	28825733	4.32302
RusCal	coDominantGRAS930	2	28825809	4.2829
RusCal	coDominantGRAS931	2	28825820	4.23774
RusCal	coDominantGRAS932	2	28887776	4.20049
RusCal	coDominantGRAS933	2	28887896	4.16232
RusCal	coDominantGRAS934	2	28887943	4.13112
RusCal	coDominantGRAS935	2	28911164	4.10158
RusCal	coDominantGRAS936	2	29202182	4.11531
RusCal	coDominantGRAS937	2	29202199	4.06989
RusCal	coDominantGRAS938	2	29202214	3.98924
RusCal	coDominantGRAS939	2	29202231	3.92224
RusCal	coDominantGRAS940	2	29202234	3.81531
RusCal	coDominantGRAS941	2	29202264	3.66255
RusCal	coDominantGRAS942	2	29202269	3.5545
RusCal	coDominantGRAS943	2	29202271	3.44116
RusCal	coDominantGRAS944	2	29202288	3.51519
RusCal	coDominantGRAS945	2	29202306	3.48324
RusCal	coDominantGRAS946	2	29202307	3.41938
RusCal	coDominantGRAS947	2	29202309	3.25745
RusCal	coDominantGRAS948	2	29202315	3.14658
RusCal	coDominantGRAS1023	2	32501479	3.01227
RusCal	coDominantGRAS1024	2	32501484	3.11995
RusCal	coDominantGRAS1025	2	32501527	3.19738
RusCal	coDominantGRAS1026	2	32501538	3.28422
RusCal	coDominantGRAS1027	2	32501553	3.34168
RusCal	coDominantGRAS1028	2	32595410	3.39052
RusCal	coDominantGRAS1029	2	32625149	3.42763
RusCal	coDominantGRAS1030	2	32625155	3.51
RusCal	coDominantGRAS1031	2	32625156	3.54952
RusCal	coDominantGRAS1032	2	32625164	3.58065
RusCal	coDominantGRAS1033	2	32625172	3.5365
RusCal	coDominantGRAS1034	2	32625189	3.52423
RusCal	coDominantGRAS1035	2	32625191	3.45946
RusCal	coDominantGRAS1036	2	33078965	3.42093
RusCal	coDominantGRAS1037	2	33347781	3.37119
RusCal	coDominantGRAS1038	2	33762540	3.30332
RusCal	coDominantGRAS1039	2	33762557	3.11262
RusCal	coDominantGRAS1040	2	33861214	3.02263
RusCal	coDominantGRAS5224	9	25225919	3.29471
RusCal	coDominantGRAS5225	9	25643368	3.55823
RusCal	coDominantGRAS5226	9	25643453	3.76777
RusCal	coDominantGRAS5227	9	25643517	3.97548
RusCal	coDominantGRAS5228	9	25651147	4.17218
RusCal	coDominantGRAS5229	9	25651187	4.30267
RusCal	coDominantGRAS5230	9	25651214	4.49199
RusCal	coDominantGRAS5231	9	25651369	4.65233
RusCal	coDominantGRAS5232	9	25651386	4.77818
RusCal	coDominantGRAS5233	9	25651391	4.88824
RusCal	coDominantGRAS5234	9	25960277	5.00586
RusCal	coDominantGRAS5235	9	25960283	5.14879
RusCal	coDominantGRAS5236	9	25960286	5.23122
RusCal	coDominantGRAS5237	9	26137698	5.30433
RusCal	coDominantGRAS5238	9	26137753	5.369
RusCal	coDominantGRAS5239	9	26137760	5.42559
RusCal	coDominantGRAS5240	9	26137768	5.46195
RusCal	coDominantGRAS5241	9	26137780	5.48943
RusCal	coDominantGRAS5242	9	26137800	5.50017
RusCal	coDominantGRAS5243	9	26137831	5.52824
RusCal	coDominantGRAS5244	9	26137851	5.44632
RusCal	coDominantGRAS5245	9	26137874	5.52033
RusCal	coDominantGRAS5246	9	26404675	5.48497
RusCal	coDominantGRAS5247	9	26404723	5.4077
RusCal	coDominantGRAS5248	9	26580985	5.33602
RusCal	coDominantGRAS5249	9	26580995	5.29683
RusCal	coDominantGRAS5250	9	26581051	5.16607
RusCal	coDominantGRAS5251	9	26581057	5.04912
RusCal	coDominantGRAS5252	9	26581072	4.89274
RusCal	coDominantGRAS5253	9	26581096	4.66336
RusCal	coDominantGRAS5254	9	26581120	4.40486
RusCal	coDominantGRAS5255	9	26581125	4.16211
RusCal	coDominantGRAS5256	9	26581126	3.90462
RusCal	coDominantGRAS5257	9	26581139	3.68868
RusCal	coDominantGRAS5258	9	26581143	3.31857
CraTop	coDominantGRAS9581	16	1391978	3.84667
CraTop	coDominantGRAS9582	16	1392003	4.7776
CraTop	coDominantGRAS9583	16	1392008	5.71467
CraTop	coDominantGRAS9584	16	2235908	6.41831
CraTop	coDominantGRAS9585	16	2235911	6.92262
CraTop	coDominantGRAS9586	16	2235956	7.37008
CraTop	coDominantGRAS9587	16	2235957	7.73537
CraTop	coDominantGRAS9588	16	2288123	7.92251
CraTop	coDominantGRAS9589	16	2288140	8.09484
CraTop	coDominantGRAS9590	16	2343368	8.24153
CraTop	coDominantGRAS9591	16	2343410	8.36771
CraTop	coDominantGRAS9592	16	2343426	8.47851
CraTop	coDominantGRAS9593	16	2343434	8.53674
CraTop	coDominantGRAS9594	16	2343445	8.6394
CraTop	coDominantGRAS9595	16	2343494	8.73298
CraTop	coDominantGRAS9596	16	2674328	8.82172
CraTop	coDominantGRAS9597	16	2750488	8.85684
CraTop	coDominantGRAS9598	16	2750501	8.8967
CraTop	coDominantGRAS9599	16	2750524	8.97094
CraTop	coDominantGRAS9600	16	2750527	9.02752
CraTop	coDominantGRAS9601	16	2750610	9.03159
CraTop	coDominantGRAS9602	16	3726271	9.04992
CraTop	coDominantGRAS9603	16	3726313	9.08137
CraTop	coDominantGRAS9604	16	3726403	9.10731
CraTop	coDominantGRAS9605	16	3763708	9.1197
CraTop	coDominantGRAS9606	16	3763746	9.12783
CraTop	coDominantGRAS9607	16	3763769	9.13908
CraTop	coDominantGRAS9608	16	4055572	9.15066
CraTop	coDominantGRAS9609	16	4055644	9.13654
CraTop	coDominantGRAS9610	16	4134715	9.1157
CraTop	coDominantGRAS9611	16	4134750	9.10182
CraTop	coDominantGRAS9612	16	4134782	9.04541
CraTop	coDominantGRAS9613	16	4134784	8.98154
CraTop	coDominantGRAS9614	16	4134795	8.89405
CraTop	coDominantGRAS9615	16	4134808	8.80184
CraTop	coDominantGRAS9616	16	4134824	8.74343
CraTop	coDominantGRAS9618	16	4460716	8.72977
CraTop	coDominantGRAS9619	16	4460725	8.65095
CraTop	coDominantGRAS9620	16	4460749	8.54935
CraTop	coDominantGRAS9621	16	4533918	8.47882
CraTop	coDominantGRAS9622	16	4646533	8.35213
CraTop	coDominantGRAS9623	16	4646555	8.12642
CraTop	coDominantGRAS9624	16	4646556	7.82427
CraTop	coDominantGRAS9625	16	4646603	7.41173
CraTop	coDominantGRAS9626	16	4646666	6.83503
CraTop	coDominantGRAS9627	16	4646748	5.95764
CraTop	coDominantGRAS9628	16	4646791	4.47562
IntMold	coDominantGRAS1159	3	5078687	2.87867
IntMold	coDominantGRAS1160	3	5078849	3.05902
IntMold	coDominantGRAS1161	3	5422278	3.19704
IntMold	coDominantGRAS1162	3	5422289	3.33936
IntMold	coDominantGRAS1163	3	5422298	3.39994
IntMold	coDominantGRAS1164	3	5422381	3.49838
IntMold	coDominantGRAS1165	3	5793597	3.59289
IntMold	coDominantGRAS1166	3	5992064	3.7577
IntMold	coDominantGRAS1167	3	5992148	3.93108
IntMold	coDominantGRAS1168	3	5992518	3.95884
IntMold	coDominantGRAS1169	3	6069281	4.0083
IntMold	coDominantGRAS1170	3	6069289	4.08095
IntMold	coDominantGRAS1171	3	6069296	4.11954
IntMold	coDominantGRAS1172	3	6069301	4.16405
IntMold	coDominantGRAS1173	3	6069342	4.18424
IntMold	coDominantGRAS1174	3	6069370	4.18313
IntMold	coDominantGRAS1175	3	6069386	4.16614
IntMold	coDominantGRAS1176	3	6069387	4.08004
IntMold	coDominantGRAS1177	3	6069406	4.06068
IntMold	coDominantGRAS1178	3	6069409	3.97562
IntMold	coDominantGRAS1179	3	6069418	3.91527
IntMold	coDominantGRAS1180	3	6069436	3.82707
IntMold	coDominantGRAS1181	3	6069458	3.63119
IntMold	coDominantGRAS1182	3	6069460	3.331
IntMold	coDominantGRAS1183	3	6324845	3.1085
IntMold	coDominantGRAS1778	3	35374700	2.91276
IntMold	coDominantGRAS1779	3	35388965	2.96727
IntMold	coDominantGRAS1780	3	35912422	3.01763
IntMold	coDominantGRAS1781	3	35912423	3.0561
IntMold	coDominantGRAS1782	3	35912470	3.10091
IntMold	coDominantGRAS1783	3	36158104	3.13517
IntMold	coDominantGRAS1784	3	36158108	3.17969
IntMold	coDominantGRAS1785	3	36158117	3.20011
IntMold	coDominantGRAS1786	3	36158164	3.20721
IntMold	coDominantGRAS1787	3	36158192	3.20468
IntMold	coDominantGRAS1788	3	36158207	3.19219
IntMold	coDominantGRAS1789	3	36158212	3.16785
IntMold	coDominantGRAS1790	3	36158221	3.13482
IntMold	coDominantGRAS1791	3	36158236	3.0732
IntMold	coDominantGRAS1792	3	36341328	2.99771
IntMold	coDominantGRAS1793	3	36341395	2.92546
IntMold	coDominantGRAS3060	5	41346256	3.14878
IntMold	coDominantGRAS3061	5	41357821	3.20395
IntMold	coDominantGRAS3062	5	41365416	3.4423
IntMold	coDominantGRAS3063	5	41407120	3.6493
IntMold	coDominantGRAS3064	5	41407132	3.81345
IntMold	coDominantGRAS3065	5	41441433	4.02322
IntMold	coDominantGRAS3066	5	41441465	4.79207
IntMold	coDominantGRAS3067	5	41599560	5.26196
IntMold	coDominantGRAS3068	5	41835946	5.57911
IntMold	coDominantGRAS3069	5	41981797	5.73136
IntMold	coDominantGRAS3070	5	41981799	5.98392
IntMold	coDominantGRAS3071	5	42154586	6.199
IntMold	coDominantGRAS3072	5	42154617	6.36986
IntMold	coDominantGRAS3073	5	42167071	6.51425
IntMold	coDominantGRAS3074	5	42332113	6.57465
IntMold	coDominantGRAS3075	5	42431858	6.48628
IntMold	coDominantGRAS3076	5	42431865	6.49392
IntMold	coDominantGRAS3077	5	42498998	6.23648
IntMold	coDominantGRAS3078	5	43096545	6.19673
IntMold	coDominantGRAS3079	5	43096620	6.14261
IntMold	coDominantGRAS3080	5	43096672	6.04001
IntMold	coDominantGRAS3081	5	43102441	5.81752
IntMold	coDominantGRAS3082	5	43369813	5.57454
IntMold	coDominantGRAS3083	5	43369826	4.90336
IntMold	coDominantGRAS3084	5	43408947	4.66587
IntMold	coDominantGRAS3085	5	43871181	4.37391
IntMold	coDominantGRAS3086	5	43871220	4.19622
IntMold	coDominantGRAS3087	5	43916483	3.04098
IntMold	coDominantGRAS4161	8	4373885	3.02276
IntMold	coDominantGRAS4162	8	4687127	3.51253
IntMold	coDominantGRAS4163	8	4687174	3.91243
IntMold	coDominantGRAS4164	8	4687246	4.37778
IntMold	coDominantGRAS4165	8	4687259	4.75444
IntMold	coDominantGRAS4166	8	4774510	4.99426
IntMold	coDominantGRAS4167	8	4843626	4.78681
IntMold	coDominantGRAS4168	8	4843641	5.13679
IntMold	coDominantGRAS4169	8	4843645	5.32829
IntMold	coDominantGRAS4170	8	4976641	5.39237
IntMold	coDominantGRAS4171	8	4976650	5.3369
IntMold	coDominantGRAS4172	8	5291468	5.77562
IntMold	coDominantGRAS4173	8	5291493	6.41134
IntMold	coDominantGRAS4174	8	5291512	6.32959
IntMold	coDominantGRAS4175	8	5291559	6.43249
IntMold	coDominantGRAS4176	8	5625147	6.33046
IntMold	coDominantGRAS4177	8	5726252	6.02933
IntMold	coDominantGRAS4178	8	5852717	5.7362
IntMold	coDominantGRAS4179	8	5852795	5.31374
IntMold	coDominantGRAS4180	8	5947553	4.83638
IntMold	coDominantGRAS4181	8	5973196	4.07683
IntMold	coDominantGRAS4182	8	5973205	3.73945
IntMold	coDominantGRAS4183	8	5973229	3.44559
IntMold	coDominantGRAS4184	8	5973232	3.14379
IntMold	coDominantGRAS4363	8	14043765	3.32709
IntMold	coDominantGRAS4364	8	14082168	4.38611
IntMold	coDominantGRAS4365	8	14082172	5.04487
IntMold	coDominantGRAS4366	8	14082177	5.40863
IntMold	coDominantGRAS4367	8	14082200	5.46904
IntMold	coDominantGRAS4368	8	14082206	5.03804
IntMold	coDominantGRAS4370	8	14082242	2.90384
IntMold	coDominantGRAS4371	8	14082247	3.02012
IntMold	coDominantGRAS4372	8	14773230	3.07472
IntMold	coDominantGRAS4373	8	14773240	2.99763
IntMold	coDominantGRAS4374	8	14773275	2.91542
IntMold	coDominantGRAS4375	8	14773293	3.12182
IntMold	coDominantGRAS4389	8	14988633	8.41111
IntMold	coDominantGRAS4390	8	14988642	9.23481
IntMold	coDominantGRAS4391	8	14988662	9.66346
IntMold	coDominantGRAS4392	8	15215276	11.9444
IntMold	coDominantGRAS4393	8	15231925	12.5767
IntMold	coDominantGRAS4394	8	15349991	12.9084
IntMold	coDominantGRAS4395	8	16040740	13.2163
IntMold	coDominantGRAS4396	8	16040743	13.2669
IntMold	coDominantGRAS4397	8	16040770	13.3366
IntMold	coDominantGRAS4398	8	16040773	13.2466
IntMold	coDominantGRAS4399	8	16040784	13.0808
IntMold	coDominantGRAS4400	8	16040787	12.7901
IntMold	coDominantGRAS4401	8	16040796	11.8128
IntMold	coDominantGRAS4402	8	16040799	10.5788
IntMold	coDominantGRAS4403	8	16040806	10.0727
IntMold	coDominantGRAS4404	8	16040823	9.45794
IntMold	coDominantGRAS4405	8	17040546	8.6716
IntMold	coDominantGRAS4406	8	17040571	7.22254
IntMold	coDominantGRAS4407	8	17040619	3.97775
IntMold	coDominantGRAS4408	8	17040625	3.92926
IntMold	coDominantGRAS4409	8	17040627	3.89702
IntMold	coDominantGRAS4410	8	17451372	3.53179
IntMold	coDominantGRAS4412	8	18020862	3.13496
IntMold	coDominantGRAS4413	8	18020877	2.92147
IntMold	coDominantGRAS5655	10	10231288	2.88927
IntMold	coDominantGRAS5656	10	10231289	2.93983
IntMold	coDominantGRAS5657	10	10671663	3.07905
IntMold	coDominantGRAS5658	10	10671672	3.25048
IntMold	coDominantGRAS5659	10	10671682	3.48267
IntMold	coDominantGRAS5660	10	10671690	3.56161
IntMold	coDominantGRAS5661	10	10671695	3.63659
IntMold	coDominantGRAS5662	10	10671702	3.73506
IntMold	coDominantGRAS5663	10	10671707	3.81178
IntMold	coDominantGRAS5664	10	10671715	3.82347
IntMold	coDominantGRAS5665	10	10671728	3.76813
IntMold	coDominantGRAS5666	10	10671747	3.73963
IntMold	coDominantGRAS5667	10	10675461	3.72707
IntMold	coDominantGRAS5668	10	10675462	3.64576
IntMold	coDominantGRAS5669	10	10675721	3.46673
IntMold	coDominantGRAS5670	10	10675788	3.30884
IntMold	coDominantGRAS5671	10	10820131	3.06813
IntMold	coDominantGRAS6863	11	40047114	4.97719
IntMold	coDominantGRAS6864	11	40047165	5.69976
IntMold	coDominantGRAS6865	11	40047173	6.32245
IntMold	coDominantGRAS6866	11	40206687	6.89787
IntMold	coDominantGRAS6867	11	40206723	7.64015
IntMold	coDominantGRAS6868	11	40238041	8.08123
IntMold	coDominantGRAS6869	11	40341118	8.34002
IntMold	coDominantGRAS6870	11	40425265	8.63227
IntMold	coDominantGRAS6871	11	40425274	9.13025
IntMold	coDominantGRAS6872	11	40425290	9.24582
IntMold	coDominantGRAS6873	11	40425300	9.37638
IntMold	coDominantGRAS6874	11	40425304	9.37513
IntMold	coDominantGRAS6875	11	40597334	9.02911
IntMold	coDominantGRAS6876	11	40769134	8.72944
IntMold	coDominantGRAS6877	11	40928978	8.75252
IntMold	coDominantGRAS6878	11	40969702	8.48298
IntMold	coDominantGRAS6879	11	41015170	8.00479
IntMold	coDominantGRAS6880	11	41015196	7.52384
IntMold	coDominantGRAS6881	11	41015200	7.0346
IntMold	coDominantGRAS6882	11	41015201	6.13165
IntMold	coDominantGRAS6883	11	41368527	5.38793
IntMold	coDominantGRAS6884	11	41368551	3.93448
IntMold	coDominantGRAS6885	11	41368565	3.66833
IntMold	coDominantGRAS7067	12	7394580	6.80429
IntMold	coDominantGRAS7068	12	7394617	8.00609
IntMold	coDominantGRAS7069	12	7653092	8.10056
IntMold	coDominantGRAS7070	12	7653137	7.67702
IntMold	coDominantGRAS7071	12	7653212	8.00093
IntMold	coDominantGRAS7072	12	7707515	7.59153
IntMold	coDominantGRAS7073	12	7815028	7.43973
IntMold	coDominantGRAS7074	12	7921156	6.90177
IntMold	coDominantGRAS7075	12	7921165	6.90012
IntMold	coDominantGRAS7076	12	7990778	6.71594
IntMold	coDominantGRAS7077	12	7990807	8.7961
IntMold	coDominantGRAS7078	12	7990815	9.85581
IntMold	coDominantGRAS7079	12	8128472	10.7442
IntMold	coDominantGRAS7080	12	8128493	7.72583
IntMold	coDominantGRAS7081	12	8741237	7.86779
IntMold	coDominantGRAS7082	12	8741423	7.18042
IntMold	coDominantGRAS7083	12	8760290	7.33003
IntMold	coDominantGRAS7084	12	8810354	7.11325
IntMold	coDominantGRAS7085	12	8810378	6.00229
IntMold	coDominantGRAS7086	12	8820976	5.09767
IntMold	coDominantGRAS7087	12	8820997	4.66521
IntMold	coDominantGRAS7088	12	8821015	3.78705
IntMold	coDominantGRAS7089	12	8894036	3.07507
IntMold	coDominantGRAS7099	12	9477440	3.405
IntMold	coDominantGRAS7100	12	9477454	3.73527
IntMold	coDominantGRAS7101	12	9766865	3.56344
IntMold	coDominantGRAS7102	12	9766884	3.93384
IntMold	coDominantGRAS7103	12	9766885	5.51446
IntMold	coDominantGRAS7104	12	9766890	8.11806
IntMold	coDominantGRAS7105	12	9766947	8.9999
IntMold	coDominantGRAS7106	12	9920997	9.40974
IntMold	coDominantGRAS7107	12	9921065	10.8303
IntMold	coDominantGRAS7108	12	9921077	11.0801
IntMold	coDominantGRAS7109	12	9921084	11.0028
IntMold	coDominantGRAS7110	12	9927327	9.49282
IntMold	coDominantGRAS7111	12	10100911	10.3586
IntMold	coDominantGRAS7112	12	10100947	11.0437
IntMold	coDominantGRAS7113	12	10143709	11.3242
IntMold	coDominantGRAS7114	12	10143718	11.6286
IntMold	coDominantGRAS7115	12	10143936	11.5431
IntMold	coDominantGRAS7116	12	10143980	11.6461
IntMold	coDominantGRAS7117	12	10143985	11.7118
IntMold	coDominantGRAS7118	12	10237927	12.0386
IntMold	coDominantGRAS7119	12	10288739	12.2935
IntMold	coDominantGRAS7120	12	10288747	11.4739
IntMold	coDominantGRAS7121	12	10288763	11.2446
IntMold	coDominantGRAS7122	12	10288773	10.9416
IntMold	coDominantGRAS7123	12	10288777	11.0856
IntMold	coDominantGRAS7124	12	10288836	10.9945
IntMold	coDominantGRAS7125	12	10288844	10.8832
IntMold	coDominantGRAS7126	12	10288851	10.3764
IntMold	coDominantGRAS7127	12	10288865	10.5843
IntMold	coDominantGRAS7128	12	10407537	10.6018
IntMold	coDominantGRAS7129	12	10407547	10.6126
IntMold	coDominantGRAS7130	12	10407549	10.3775
IntMold	coDominantGRAS7131	12	10407558	9.84792
IntMold	coDominantGRAS7132	12	10407581	9.62358
IntMold	coDominantGRAS7133	12	10407582	8.93508
IntMold	coDominantGRAS7134	12	10407583	8.56285
IntMold	coDominantGRAS7135	12	10407596	7.67752
IntMold	coDominantGRAS7136	12	10407604	6.04191
IntMold	coDominantGRAS7137	12	10769238	5.35139
IntMold	coDominantGRAS7138	12	10914191	7.15175
IntMold	coDominantGRAS8836	15	6092737	2.99079
IntMold	coDominantGRAS8837	15	6133301	3.85869
IntMold	coDominantGRAS8838	15	6133320	4.13705
IntMold	coDominantGRAS8839	15	6335800	4.4219
IntMold	coDominantGRAS8840	15	6428024	4.67972
IntMold	coDominantGRAS8841	15	6428055	4.89988
IntMold	coDominantGRAS8842	15	6428059	5.10594
IntMold	coDominantGRAS8843	15	6428063	5.52956
IntMold	coDominantGRAS8844	15	6518959	5.65397
IntMold	coDominantGRAS8845	15	6518974	5.77125
IntMold	coDominantGRAS8846	15	6518992	5.71857
IntMold	coDominantGRAS8847	15	6519012	5.72408
IntMold	coDominantGRAS8848	15	7357327	5.82356
IntMold	coDominantGRAS8849	15	7357351	5.86066
IntMold	coDominantGRAS8850	15	7357358	5.83891
IntMold	coDominantGRAS8851	15	7396108	5.77863
IntMold	coDominantGRAS8852	15	7396153	5.6919
IntMold	coDominantGRAS8853	15	7502376	5.54288
IntMold	coDominantGRAS8854	15	7502412	5.249
IntMold	coDominantGRAS8855	15	7502423	5.1254
IntMold	coDominantGRAS8856	15	7502428	4.80622
IntMold	coDominantGRAS8857	15	7745507	4.46664
IntMold	coDominantGRAS8858	15	7745531	4.18812
IntMold	coDominantGRAS8859	15	7934192	3.86724
IntMold	coDominantGRAS8860	15	7934205	3.44042
IntMold	coDominantGRAS8861	15	7934217	3.0904
IntMold	coDominantGRAS9802	16	13059373	2.97365
IntMold	coDominantGRAS9803	16	13059382	3.01955
IntMold	coDominantGRAS9804	16	13059427	3.01346
IntMold	coDominantGRAS9805	16	13059434	3.01745
IntMold	coDominantGRAS9806	16	13239600	3.04034
IntMold	coDominantGRAS9807	16	13239705	3.10652
IntMold	coDominantGRAS9808	16	13274377	3.08239
IntMold	coDominantGRAS9809	16	13274405	3.00143
IntMold	coDominantGRAS9810	16	13274420	2.92672
IntMold	coDominantGRAS10513	17	13714198	2.87155
IntMold	coDominantGRAS10800	17	25674835	3.22094
IntMold	coDominantGRAS10801	17	25674838	3.58584
IntMold	coDominantGRAS10802	17	25863740	5.20697
IntMold	coDominantGRAS10803	17	25863858	5.52908
IntMold	coDominantGRAS10804	17	26279598	6.00638
IntMold	coDominantGRAS10805	17	26433265	6.31292
IntMold	coDominantGRAS10806	17	26433296	6.6071
IntMold	coDominantGRAS10807	17	26433343	6.93865
IntMold	coDominantGRAS10808	17	26617828	7.14853
IntMold	coDominantGRAS10809	17	26898644	7.53923
IntMold	coDominantGRAS10810	17	26898650	7.74437
IntMold	coDominantGRAS10811	17	26947999	7.86363
IntMold	coDominantGRAS10812	17	26948000	7.96962
IntMold	coDominantGRAS10813	17	26948012	8.21383
IntMold	coDominantGRAS10814	17	26948025	8.47727
IntMold	coDominantGRAS10815	17	26948033	8.39593
IntMold	coDominantGRAS10816	17	26948037	8.41041
IntMold	coDominantGRAS10817	17	26948071	8.1908
IntMold	coDominantGRAS10818	17	26968881	8.08866
IntMold	coDominantGRAS10819	17	26976498	7.63592
IntMold	coDominantGRAS10820	17	26976506	7.24923
IntMold	coDominantGRAS10821	17	26976529	6.49194
IntMold	coDominantGRAS10822	17	27030112	6.15289
IntMold	coDominantGRAS10823	17	27235275	4.61588
IntMold	coDominantGRAS10824	17	27373463	4.26845
Acidity	coDominantGRAS4189	8	5973255	3.4811
Acidity	coDominantGRAS4190	8	5973294	3.80042
Acidity	coDominantGRAS4191	8	5973296	3.86735
Acidity	coDominantGRAS4192	8	5975771	3.93036
Acidity	coDominantGRAS4193	8	6549996	3.97771
Acidity	coDominantGRAS4194	8	6722910	4.14625
Acidity	coDominantGRAS4195	8	6722917	4.22382
Acidity	coDominantGRAS4196	8	6722921	4.18483
Acidity	coDominantGRAS4197	8	6722926	4.34467
Acidity	coDominantGRAS4198	8	6722934	4.59374
Acidity	coDominantGRAS4199	8	6722960	4.75466
Acidity	coDominantGRAS4200	8	6722982	5.04114
Acidity	coDominantGRAS4201	8	6722993	5.23244
Acidity	coDominantGRAS4202	8	6991980	5.40144
Acidity	coDominantGRAS4203	8	6991991	5.58914
Acidity	coDominantGRAS4204	8	6992043	5.74339
Acidity	coDominantGRAS4205	8	6992123	5.89633
Acidity	coDominantGRAS4206	8	7026485	5.91581
Acidity	coDominantGRAS4207	8	7026494	5.9643
Acidity	coDominantGRAS4208	8	7458587	6.02878
Acidity	coDominantGRAS4209	8	7741005	6.18042
Acidity	coDominantGRAS4210	8	7797908	6.32099
Acidity	coDominantGRAS4211	8	7797952	6.50796
Acidity	coDominantGRAS4212	8	7797986	6.56282
Acidity	coDominantGRAS4213	8	7797998	6.58878
Acidity	coDominantGRAS4214	8	7798007	6.63749
Acidity	coDominantGRAS4215	8	7798027	6.74257
Acidity	coDominantGRAS4216	8	7798052	6.75658
Acidity	coDominantGRAS4217	8	7798679	6.87829
Acidity	coDominantGRAS4218	8	7798681	7.00355
Acidity	coDominantGRAS4219	8	8187500	7.07287
Acidity	coDominantGRAS4220	8	8187574	7.15831
Acidity	coDominantGRAS4221	8	8187583	7.15881
Acidity	coDominantGRAS4222	8	8228604	7.15434
Acidity	coDominantGRAS4223	8	8228606	7.0965
Acidity	coDominantGRAS4224	8	8358105	7.09446
Acidity	coDominantGRAS4225	8	8358113	7.04311
Acidity	coDominantGRAS4226	8	8684102	6.97242
Acidity	coDominantGRAS4227	8	8684113	6.8477
Acidity	coDominantGRAS4228	8	8684128	6.8733
Acidity	coDominantGRAS4229	8	8782512	6.73298
Acidity	coDominantGRAS4230	8	8782562	6.63553
Acidity	coDominantGRAS4231	8	9071601	6.55887
Acidity	coDominantGRAS4232	8	9071615	6.5379
Acidity	coDominantGRAS4233	8	9071626	6.5898
Acidity	coDominantGRAS4234	8	9123337	6.59903
Acidity	coDominantGRAS4235	8	9123378	6.6951
Acidity	coDominantGRAS4236	8	9123387	6.75204
Acidity	coDominantGRAS4237	8	9246199	6.72425
Acidity	coDominantGRAS4238	8	9246210	6.78379
Acidity	coDominantGRAS4239	8	9246332	6.84737
Acidity	coDominantGRAS4240	8	9507411	6.83363
Acidity	coDominantGRAS4241	8	9507414	6.85067
Acidity	coDominantGRAS4242	8	9507463	6.82825
Acidity	coDominantGRAS4243	8	9676246	6.83241
Acidity	coDominantGRAS4244	8	9676317	6.81698
Acidity	coDominantGRAS4245	8	9676368	6.83703
Acidity	coDominantGRAS4246	8	9708931	6.92377
Acidity	coDominantGRAS4247	8	9708940	6.98452
Acidity	coDominantGRAS4248	8	9708953	6.98482
Acidity	coDominantGRAS4249	8	9758119	6.97464
Acidity	coDominantGRAS4250	8	9758138	6.84704
Acidity	coDominantGRAS4251	8	9921521	6.70069
Acidity	coDominantGRAS4252	8	9921559	6.49076
Acidity	coDominantGRAS4253	8	9921584	6.36914
Acidity	coDominantGRAS4254	8	9942752	6.23262
Acidity	coDominantGRAS4255	8	10101391	5.93884
Acidity	coDominantGRAS4256	8	10101428	5.52642
Acidity	coDominantGRAS4257	8	10101446	5.38366
Acidity	coDominantGRAS4258	8	10101450	5.13538
Acidity	coDominantGRAS4259	8	10101475	4.93348
Acidity	coDominantGRAS4260	8	10101478	5.01816
Acidity	coDominantGRAS4261	8	10101483	5.09118
Acidity	coDominantGRAS4262	8	10101502	5.05358
Acidity	coDominantGRAS4263	8	10180645	5.13783
Acidity	coDominantGRAS4264	8	10180709	5.11505
Acidity	coDominantGRAS4265	8	10712543	5.18659
Acidity	coDominantGRAS4266	8	10712551	5.30624
Acidity	coDominantGRAS4267	8	10712565	5.45543
Acidity	coDominantGRAS4268	8	10712566	5.47972
Acidity	coDominantGRAS4269	8	10736311	5.39794
Acidity	coDominantGRAS4270	8	10821383	5.46597
Acidity	coDominantGRAS4271	8	10821405	5.52224
Acidity	coDominantGRAS4272	8	10821430	5.56633
Acidity	coDominantGRAS4273	8	10823839	5.67414
Acidity	coDominantGRAS4274	8	10823847	5.62273
Acidity	coDominantGRAS4275	8	10823874	5.51568
Acidity	coDominantGRAS4276	8	10823897	5.49704
Acidity	coDominantGRAS4277	8	10823980	5.44499
Acidity	coDominantGRAS4278	8	10824050	5.38744
Acidity	coDominantGRAS4279	8	10824069	5.32213
Acidity	coDominantGRAS4280	8	10966178	5.38816
Acidity	coDominantGRAS4281	8	10966191	5.49001
Acidity	coDominantGRAS4282	8	10966196	5.54556
Acidity	coDominantGRAS4283	8	10966204	5.59737
Acidity	coDominantGRAS4284	8	10993637	5.64322
Acidity	coDominantGRAS4285	8	11018228	5.65964
Acidity	coDominantGRAS4286	8	11018229	5.64883
Acidity	coDominantGRAS4287	8	11018293	5.60113
Acidity	coDominantGRAS4288	8	11066139	5.49073
Acidity	coDominantGRAS4289	8	11085192	5.35891
Acidity	coDominantGRAS4290	8	11085285	5.22745
Acidity	coDominantGRAS4291	8	11085401	5.19521
Acidity	coDominantGRAS4292	8	11085443	5.17477
Acidity	coDominantGRAS4293	8	11166499	5.12287
Acidity	coDominantGRAS4294	8	11166558	5.13653
Acidity	coDominantGRAS4295	8	11166559	5.13767
Acidity	coDominantGRAS4296	8	11166603	5.13253
Acidity	coDominantGRAS4297	8	11166618	5.11747
Acidity	coDominantGRAS4298	8	11166633	5.0938
Acidity	coDominantGRAS4299	8	11166641	5.06268
Acidity	coDominantGRAS4300	8	11192032	5.0147
Acidity	coDominantGRAS4301	8	11192087	4.96592
Acidity	coDominantGRAS4302	8	11192193	4.91209
Acidity	coDominantGRAS4303	8	11372126	4.84472
Acidity	coDominantGRAS4304	8	11372130	4.79273
Acidity	coDominantGRAS4305	8	11372140	4.72104
Acidity	coDominantGRAS4306	8	11372141	4.68075
Acidity	coDominantGRAS4307	8	11372164	4.62136
Acidity	coDominantGRAS4308	8	11372165	4.5336
Acidity	coDominantGRAS4309	8	11372181	4.49166
Acidity	coDominantGRAS4310	8	11372182	4.42184
Acidity	coDominantGRAS4311	8	11372260	4.34413
Acidity	coDominantGRAS4312	8	12012569	4.25094
Acidity	coDominantGRAS4313	8	12012676	4.15849
Acidity	coDominantGRAS4314	8	12012690	4.06466
Acidity	coDominantGRAS4315	8	12112770	4.0009
Acidity	coDominantGRAS4316	8	12112777	3.90084
Acidity	coDominantGRAS4317	8	12112817	3.79351
Acidity	coDominantGRAS4318	8	12112843	3.68427
Acidity	coDominantGRAS4319	8	12112914	3.57186
Acidity	coDominantGRAS4320	8	12112942	3.43451
Acidity	coDominantGRAS4321	8	12178994	3.24732
Acidity	coDominantGRAS9566	16	999876	3.33174
Acidity	coDominantGRAS9567	16	999879	3.75054
Acidity	coDominantGRAS9568	16	999912	3.88465
Acidity	coDominantGRAS9569	16	999916	4.01642
Acidity	coDominantGRAS9570	16	999924	4.10565
Acidity	coDominantGRAS9571	16	999941	4.20231
Acidity	coDominantGRAS9572	16	1391812	4.32199
Acidity	coDominantGRAS9573	16	1391838	4.42505
Acidity	coDominantGRAS9574	16	1391847	4.53677
Acidity	coDominantGRAS9575	16	1391872	4.65519
Acidity	coDominantGRAS9576	16	1391880	4.92858
Acidity	coDominantGRAS9577	16	1391923	5.87326
Acidity	coDominantGRAS9578	16	1391949	6.52468
Acidity	coDominantGRAS9579	16	1391951	7.01928
Acidity	coDominantGRAS9580	16	1391969	7.48135
Acidity	coDominantGRAS9581	16	1391978	7.81072
Acidity	coDominantGRAS9582	16	1392003	8.08572
Acidity	coDominantGRAS9583	16	1392008	8.31405
Acidity	coDominantGRAS9584	16	2235908	8.50269
Acidity	coDominantGRAS9585	16	2235911	8.66122
Acidity	coDominantGRAS9586	16	2235956	8.80409
Acidity	coDominantGRAS9587	16	2235957	8.92171
Acidity	coDominantGRAS9588	16	2288123	9.01403
Acidity	coDominantGRAS9589	16	2288140	9.09312
Acidity	coDominantGRAS9590	16	2343368	9.15194
Acidity	coDominantGRAS9591	16	2343410	9.20706
Acidity	coDominantGRAS9592	16	2343426	9.27142
Acidity	coDominantGRAS9593	16	2343434	9.34384
Acidity	coDominantGRAS9594	16	2343445	9.3907
Acidity	coDominantGRAS9595	16	2343494	9.42944
Acidity	coDominantGRAS9596	16	2674328	9.45864
Acidity	coDominantGRAS9597	16	2750488	9.44663
Acidity	coDominantGRAS9598	16	2750501	9.45755
Acidity	coDominantGRAS9599	16	2750524	9.47542
Acidity	coDominantGRAS9600	16	2750527	9.45878
Acidity	coDominantGRAS9601	16	2750610	9.44839
Acidity	coDominantGRAS9602	16	3726271	9.43002
Acidity	coDominantGRAS9603	16	3726313	9.38254
Acidity	coDominantGRAS9604	16	3726403	9.3427
Acidity	coDominantGRAS9605	16	3763708	9.27004
Acidity	coDominantGRAS9606	16	3763746	9.17849
Acidity	coDominantGRAS9607	16	3763769	9.08419
Acidity	coDominantGRAS9608	16	4055572	8.97984
Acidity	coDominantGRAS9609	16	4055644	8.89998
Acidity	coDominantGRAS9610	16	4134715	8.80665
Acidity	coDominantGRAS9611	16	4134750	8.72187
Acidity	coDominantGRAS9612	16	4134782	8.59407
Acidity	coDominantGRAS9613	16	4134784	8.44516
Acidity	coDominantGRAS9614	16	4134795	8.28597
Acidity	coDominantGRAS9615	16	4134808	8.1112
Acidity	coDominantGRAS9616	16	4134824	7.92923
Acidity	coDominantGRAS9618	16	4460716	7.27284
Acidity	coDominantGRAS9619	16	4460725	6.8856
Acidity	coDominantGRAS9620	16	4460749	6.48987
Acidity	coDominantGRAS9621	16	4533918	6.1372
Acidity	coDominantGRAS9622	16	4646533	5.21025
Acidity	coDominantGRAS9623	16	4646555	3.98931
Acidity	coDominantGRAS9624	16	4646556	3.84187
Acidity	coDominantGRAS9625	16	4646603	3.65735
Acidity	coDominantGRAS9626	16	4646666	3.41689
MalAcid	coDominantGRAS4200	8	6722982	3.11658
MalAcid	coDominantGRAS4201	8	6722993	3.26121
MalAcid	coDominantGRAS4202	8	6991980	3.46736
MalAcid	coDominantGRAS4203	8	6991991	3.72651
MalAcid	coDominantGRAS4204	8	6992043	3.95031
MalAcid	coDominantGRAS4205	8	6992123	4.17148
MalAcid	coDominantGRAS4206	8	7026485	4.22085
MalAcid	coDominantGRAS4207	8	7026494	4.29571
MalAcid	coDominantGRAS4208	8	7458587	4.41475
MalAcid	coDominantGRAS4209	8	7741005	4.68799
MalAcid	coDominantGRAS4210	8	7797908	4.92069
MalAcid	coDominantGRAS4211	8	7797952	5.17864
MalAcid	coDominantGRAS4212	8	7797986	5.27747
MalAcid	coDominantGRAS4213	8	7797998	5.30395
MalAcid	coDominantGRAS4214	8	7798007	5.53535
MalAcid	coDominantGRAS4215	8	7798027	5.83973
MalAcid	coDominantGRAS4216	8	7798052	5.99065
MalAcid	coDominantGRAS4217	8	7798679	6.09925
MalAcid	coDominantGRAS4218	8	7798681	6.18789
MalAcid	coDominantGRAS4219	8	8187500	6.36877
MalAcid	coDominantGRAS4220	8	8187574	6.4515
MalAcid	coDominantGRAS4221	8	8187583	6.46734
MalAcid	coDominantGRAS4222	8	8228604	6.44363
MalAcid	coDominantGRAS4223	8	8228606	6.48696
MalAcid	coDominantGRAS4224	8	8358105	6.47414
MalAcid	coDominantGRAS4225	8	8358113	6.39428
MalAcid	coDominantGRAS4226	8	8684102	6.12782
MalAcid	coDominantGRAS4227	8	8684113	5.9346
MalAcid	coDominantGRAS4228	8	8684128	5.63785
MalAcid	coDominantGRAS4229	8	8782512	5.70468
MalAcid	coDominantGRAS4230	8	8782562	5.65912
MalAcid	coDominantGRAS4231	8	9071601	5.56142
MalAcid	coDominantGRAS4232	8	9071615	5.49036
MalAcid	coDominantGRAS4233	8	9071626	5.58924
MalAcid	coDominantGRAS4234	8	9123337	5.59682
MalAcid	coDominantGRAS4235	8	9123378	5.72688
MalAcid	coDominantGRAS4236	8	9123387	5.79577
MalAcid	coDominantGRAS4237	8	9246199	5.74238
MalAcid	coDominantGRAS4238	8	9246210	5.76283
MalAcid	coDominantGRAS4239	8	9246332	6.01578
MalAcid	coDominantGRAS4240	8	9507411	5.95409
MalAcid	coDominantGRAS4241	8	9507414	6.03611
MalAcid	coDominantGRAS4242	8	9507463	6.08328
MalAcid	coDominantGRAS4243	8	9676246	6.16132
MalAcid	coDominantGRAS4244	8	9676317	6.23004
MalAcid	coDominantGRAS4245	8	9676368	6.28482
MalAcid	coDominantGRAS4246	8	9708931	6.41108
MalAcid	coDominantGRAS4247	8	9708940	6.65886
MalAcid	coDominantGRAS4248	8	9708953	6.77355
MalAcid	coDominantGRAS4249	8	9758119	6.88114
MalAcid	coDominantGRAS4250	8	9758138	6.87467
MalAcid	coDominantGRAS4251	8	9921521	6.84678
MalAcid	coDominantGRAS4252	8	9921559	6.78254
MalAcid	coDominantGRAS4253	8	9921584	6.7425
MalAcid	coDominantGRAS4254	8	9942752	6.69586
MalAcid	coDominantGRAS4255	8	10101391	6.4841
MalAcid	coDominantGRAS4256	8	10101428	6.16276
MalAcid	coDominantGRAS4257	8	10101446	6.17226
MalAcid	coDominantGRAS4258	8	10101450	6.10746
MalAcid	coDominantGRAS4259	8	10101475	6.03343
MalAcid	coDominantGRAS4260	8	10101478	6.1731
MalAcid	coDominantGRAS4261	8	10101483	6.30727
MalAcid	coDominantGRAS4262	8	10101502	6.31115
MalAcid	coDominantGRAS4263	8	10180645	6.43471
MalAcid	coDominantGRAS4264	8	10180709	6.44424
MalAcid	coDominantGRAS4265	8	10712543	6.66253
MalAcid	coDominantGRAS4266	8	10712551	6.82191
MalAcid	coDominantGRAS4267	8	10712565	7.14306
MalAcid	coDominantGRAS4268	8	10712566	7.10914
MalAcid	coDominantGRAS4269	8	10736311	6.90062
MalAcid	coDominantGRAS4270	8	10821383	7.01008
MalAcid	coDominantGRAS4271	8	10821405	7.12499
MalAcid	coDominantGRAS4272	8	10821430	7.18978
MalAcid	coDominantGRAS4273	8	10823839	7.35034
MalAcid	coDominantGRAS4274	8	10823847	7.17943
MalAcid	coDominantGRAS4275	8	10823874	7.02925
MalAcid	coDominantGRAS4276	8	10823897	6.88891
MalAcid	coDominantGRAS4277	8	10823980	6.74587
MalAcid	coDominantGRAS4278	8	10824050	6.61758
MalAcid	coDominantGRAS4279	8	10824069	6.48361
MalAcid	coDominantGRAS4280	8	10966178	6.68733
MalAcid	coDominantGRAS4281	8	10966191	6.88385
MalAcid	coDominantGRAS4282	8	10966196	7.01677
MalAcid	coDominantGRAS4283	8	10966204	7.12753
MalAcid	coDominantGRAS4284	8	10993637	7.1966
MalAcid	coDominantGRAS4285	8	11018228	7.21271
MalAcid	coDominantGRAS4286	8	11018229	7.14835
MalAcid	coDominantGRAS4287	8	11018293	7.02339
MalAcid	coDominantGRAS4288	8	11066139	6.74719
MalAcid	coDominantGRAS4289	8	11085192	6.44932
MalAcid	coDominantGRAS4290	8	11085285	6.13486
MalAcid	coDominantGRAS4291	8	11085401	6.12192
MalAcid	coDominantGRAS4292	8	11085443	6.13491
MalAcid	coDominantGRAS4293	8	11166499	6.11348
MalAcid	coDominantGRAS4294	8	11166558	6.18572
MalAcid	coDominantGRAS4295	8	11166559	6.25176
MalAcid	coDominantGRAS4296	8	11166603	6.30392
MalAcid	coDominantGRAS4297	8	11166618	6.34168
MalAcid	coDominantGRAS4298	8	11166633	6.37203
MalAcid	coDominantGRAS4299	8	11166641	6.40082
MalAcid	coDominantGRAS4300	8	11192032	6.41817
MalAcid	coDominantGRAS4301	8	11192087	6.41254
MalAcid	coDominantGRAS4302	8	11192193	6.42513
MalAcid	coDominantGRAS4303	8	11372126	5.89709
MalAcid	coDominantGRAS4304	8	11372130	6.38987
MalAcid	coDominantGRAS4305	8	11372140	6.38521
MalAcid	coDominantGRAS4306	8	11372141	6.62703
MalAcid	coDominantGRAS4307	8	11372164	6.64643
MalAcid	coDominantGRAS4308	8	11372165	6.64342
MalAcid	coDominantGRAS4309	8	11372181	6.69742
MalAcid	coDominantGRAS4310	8	11372182	6.70542
MalAcid	coDominantGRAS4311	8	11372260	6.74514
MalAcid	coDominantGRAS4312	8	12012569	6.76618
MalAcid	coDominantGRAS4313	8	12012676	6.78838
MalAcid	coDominantGRAS4314	8	12012690	6.79949
MalAcid	coDominantGRAS4315	8	12112770	6.79897
MalAcid	coDominantGRAS4316	8	12112777	6.77824
MalAcid	coDominantGRAS4317	8	12112817	6.78675
MalAcid	coDominantGRAS4318	8	12112843	6.77919
MalAcid	coDominantGRAS4319	8	12112914	6.72871
MalAcid	coDominantGRAS4320	8	12112942	6.65618
MalAcid	coDominantGRAS4321	8	12178994	6.51976
MalAcid	coDominantGRAS4322	8	12179027	6.32919
MalAcid	coDominantGRAS4323	8	12477575	6.10691
MalAcid	coDominantGRAS4324	8	12477629	5.83452
MalAcid	coDominantGRAS4325	8	12583419	5.54125
MalAcid	coDominantGRAS4326	8	12583470	5.20594
MalAcid	coDominantGRAS4327	8	12773385	4.78363
MalAcid	coDominantGRAS4328	8	12773411	4.26133
MalAcid	coDominantGRAS4329	8	12900765	3.64223
MalAcid	coDominantGRAS9576	16	1391880	3.1677
MalAcid	coDominantGRAS9577	16	1391923	3.47948
MalAcid	coDominantGRAS9578	16	1391949	3.74768
MalAcid	coDominantGRAS9579	16	1391951	3.98946
MalAcid	coDominantGRAS9580	16	1391969	4.22583
MalAcid	coDominantGRAS9581	16	1391978	4.44774
MalAcid	coDominantGRAS9582	16	1392003	4.75965
MalAcid	coDominantGRAS9583	16	1392008	5.03978
MalAcid	coDominantGRAS9584	16	2235908	5.28957
MalAcid	coDominantGRAS9585	16	2235911	5.54326
MalAcid	coDominantGRAS9586	16	2235956	5.76953
MalAcid	coDominantGRAS9587	16	2235957	5.97037
MalAcid	coDominantGRAS9588	16	2288123	6.09813
MalAcid	coDominantGRAS9589	16	2288140	6.20887
MalAcid	coDominantGRAS9590	16	2343368	6.30872
MalAcid	coDominantGRAS9591	16	2343410	6.39271
MalAcid	coDominantGRAS9592	16	2343426	6.48655
MalAcid	coDominantGRAS9593	16	2343434	6.5808
MalAcid	coDominantGRAS9594	16	2343445	6.64376
MalAcid	coDominantGRAS9595	16	2343494	6.69852
MalAcid	coDominantGRAS9596	16	2674328	6.74354
MalAcid	coDominantGRAS9597	16	2750488	6.79417
MalAcid	coDominantGRAS9598	16	2750501	6.82553
MalAcid	coDominantGRAS9599	16	2750524	6.84806
MalAcid	coDominantGRAS9600	16	2750527	6.8771
MalAcid	coDominantGRAS9601	16	2750610	6.88454
MalAcid	coDominantGRAS9602	16	3726271	6.87927
MalAcid	coDominantGRAS9603	16	3726313	6.80315
MalAcid	coDominantGRAS9604	16	3726403	6.76582
MalAcid	coDominantGRAS9605	16	3763708	6.74582
MalAcid	coDominantGRAS9606	16	3763746	6.68491
MalAcid	coDominantGRAS9607	16	3763769	6.60097
MalAcid	coDominantGRAS9608	16	4055572	6.50507
MalAcid	coDominantGRAS9609	16	4055644	6.44723
MalAcid	coDominantGRAS9610	16	4134715	6.3303
MalAcid	coDominantGRAS9611	16	4134750	6.31807
MalAcid	coDominantGRAS9612	16	4134782	6.24785
MalAcid	coDominantGRAS9613	16	4134784	6.17346
MalAcid	coDominantGRAS9614	16	4134795	6.09078
MalAcid	coDominantGRAS9615	16	4134808	5.99896
MalAcid	coDominantGRAS9616	16	4134824	5.90097
MalAcid	coDominantGRAS9618	16	4460716	5.36814
MalAcid	coDominantGRAS9619	16	4460725	5.16771
MalAcid	coDominantGRAS9620	16	4460749	4.94765
MalAcid	coDominantGRAS9621	16	4533918	4.62382
MalAcid	coDominantGRAS9622	16	4646533	4.17871
MalAcid	coDominantGRAS9623	16	4646555	3.55949
MalAcid	coDominantGRAS9624	16	4646556	3.29088
DegMeal	coDominantGRAS8825	15	5451293	3.96463
DegMeal	coDominantGRAS8826	15	5473010	4.05981
DegMeal	coDominantGRAS8827	15	5567577	4.59524
DegMeal	coDominantGRAS8828	15	5567581	4.59087
DegMeal	coDominantGRAS8829	15	5567588	4.50018
DegMeal	coDominantGRAS8830	15	5927858	4.1094
DegMeal	coDominantGRAS8831	15	5927862	4.27318
DegMeal	coDominantGRAS8832	15	5927905	4.33268
DegMeal	coDominantGRAS8833	15	5982478	4.44412
DegMeal	coDominantGRAS8836	15	6092737	4.54092
DegMeal	coDominantGRAS8837	15	6133301	4.62725
DegMeal	coDominantGRAS8838	15	6133320	4.67428
DegMeal	coDominantGRAS8839	15	6335800	4.73057
DegMeal	coDominantGRAS8840	15	6428024	4.78525
DegMeal	coDominantGRAS8841	15	6428055	4.82226
DegMeal	coDominantGRAS8842	15	6428059	4.84836
DegMeal	coDominantGRAS8843	15	6428063	4.88458
DegMeal	coDominantGRAS8844	15	6518959	4.89351
DegMeal	coDominantGRAS8845	15	6518974	4.89583
DegMeal	coDominantGRAS8846	15	6518992	4.86338
DegMeal	coDominantGRAS8847	15	6519012	4.82175
DegMeal	coDominantGRAS8848	15	7357327	4.79736
DegMeal	coDominantGRAS8849	15	7357351	4.78908
DegMeal	coDominantGRAS8850	15	7357358	4.7199
DegMeal	coDominantGRAS8851	15	7396108	4.68809
DegMeal	coDominantGRAS8852	15	7396153	4.64189
DegMeal	coDominantGRAS8853	15	7502376	4.62589
DegMeal	coDominantGRAS8854	15	7502412	4.60587
DegMeal	coDominantGRAS8855	15	7502423	4.56144
DegMeal	coDominantGRAS8856	15	7502428	4.52236
DegMeal	coDominantGRAS8857	15	7745507	4.48195
DegMeal	coDominantGRAS8858	15	7745531	4.35984
DegMeal	coDominantGRAS8859	15	7934192	4.29839
DegMeal	coDominantGRAS8860	15	7934205	4.23927
DegMeal	coDominantGRAS8861	15	7934217	4.16833
DegMeal	coDominantGRAS8862	15	7934290	4.05914
DegMeal	coDominantGRAS8863	15	7934308	3.95505
DegMeal	coDominantGRAS8864	15	7966401	3.84165
JuBrown	coDominantGRAS9566	16	999876	3.72038
JuBrown	coDominantGRAS9567	16	999879	4.00508
JuBrown	coDominantGRAS9568	16	999912	4.10825
JuBrown	coDominantGRAS9569	16	999916	4.2721
JuBrown	coDominantGRAS9570	16	999924	4.34517
JuBrown	coDominantGRAS9571	16	999941	4.75921
JuBrown	coDominantGRAS9572	16	1391812	5.07963
JuBrown	coDominantGRAS9573	16	1391838	5.31128
JuBrown	coDominantGRAS9574	16	1391847	5.51173
JuBrown	coDominantGRAS9575	16	1391872	5.66027
JuBrown	coDominantGRAS9576	16	1391880	5.87737
JuBrown	coDominantGRAS9577	16	1391923	6.18337
JuBrown	coDominantGRAS9578	16	1391949	6.41798
JuBrown	coDominantGRAS9579	16	1391951	6.6236
JuBrown	coDominantGRAS9580	16	1391969	6.81813
JuBrown	coDominantGRAS9581	16	1391978	6.97867
JuBrown	coDominantGRAS9582	16	1392003	7.10573
JuBrown	coDominantGRAS9583	16	1392008	7.22436
JuBrown	coDominantGRAS9584	16	2235908	7.32903
JuBrown	coDominantGRAS9585	16	2235911	7.50005
JuBrown	coDominantGRAS9586	16	2235956	7.59768
JuBrown	coDominantGRAS9587	16	2235957	7.68101
JuBrown	coDominantGRAS9588	16	2288123	7.74356
JuBrown	coDominantGRAS9589	16	2288140	7.79874
JuBrown	coDominantGRAS9590	16	2343368	7.82972
JuBrown	coDominantGRAS9591	16	2343410	7.85558
JuBrown	coDominantGRAS9592	16	2343426	7.86695
JuBrown	coDominantGRAS9593	16	2343434	7.90102
JuBrown	coDominantGRAS9594	16	2343445	7.92091
JuBrown	coDominantGRAS9595	16	2343494	7.9333
JuBrown	coDominantGRAS9596	16	2674328	7.94018
JuBrown	coDominantGRAS9597	16	2750488	7.97318
JuBrown	coDominantGRAS9598	16	2750501	8.00022
JuBrown	coDominantGRAS9599	16	2750524	8.03803
JuBrown	coDominantGRAS9600	16	2750527	8.08929
JuBrown	coDominantGRAS9601	16	2750610	8.10526
JuBrown	coDominantGRAS9602	16	3726271	8.10609
JuBrown	coDominantGRAS9603	16	3726313	8.08856
JuBrown	coDominantGRAS9604	16	3726403	8.06232
JuBrown	coDominantGRAS9605	16	3763708	8.02124
JuBrown	coDominantGRAS9606	16	3763746	7.92435
JuBrown	coDominantGRAS9607	16	3763769	7.78636
JuBrown	coDominantGRAS9608	16	4055572	7.64986
JuBrown	coDominantGRAS9609	16	4055644	7.63859
JuBrown	coDominantGRAS9610	16	4134715	7.58381
JuBrown	coDominantGRAS9611	16	4134750	7.58681
JuBrown	coDominantGRAS9612	16	4134782	7.47312
JuBrown	coDominantGRAS9613	16	4134784	7.37209
JuBrown	coDominantGRAS9614	16	4134795	7.21033
JuBrown	coDominantGRAS9615	16	4134808	6.96595
JuBrown	coDominantGRAS9616	16	4134824	6.43045
JuBrown	coDominantGRAS9618	16	4460716	5.87821
JuBrown	coDominantGRAS9619	16	4460725	5.79199
JuBrown	coDominantGRAS9620	16	4460749	5.68108
JuBrown	coDominantGRAS9621	16	4533918	5.818
JuBrown	coDominantGRAS9622	16	4646533	5.67561
JuBrown	coDominantGRAS9623	16	4646555	5.69559
JuBrown	coDominantGRAS9624	16	4646556	5.77524
JuBrown	coDominantGRAS9625	16	4646603	5.84709
JuBrown	coDominantGRAS9626	16	4646666	5.90582
JuBrown	coDominantGRAS9627	16	4646748	5.82444
JuBrown	coDominantGRAS9628	16	4646791	5.60312
JuBrown	coDominantGRAS9629	16	4646796	5.19448
JuBrown	coDominantGRAS9630	16	4968259	5.29086
JuBrown	coDominantGRAS9631	16	5019674	5.34446
JuBrown	coDominantGRAS9632	16	5019725	5.34641
JuBrown	coDominantGRAS9633	16	5430486	5.30957
JuBrown	coDominantGRAS9634	16	5496660	5.25265
JuBrown	coDominantGRAS9635	16	5496671	5.16526
JuBrown	coDominantGRAS9636	16	5496684	5.01112
JuBrown	coDominantGRAS9637	16	5543732	4.79487
JuBrown	coDominantGRAS9638	16	5543885	4.45124
JuBrown	coDominantGRAS9639	16	5543889	4.11266
JuBrown	coDominantGRAS9640	16	5585233	3.66269

## Sheet: DataTableS5
Supplementary Data Table S5. Significant loci detected by SNP-set GWAS using the Infinium marker dataset (Fig. 2; Supplementary Fig. S2).
Trait	Marker name	GDDH13 Genome v1.1		–log10(p) value
		Chromosome	Position (bp)
PickDay	SNP_FB_1105286	3	24170528	3.42677
PickDay	SNP_FB_1105290	3	24170898	3.37853
PickDay	SNP_FB_1105297	3	24173957	4.47239
PickDay	SNP_FB_0075868	3	24209047	6.34377
PickDay	SNP_FB_0075865	3	24209645	6.81291
PickDay	SNP_FB_0075845	3	24213534	7.23808
PickDay	SNP_FB_0075836	3	24215351	7.51652
PickDay	RosBREEDSNP_SNP_GT_25471087_Lg3_00278_MAF20_267651_exon1	3	24432458	7.54139
PickDay	SNP_FB_0537599	3	24433551	7.93225
PickDay	SNP_FB_0537612	3	24435848	8.21938
PickDay	SNP_FB_0537620	3	24437012	8.53216
PickDay	SNP_FB_0537676	3	25085185	8.78591
PickDay	SNP_FB_0537677	3	25085567	9.02007
PickDay	SNP_FB_0537678	3	25085643	9.21001
PickDay	RosBREEDSNP_SNP_AG_25869287_Lg3_01642_MAF40_423693_exon2	3	25085835	9.39586
PickDay	SNP_FB_0537680	3	25087689	9.59348
PickDay	GDsnp01642	3	25117805	9.76876
PickDay	RosBREEDSNP_SNP_TC_25900349_Lg3_01642_MAF50_1642190_exon4	3	25117869	9.88984
PickDay	RosBREEDSNP_SNP_CA_25903444_Lg3_01642_MAF40_476883_exon1	3	25120963	9.98688
PickDay	SNP_FB_0543921	3	25342871	10.3133
PickDay	SNP_FB_0543923	3	25343129	10.3706
PickDay	SNP_FB_0543925	3	25343333	10.4475
PickDay	SNP_FB_0543926	3	25343497	10.4379
PickDay	SNP_FB_0543932	3	25345071	10.5233
PickDay	SNP_FB_0538276	3	25513102	10.5684
PickDay	SNP_FB_0538278	3	25513592	10.5722
PickDay	SNP_FB_0538282	3	25514012	10.5852
PickDay	SNP_FB_0538287	3	25514874	10.5359
PickDay	SNP_FB_0538841	3	25751847	10.4131
PickDay	SNP_FB_0538850	3	25753131	10.3498
PickDay	SNP_FB_0538851	3	25753224	10.2654
PickDay	SNP_FB_0538856	3	25754002	10.0494
PickDay	SNP_FB_0932003	3	25904973	9.86747
PickDay	SNP_FB_0385336	3	25983709	9.39831
PickDay	SNP_FB_0385352	3	25988413	9.57637
PickDay	SNP_FB_0539099	3	26043110	9.58468
PickDay	SNP_FB_0539100	3	26043511	9.52215
PickDay	SNP_FB_0539106	3	26045186	9.27164
PickDay	SNP_FB_0539107	3	26045248	8.93781
PickDay	GDsnp01487	3	26047336	8.76948
PickDay	SNP_FB_0539115	3	26048462	8.72995
PickDay	SNP_FB_0539117	3	26048933	8.06999
PickDay	SNP_FB_0539118	3	26049121	7.78192
PickDay	SNP_FB_0539119	3	26049773	7.34777
PickDay	SNP_FB_0539120	3	26050292	3.77424
PickDay	RosBREEDSNP_SNP_GA_27212656_Lg3_01487_MAF30_45401_exon1	3	26076886	3.90928
PickDay	RosBREEDSNP_SNP_CA_27219279_Lg3_01487_MAF30_1635193_exon1	3	26083517	4.05332
PickDay	SNP_FB_0421295	3	26332465	4.21848
PickDay	SNP_FB_0421299	3	26333333	4.32644
PickDay	SNP_FB_0421310	3	26336419	4.99324
PickDay	SNP_FB_0421316	3	26337635	5.17428
PickDay	SNP_FB_0539481	3	26351430	5.27676
PickDay	SNP_FB_0539502	3	26357376	5.43595
PickDay	SNP_FB_0539505	3	26358214	5.45861
PickDay	SNP_FB_0539961	3	26680646	5.75588
PickDay	SNP_FB_0539966	3	26682124	5.87832
PickDay	SNP_FB_0539968	3	26683261	5.98489
PickDay	GDsnp00607	3	26683462	6.0894
PickDay	SNP_FB_0539974	3	26686049	6.16424
PickDay	SNP_FB_0539978	3	26686976	6.25649
PickDay	SNP_FB_0539980	3	26687666	6.62861
PickDay	RosBREEDSNP_SNP_TC_27745711_Lg3_00607_MAF20_1670076_exon1	3	26730408	6.90761
PickDay	SNP_FB_0972394	3	26905048	7.28533
PickDay	SNP_FB_0972401	3	26907044	7.36464
PickDay	SNP_FB_1089477	3	27377527	7.35056
PickDay	GDsnp02143	3	27414326	7.33851
PickDay	SNP_FB_0540940	3	27414668	7.34736
PickDay	SNP_FB_0540943	3	27415416	7.37889
PickDay	SNP_FB_0540949	3	27416802	7.43412
PickDay	SNP_FB_0598053	3	28154266	7.5812
PickDay	SNP_FB_0598052	3	28154443	7.64022
PickDay	SNP_FB_0541806	3	28809811	8.25726
PickDay	SNP_FB_0541807	3	28810186	10.0325
PickDay	SNP_FB_0541816	3	28811671	10.3549
PickDay	SNP_FB_0541821	3	28813758	10.2723
PickDay	RosBREEDSNP_SNP_CT_29370809_Lg3_02463_MAF30_1621936_exon9	3	28814187	10.6446
PickDay	SNP_FB_0541828	3	28816326	10.6495
PickDay	GDsnp02463	3	28821006	10.7563
PickDay	SNP_FB_0972922	3	29001886	10.8085
PickDay	SNP_FB_0972927	3	29003262	10.9565
PickDay	RosBREEDSNP_SNP_GT_29645640_Lg3_01969_MAF30_187070_exon1	3	29060130	11.0108
PickDay	GDsnp01969	3	29065178	12.4459
PickDay	SNP_FB_0542263	3	29067856	13.4067
PickDay	SNP_FB_0542265	3	29067957	13.7102
PickDay	SNP_FB_0542277	3	29071407	13.8949
PickDay	RosBREEDSNP_SNP_GT_29674295_Lg3_01969_MAF50_919825_exon1	3	29088304	14.008
PickDay	RosBREEDSNP_SNP_CT_29843361_Lg3_01604_MAF50_1651320_exon3	3	29257478	13.9794
PickDay	SNP_FB_0542655	3	29258775	13.7807
PickDay	SNP_FB_0542660	3	29261675	13.9915
PickDay	SNP_FB_0542663	3	29261883	14.4495
PickDay	RosBREEDSNP_SNP_TC_29875324_Lg3_01604_MAF50_213139_exon2	3	29291644	14.6015
PickDay	RosBREEDSNP_SNP_CT_29946084_Lg3_01937_MAF50_1629511_exon2	3	29383600	14.8459
PickDay	GDsnp01937	3	29394763	14.9408
PickDay	SNP_FB_0973266	3	29438057	14.9432
PickDay	GDsnp00663	3	29698089	14.9112
PickDay	SNP_FB_0973331	3	29713196	15.0151
PickDay	SNP_FB_0544628	3	30345027	15.0733
PickDay	SNP_FB_0544629	3	30346150	15.2357
PickDay	SNP_FB_0544630	3	30347442	15.3429
PickDay	SNP_FB_0544635	3	30349045	15.3934
PickDay	RosBREEDSNP_SNP_CT_31100089_Lg3_01779_MAF50_MDP0000294017_exon1	3	30351273	15.2902
PickDay	RosBREEDSNP_SNP_AG_31160644_Lg3_01779_MAF30_535055_exon1	3	30411691	14.9654
PickDay	SNP_FB_0545607	3	30823603	14.8681
PickDay	RosBREEDSNP_SNP_CT_31543437_Lg3_MDP0000678562_MAF40_MDP0000678562_exon1	3	30826992	14.9522
PickDay	SNP_FB_0546069	3	31070745	14.7965
PickDay	SNP_FB_0546079	3	31072974	14.6688
PickDay	SNP_FB_0546089	3	31073923	14.4922
PickDay	SNP_FB_0546475	3	31323825	14.3472
PickDay	SNP_FB_0546478	3	31324619	14.2153
PickDay	SNP_FB_0546485	3	31326611	14.0247
PickDay	SNP_FB_0546502	3	31330709	13.9157
PickDay	SNP_FB_0546506	3	31331021	13.7903
PickDay	SNP_FB_0546521	3	31333294	13.2029
PickDay	SNP_FB_0546523	3	31333514	12.9398
PickDay	RosBREED_SNP_TC_32129472_Lg3	3	31409185	12.5985
PickDay	SNP_FB_0546805	3	31597278	11.6135
PickDay	SNP_FB_0546811	3	31597829	10.8879
PickDay	SNP_FB_0546818	3	31601131	10.6285
PickDay	SNP_FB_0546819	3	31601181	10.0055
PickDay	SNP_FB_0546827	3	31602090	10.223
PickDay	SNP_FB_0546828	3	31602285	10.0353
PickDay	SNP_FB_0546834	3	31603455	10.0058
PickDay	SNP_FB_0974555	3	32252840	9.28735
PickDay	SNP_FB_0974556	3	32252894	9.0458
PickDay	SNP_FB_0975467	3	34618495	9.04344
PickDay	SNP_FB_0552103	3	34735444	8.95576
PickDay	SNP_FB_0552104	3	34735447	8.82051
PickDay	SNP_FB_0552107	3	34735791	8.69428
PickDay	SNP_FB_0552121	3	34738202	8.47398
PickDay	RosBREEDSNP_SNP_CT_36483536_Lg3_RosCOS1799_MAF40_107803_exon1	3	34741807	8.33306
PickDay	SNP_FB_0552732	3	35122165	8.07822
PickDay	SNP_FB_0552734	3	35122399	7.91879
PickDay	SNP_FB_0552753	3	35126100	7.75667
PickDay	SNP_FB_0552755	3	35126374	7.48571
PickDay	SNP_FB_0552771	3	35128591	7.2688
PickDay	SNP_FB_0552775	3	35129237	6.94384
PickDay	SNP_FB_0553333	3	35351360	5.3708
PickDay	SNP_FB_0553338	3	35352742	4.8915
PickDay	SNP_FB_0553340	3	35353441	4.66156
PickDay	SNP_FB_0553342	3	35354032	4.39533
PickDay	SNP_FB_0553343	3	35354035	3.29711
PickDay	SNP_FB_0553344	3	35354097	3.05473
PickDay	SNP_FB_0283091	15	15472128	3.09754
PickDay	SNP_FB_0283095	15	15472507	3.2001
PickDay	SNP_FB_0283098	15	15473081	3.25734
PickDay	GDsnp00429	15	15487356	3.70484
PickDay	RosBREEDSNP_SNP_AG_15025993_Lg15_02003_MAF20_312726_exon1	15	15859272	3.93689
PickDay	GDsnp02003	15	15864285	3.97961
PickDay	RosBREEDSNP_SNP_GT_15046874_Lg15_02003_MAF50_369521_exon2	15	15880445	4.0037
PickDay	GDsnp00816	15	15985451	4.03357
PickDay	SNP_FB_0206522	15	16208297	4.0301
PickDay	RosBREEDSNP_SNP_AG_15755494_Lg15_00273_MAF50_48809_exon1	15	16283469	4.02249
PickDay	SNP_FB_0284916	15	16327411	3.96865
PickDay	SNP_FB_0284918	15	16327641	3.92537
PickDay	SNP_FB_0284921	15	16327956	3.86953
PickDay	SNP_FB_0284922	15	16328022	3.80976
PickDay	SNP_FB_0284925	15	16328940	3.74211
PickDay	SNP_FB_0284928	15	16329244	3.64745
PickDay	GDsnp00273	15	16332258	3.60859
PickDay	SNP_FB_0284946	15	16335313	3.59143
PickDay	SNP_FB_0458615	15	16801300	3.50124
PickDay	SNP_FB_0285528	15	16833416	3.63661
PickDay	SNP_FB_0285536	15	16834248	3.57317
PickDay	SNP_FB_0285541	15	16834932	3.47965
PickDay	SNP_FB_0285869	15	17078152	3.48028
PickDay	RosBREEDSNP_SNP_AG_16440305_Lg15_01229_MAF50_380767_exon1	15	17085982	3.45373
PickDay	RosBREEDSNP_SNP_TG_16491350_Lg15_01229_MAF40_1628940_exon3	15	17136247	3.37843
PickDay	SNP_FB_0287797	15	17375561	3.16045
PickDay	SNP_FB_0287796	15	17376283	3.06569
PickDay	SNP_FB_0287791	15	17379094	2.98029
PickDay	SNP_FB_0344908	16	8231073	3.18888
PickDay	SNP_FB_0344910	16	8231332	3.47263
PickDay	RosBREEDSNP_SNP_GA_6007512_Lg16_01003_MAF50_MDP0000188823_exon2	16	8232408	3.7042
PickDay	SNP_FB_0344930	16	8235344	3.81757
PickDay	RosBREEDSNP_SNP_GA_6054018_Lg16_01003_MAF30_1630610_exon2	16	8266159	3.96384
PickDay	GDsnp01003	16	8268710	4.07828
PickDay	SNP_FB_0345411	16	8475189	4.24858
PickDay	SNP_FB_0345412	16	8475717	4.50296
PickDay	SNP_FB_0345413	16	8476112	6.96315
PickDay	SNP_FB_0345414	16	8476467	8.21006
PickDay	SNP_FB_0345418	16	8477178	8.42759
PickDay	SNP_FB_0345423	16	8479050	8.63763
PickDay	SNP_FB_0345431	16	8480114	8.84086
PickDay	SNP_FB_0346028	16	8789197	9.0757
PickDay	GDsnp01866	16	8789810	9.25644
PickDay	SNP_FB_0346036	16	8790378	9.35345
PickDay	SNP_FB_0346046	16	8792841	9.49211
PickDay	RosBREEDSNP_SNP_TC_6537387_Lg16_01866_MAF30_471936_exon1	16	8800851	9.62345
PickDay	SNP_FB_1075559	16	8848360	9.78538
PickDay	SNP_FB_1075561	16	8848851	9.80792
PickDay	SNP_FB_1075562	16	8848914	9.84839
PickDay	SNP_FB_1075563	16	8848956	9.87005
PickDay	SNP_FB_1075569	16	8849790	9.93125
PickDay	SNP_FB_0921781	16	8854520	9.98594
PickDay	SNP_FB_0921783	16	8854667	10.2572
PickDay	SNP_FB_0921813	16	8859639	10.2394
PickDay	GDsnp01173	16	8953044	10.2811
PickDay	GDsnp02194	16	9084376	10.2674
PickDay	RosBREEDSNP_SNP_TC_6842969_Lg16_02194_MAF50_27319_exon1	16	9125644	10.2572
PickDay	RosBREEDSNP_SNP_GA_6845933_Lg16_02194_MAF50_390497_exon1	16	9128609	10.2116
PickDay	SNP_FB_0569186	16	10898977	10.1546
PickDay	SNP_FB_0569180	16	10900207	10.0788
PickDay	SNP_FB_0569177	16	10901711	10.023
PickDay	SNP_FB_0568960	16	11016229	9.97736
PickDay	SNP_FB_0568959	16	11016338	9.82274
PickDay	SNP_FB_0568958	16	11017770	9.69167
PickDay	SNP_FB_0568955	16	11018675	9.54878
PickDay	SNP_FB_0568952	16	11020726	9.41088
PickDay	SNP_FB_0568945	16	11022769	9.32143
PickDay	RosBREEDSNP_SNP_AG_8342463_Lg16_RosCOS1090_MAF50_MDP0000149147_exon5	16	11500537	9.21002
PickDay	RosBREEDSNP_SNP_TG_8348973_Lg16_RosCOS1090_MAF30_MDP0000149148_exon3	16	11507046	9.07336
PickDay	RosBREEDSNP_SNP_TC_8440927_Lg16_MDP0000735747__MDP0000735747_exon1	16	11637960	8.89492
PickDay	SNP_FB_0348676	16	11875313	8.72387
PickDay	SNP_FB_0348693	16	11880440	8.55215
PickDay	RosBREEDSNP_SNP_GT_9033706_Lg16_27359__27359_exon1	16	12204691	8.33779
PickDay	RosBREEDSNP_SNP_AG_9069899_Lg16_01730_MAF20_1637559_exon1	16	12242657	8.01868
PickDay	RosBREEDSNP_SNP_TC_9082266_Lg16_01730_MAF50_398270_exon1	16	12255018	7.76354
PickDay	RosBREEDSNP_SNP_CT_9085264_Lg16_01730_MAF50_MDP0000265949_exon17	16	12258016	7.35789
PickDay	RosBREEDSNP_SNP_CA_9088223_Lg16_01730_MAF40_MDP0000265949_exon11	16	12260975	6.69116
PickDay	RosBREEDSNP_SNP_AG_9090256_Lg16_01730_MAF20_66683_exon1	16	12263008	4.95318
OvColor	RosBREEDSNP_SNP_GA_29766970_Lg9_00467_MAF30_MDP0000131783_exon2	9	29399639	3.42081
OvColor	SNP_FB_0813223	9	29401096	3.74046
OvColor	SNP_FB_0813226	9	29401404	3.82554
OvColor	SNP_FB_0813256	9	29404993	3.97267
OvColor	RosBREEDSNP_SNP_CT_29807663_Lg9_00467_MAF30_MDP0000294547_exon4	9	29439222	4.06912
OvColor	RosBREEDSNP_SNP_AC_29824342_Lg9_00467_MAF50_1670978_exon1	9	29455547	4.20358
OvColor	SNP_FB_0814176	9	29916032	4.25822
OvColor	SNP_FB_0814181	9	29916992	4.29841
OvColor	SNP_FB_0814184	9	29918378	4.27046
OvColor	SNP_FB_0769876	9	30360856	4.39637
OvColor	GDsnp00860	9	30522473	4.47814
OvColor	RosBREEDSNP_SNP_GA_35913773_Lg9_00860_MAF20_MDP0000132641_exon2	9	30530846	4.63376
OvColor	SNP_FB_0822798	9	30546835	4.74781
OvColor	SNP_FB_0822800	9	30547047	4.84787
OvColor	SNP_FB_0822803	9	30548323	4.94269
OvColor	SNP_FB_0822823	9	30552670	5.02337
OvColor	SNP_FB_0822825	9	30552820	5.49301
OvColor	SNP_FB_1051895	9	30554725	5.92909
OvColor	SNP_FB_1051896	9	30555078	6.26862
OvColor	SNP_FB_0281021	9	31558447	6.65096
OvColor	SNP_FB_0281019	9	31558741	6.87327
OvColor	SNP_FB_0281008	9	31561773	7.15558
OvColor	SNP_FB_0281006	9	31562002	8.78521
OvColor	SNP_FB_0280995	9	31566344	10.2545
OvColor	SNP_FB_0280993	9	31566837	16.7936
OvColor	SNP_FB_0280992	9	31567167	17.4778
OvColor	SNP_FB_0904411	9	31830846	18.2245
OvColor	SNP_FB_0904394	9	31837031	18.3885
OvColor	SNP_FB_0904389	9	31839477	18.4765
OvColor	SNP_FB_0904386	9	31840172	18.9764
OvColor	SNP_FB_0904385	9	31840370	19.1441
OvColor	SNP_FB_0280549	9	31859913	19.3894
OvColor	SNP_FB_0280533	9	31861975	19.9977
OvColor	SNP_FB_0280524	9	31863295	20.498
OvColor	SNP_FB_0280505	9	31867047	22.0559
OvColor	SNP_FB_0280501	9	31867445	23.5526
OvColor	SNP_FB_0815023	9	32152787	24.1094
OvColor	SNP_FB_0815024	9	32152928	24.4523
OvColor	SNP_FB_0815025	9	32152960	24.4476
OvColor	SNP_FB_0815027	9	32153669	24.6886
OvColor	GDsnp02482	9	32155896	25.2787
OvColor	SNP_FB_0815086	9	32160646	26.0719
OvColor	GDsnp00467	9	32577513	26.2568
OvColor	RosBREEDSNP_SNP_AG_31685318_Lg9_00206_MAF20_150466_exon1	9	32660975	26.4263
OvColor	RosBREEDSNP_SNP_CT_31701102_Lg9_00206_MAF50_1673498_exon1	9	32680402	27.2016
OvColor	GDsnp00206	9	32717546	27.4084
OvColor	SNP_FB_0816014	9	32856342	27.5493
OvColor	SNP_FB_0816018	9	32857051	27.6244
OvColor	SNP_FB_0816027	9	32859206	45.3029
OvColor	SNP_FB_0816028	9	32859333	45.8163
OvColor	SNP_FB_0816029	9	32859498	46.3244
OvColor	RosBREEDSNP_SNP_GA_31860120_Lg9_9573_MAF40_9573_exon1	9	32861073	49.7817
OvColor	SNP_FB_0816035	9	32862257	51.0383
OvColor	RosBREEDSNP_SNP_TC_31964859_Lg9_00452_MAF40_92351_exon1	9	33001354	51.4368
OvColor	GDsnp02059	9	33018123	51.8705
OvColor	RosBREEDSNP_SNP_CT_31984731_Lg9_00452_MAF50_MDP0000216517_exon2	9	33037311	52.6085
OvColor	SNP_FB_1106928	9	33186230	53.1197
OvColor	SNP_FB_1106933	9	33188262	53.8353
OvColor	SNP_FB_1106937	9	33188597	54.3106
OvColor	SNP_FB_0816808	9	33368094	54.8319
OvColor	SNP_FB_0816809	9	33368296	55.4988
OvColor	RosBREEDSNP_SNP_GA_32297817_Lg9_00659_MAF40_520045_exon1	9	33372705	55.8245
OvColor	SNP_FB_0816820	9	33373385	56.8299
OvColor	SNP_FB_0816821	9	33373473	56.7862
OvColor	SNP_FB_0816839	9	33376651	57.0124
OvColor	RosBREEDSNP_SNP_AC_32329275_Lg9_00659_MAF20_178008_exon1	9	33406348	57.1541
OvColor	GDsnp00659	9	33409572	57.3635
OvColor	RosBREEDSNP_SNP_CT_32531545_Lg9_01066_MAF30_1639980_exon1	9	33578317	57.7466
OvColor	RosBREEDSNP_SNP_TC_32540237_Lg9_01066_MAF50_787255_exon1	9	33587227	57.8145
OvColor	SNP_FB_0817501	9	33737640	58.0642
OvColor	SNP_FB_0817504	9	33738022	58.163
OvColor	SNP_FB_0817506	9	33738325	58.2188
OvColor	SNP_FB_0817512	9	33739107	58.3605
OvColor	SNP_FB_0817513	9	33739240	58.3997
OvColor	SNP_FB_0817515	9	33739821	58.361
OvColor	SNP_FB_0817516	9	33739853	58.3245
OvColor	SNP_FB_0817519	9	33740370	58.2705
OvColor	SNP_FB_0817523	9	33741199	58.2692
OvColor	RosBREEDSNP_SNP_CT_32698252_Lg9_01416_MAF40_531820_exon2	9	33742549	58.27
OvColor	SNP_FB_0817531	9	33744475	58.2284
OvColor	RosBREEDSNP_SNP_GA_32711352_Lg9_01416_MAF50_450241_exon1	9	33754289	57.9088
OvColor	SNP_FB_0206807	9	33924202	57.7796
OvColor	SNP_FB_0206806	9	33924292	57.5645
OvColor	SNP_FB_0206805	9	33924551	57.5143
OvColor	SNP_FB_1107065	9	33927745	57.4397
OvColor	SNP_FB_1107066	9	33928031	57.3013
OvColor	SNP_FB_1107078	9	33931310	57.2407
OvColor	RosBREEDSNP_SNP_GT_33056483_Lg9_01200_MAF50_MDP0000254312_exon19	9	34145319	57.1362
OvColor	RosBREEDSNP_SNP_AG_33065704_Lg9_01200_MAF20_MDP0000312752_exon1	9	34154674	57.1649
OvColor	RosBREEDSNP_SNP_CT_33180045_Lg9_01293_MAF50_MDP0000168471_exon1	9	34289996	56.7905
OvColor	RosBREEDSNP_SNP_GA_33185982_Lg9_01293_MAF10_MDP0000507749_exon3	9	34295936	56.662
OvColor	RosBREEDSNP_SNP_AG_33217423_Lg9_00332_MAF20_390087_exon1	9	34332642	56.5806
OvColor	RosBREEDSNP_SNP_GA_33227831_Lg9_00332_MAF40_MDP0000175442_exon2	9	34343047	56.4931
OvColor	RosBREEDSNP_SNP_TC_33439813_Lg9_129159__129159_exon2	9	34549325	56.3153
OvColor	SNP_FB_0818944	9	34553017	56.2161
OvColor	SNP_FB_0818945	9	34553223	56.0642
OvColor	SNP_FB_1050833	9	34581424	55.9205
OvColor	SNP_FB_1050852	9	34583858	55.7249
OvColor	SNP_FB_1050859	9	34584725	55.3867
OvColor	SNP_FB_1050862	9	34585221	55.0496
OvColor	GDsnp00452	9	35423662	54.3669
OvColor	SNP_FB_0819314	9	35477862	53.8701
OvColor	SNP_FB_0817780	9	35589725	53.2134
OvColor	SNP_FB_0817767	9	35591953	52.5868
OvColor	SNP_FB_0817758	9	35594367	52.4526
OvColor	SNP_FB_0817757	9	35594374	51.9565
OvColor	SNP_FB_0819941	9	35892981	51.5874
OvColor	SNP_FB_0819942	9	35893335	51.2448
OvColor	SNP_FB_0819949	9	35894904	50.4288
OvColor	SNP_FB_0819954	9	35896270	50.0426
OvColor	SNP_FB_0819956	9	35896582	48.8116
OvColor	SNP_FB_0820931	9	36358250	48.5014
OvColor	SNP_FB_0820932	9	36358554	48.1023
OvColor	SNP_FB_0820935	9	36358742	45.2678
OvColor	SNP_FB_0820945	9	36362808	44.9385
OvColor	SNP_FB_0820946	9	36363395	44.7023
OvColor	SNP_FB_0821667	9	36733842	44.3888
OvColor	SNP_FB_0821669	9	36734140	44.2611
OvColor	GDsnp01200	9	36748833	44.1132
OvColor	SNP_FB_1067277	9	36860813	43.9193
OvColor	SNP_FB_0824584	9	37414539	43.1574
OvColor	SNP_FB_0824598	9	37419112	42.9564
OvColor	SNP_FB_0824600	9	37419409	42.9533
OvColor	SNP_FB_0824611	9	37422398	32.3123
OvColor	GDsnp00332	9	37566429	23.1732
PerOC	SNP_FB_0281006	9	31562002	3.56372
PerOC	SNP_FB_0280995	9	31566344	5.00247
PerOC	SNP_FB_0280993	9	31566837	11.507
PerOC	SNP_FB_0280992	9	31567167	12.0848
PerOC	SNP_FB_0904411	9	31830846	12.7774
PerOC	SNP_FB_0904394	9	31837031	13.2642
PerOC	SNP_FB_0904389	9	31839477	13.7912
PerOC	SNP_FB_0904386	9	31840172	14.6422
PerOC	SNP_FB_0904385	9	31840370	15.3126
PerOC	SNP_FB_0280549	9	31859913	15.7092
PerOC	SNP_FB_0280533	9	31861975	16.4886
PerOC	SNP_FB_0280524	9	31863295	17.4662
PerOC	SNP_FB_0280505	9	31867047	19.3692
PerOC	SNP_FB_0280501	9	31867445	21.4535
PerOC	SNP_FB_0815023	9	32152787	22.3765
PerOC	SNP_FB_0815024	9	32152928	23.2153
PerOC	SNP_FB_0815025	9	32152960	23.893
PerOC	SNP_FB_0815027	9	32153669	24.2505
PerOC	GDsnp02482	9	32155896	24.8931
PerOC	SNP_FB_0815086	9	32160646	25.582
PerOC	GDsnp00467	9	32577513	25.7664
PerOC	RosBREEDSNP_SNP_AG_31685318_Lg9_00206_MAF20_150466_exon1	9	32660975	25.9586
PerOC	RosBREEDSNP_SNP_CT_31701102_Lg9_00206_MAF50_1673498_exon1	9	32680402	26.7041
PerOC	GDsnp00206	9	32717546	26.9255
PerOC	SNP_FB_0816014	9	32856342	27.0717
PerOC	SNP_FB_0816018	9	32857051	27.2823
PerOC	SNP_FB_0816027	9	32859206	48.5174
PerOC	SNP_FB_0816028	9	32859333	49.0304
PerOC	SNP_FB_0816029	9	32859498	49.6229
PerOC	RosBREEDSNP_SNP_GA_31860120_Lg9_9573_MAF40_9573_exon1	9	32861073	57.3502
PerOC	SNP_FB_0816035	9	32862257	59.229
PerOC	RosBREEDSNP_SNP_TC_31964859_Lg9_00452_MAF40_92351_exon1	9	33001354	59.4782
PerOC	GDsnp02059	9	33018123	59.9028
PerOC	RosBREEDSNP_SNP_CT_31984731_Lg9_00452_MAF50_MDP0000216517_exon2	9	33037311	60.865
PerOC	SNP_FB_1106928	9	33186230	61.4214
PerOC	SNP_FB_1106933	9	33188262	62.2574
PerOC	SNP_FB_1106937	9	33188597	62.8448
PerOC	SNP_FB_0816808	9	33368094	63.4562
PerOC	SNP_FB_0816809	9	33368296	64.1897
PerOC	RosBREEDSNP_SNP_GA_32297817_Lg9_00659_MAF40_520045_exon1	9	33372705	64.558
PerOC	SNP_FB_0816820	9	33373385	64.5739
PerOC	SNP_FB_0816821	9	33373473	65.0513
PerOC	SNP_FB_0816839	9	33376651	65.4393
PerOC	RosBREEDSNP_SNP_AC_32329275_Lg9_00659_MAF20_178008_exon1	9	33406348	65.6077
PerOC	GDsnp00659	9	33409572	65.8875
PerOC	RosBREEDSNP_SNP_CT_32531545_Lg9_01066_MAF30_1639980_exon1	9	33578317	66.3092
PerOC	RosBREEDSNP_SNP_TC_32540237_Lg9_01066_MAF50_787255_exon1	9	33587227	66.4646
PerOC	SNP_FB_0817501	9	33737640	66.7139
PerOC	SNP_FB_0817504	9	33738022	66.8042
PerOC	SNP_FB_0817506	9	33738325	66.9241
PerOC	SNP_FB_0817512	9	33739107	67.1695
PerOC	SNP_FB_0817513	9	33739240	67.2664
PerOC	SNP_FB_0817515	9	33739821	67.3488
PerOC	SNP_FB_0817516	9	33739853	67.3096
PerOC	SNP_FB_0817519	9	33740370	67.2764
PerOC	SNP_FB_0817523	9	33741199	67.2538
PerOC	RosBREEDSNP_SNP_CT_32698252_Lg9_01416_MAF40_531820_exon2	9	33742549	67.0996
PerOC	SNP_FB_0817531	9	33744475	67.0581
PerOC	RosBREEDSNP_SNP_GA_32711352_Lg9_01416_MAF50_450241_exon1	9	33754289	66.8613
PerOC	SNP_FB_0206807	9	33924202	66.71
PerOC	SNP_FB_0206806	9	33924292	66.6523
PerOC	SNP_FB_0206805	9	33924551	66.5373
PerOC	SNP_FB_1107065	9	33927745	66.4035
PerOC	SNP_FB_1107066	9	33928031	65.5051
PerOC	SNP_FB_1107078	9	33931310	65.5047
PerOC	RosBREEDSNP_SNP_GT_33056483_Lg9_01200_MAF50_MDP0000254312_exon19	9	34145319	65.3139
PerOC	RosBREEDSNP_SNP_AG_33065704_Lg9_01200_MAF20_MDP0000312752_exon1	9	34154674	65.173
PerOC	RosBREEDSNP_SNP_CT_33180045_Lg9_01293_MAF50_MDP0000168471_exon1	9	34289996	64.9803
PerOC	RosBREEDSNP_SNP_GA_33185982_Lg9_01293_MAF10_MDP0000507749_exon3	9	34295936	64.8287
PerOC	RosBREEDSNP_SNP_AG_33217423_Lg9_00332_MAF20_390087_exon1	9	34332642	64.7349
PerOC	RosBREEDSNP_SNP_GA_33227831_Lg9_00332_MAF40_MDP0000175442_exon2	9	34343047	64.5846
PerOC	RosBREEDSNP_SNP_TC_33439813_Lg9_129159__129159_exon2	9	34549325	64.3798
PerOC	SNP_FB_0818944	9	34553017	64.2517
PerOC	SNP_FB_0818945	9	34553223	64.0689
PerOC	SNP_FB_1050833	9	34581424	63.685
PerOC	SNP_FB_1050852	9	34583858	63.4189
PerOC	SNP_FB_1050859	9	34584725	63.0121
PerOC	SNP_FB_1050862	9	34585221	62.4424
PerOC	GDsnp00452	9	35423662	61.7042
PerOC	SNP_FB_0819314	9	35477862	61.4244
PerOC	SNP_FB_0817780	9	35589725	60.5749
PerOC	SNP_FB_0817767	9	35591953	60.5963
PerOC	SNP_FB_0817758	9	35594367	60.5707
PerOC	SNP_FB_0817757	9	35594374	60.0082
PerOC	SNP_FB_0819941	9	35892981	59.635
PerOC	SNP_FB_0819942	9	35893335	59.3231
PerOC	SNP_FB_0819949	9	35894904	58.5367
PerOC	SNP_FB_0819954	9	35896270	58.0222
PerOC	SNP_FB_0819956	9	35896582	56.7907
PerOC	SNP_FB_0820931	9	36358250	56.468
PerOC	SNP_FB_0820932	9	36358554	56.1176
PerOC	SNP_FB_0820935	9	36358742	53.0387
PerOC	SNP_FB_0820945	9	36362808	52.6663
PerOC	SNP_FB_0820946	9	36363395	52.3837
PerOC	SNP_FB_0821667	9	36733842	51.8807
PerOC	SNP_FB_0821669	9	36734140	51.6508
PerOC	GDsnp01200	9	36748833	51.5627
PerOC	SNP_FB_1067277	9	36860813	51.237
PerOC	SNP_FB_0824584	9	37414539	50.0491
PerOC	SNP_FB_0824598	9	37419112	50.004
PerOC	SNP_FB_0824600	9	37419409	50.0573
PerOC	SNP_FB_0824611	9	37422398	36.6139
PerOC	GDsnp00332	9	37566429	24.1569
RusCal	SNP_FB_0439066	1	27727148	3.399
RusCal	SNP_FB_0439065	1	27727313	3.43606
RusCal	SNP_FB_0439060	1	27727752	3.48121
RusCal	SNP_FB_0439059	1	27728004	3.50482
RusCal	RosBREEDSNP_SNP_GA_29128835_Lg1_10005_MAF10_326880_exon1	1	27745994	3.55279
RusCal	Rvi6_42M10SP6_R193	1	27750033	3.5856
RusCal	RosBREEDSNP_SNP_TC_29120475_Lg1_10005_MAF20_486377_exon2	1	27754359	3.61451
RusCal	SNP_FB_0441006	1	28379141	3.61894
RusCal	SNP_FB_0441008	1	28379456	3.61292
RusCal	SNP_FB_0441010	1	28379790	3.59374
RusCal	SNP_FB_0441015	1	28380396	3.57982
RusCal	SNP_FB_0441017	1	28380495	3.58638
RusCal	SNP_FB_0441028	1	28382373	3.58257
RusCal	SNP_FB_0441029	1	28382710	3.58189
RusCal	RosBREEDSNP_SNP_AG_30494924_Lg1_250444__250444_exon2	1	28470057	3.57843
RusCal	SNP_FB_0441415	1	28682677	3.56979
RusCal	SNP_FB_0441428	1	28685721	3.54905
RusCal	SNP_FB_0441431	1	28686521	3.50757
RusCal	SNP_FB_0441434	1	28687123	3.48397
RusCal	SNP_FB_0441437	1	28688138	3.45948
RusCal	MdSOC1-like	1	29231762	3.40299
RusCal	SNP_FB_0442328	1	29423322	3.47394
RusCal	SNP_FB_0442329	1	29424666	3.58268
RusCal	RosBREEDSNP_SNP_GA_31531477_Lg1_327214_MAF40_327214_exon1	1	29427979	3.74769
RusCal	SNP_FB_0442341	1	29431996	3.72746
RusCal	SNP_FB_0442342	1	29432720	3.78496
RusCal	RosBREEDSNP_SNP_AG_31626705_Lg1_00583_MAF40_MDP0000288458_exon4	1	29526479	3.78537
RusCal	RosBREEDSNP_SNP_CT_31642444_Lg1_00583_MAF50_178942_exon1	1	29542504	3.76145
RusCal	SNP_FB_0442473	1	29556973	3.74582
RusCal	RosBREEDSNP_SNP_CT_31657598_Lg1_00583_MAF40_422699_exon1	1	29557655	3.7253
RusCal	SNP_FB_0442475	1	29558940	3.65602
RusCal	RosBREEDSNP_SNP_CA_31659789_Lg1_00583_MAF20_422814_exon1	1	29559846	3.6709
RusCal	SNP_FB_0442481	1	29560570	3.63376
RusCal	SNP_FB_0442482	1	29560667	3.66703
RusCal	SNP_FB_0442483	1	29560923	3.72788
RusCal	RosBREEDSNP_SNP_CT_31681861_Lg1_00583_MAF30_1623756_exon3	1	29581870	3.781
RusCal	MdBFTb	1	29615249	3.8029
RusCal	RosBREEDSNP_SNP_CT_31736133_Lg1_325795_MAF50_325795_exon2	1	29635265	3.84268
RusCal	SNP_FB_0442963	1	29808963	3.88025
RusCal	SNP_FB_0442968	1	29811187	3.91392
RusCal	SNP_FB_0444691	1	30161589	3.92949
RusCal	SNP_FB_0444702	1	30164547	3.94435
RusCal	SNP_FB_0444714	1	30169414	3.95311
RusCal	SNP_FB_1082254	1	30255503	3.97165
RusCal	SNP_FB_0946984	1	30401440	3.98128
RusCal	SNP_FB_0946989	1	30402413	3.98185
RusCal	SNP_FB_0946997	1	30405683	3.95976
RusCal	SNP_FB_0947004	1	30408005	3.91468
RusCal	SNP_FB_0947015	1	30410346	3.85326
RusCal	RosBREEDSNP_SNP_AG_34190828_Lg1_01678_MAF10_MDP0000272336_exon1	1	30620983	3.76643
RusCal	SNP_FB_0445358	1	30622139	3.66108
RusCal	SNP_FB_0445359	1	30622249	3.56221
RusCal	SNP_FB_0445360	1	30622407	3.5395
RusCal	SNP_FB_0445366	1	30624152	3.47083
RusCal	RosBREEDSNP_SNP_TC_34421998_Lg1_19307__19307_exon2	1	30868114	3.45475
RusCal	RosBREEDSNP_SNP_TC_34439805_Lg1_02371_MAF40_MDP0000282186_exon3	1	30874967	3.43495
RusCal	RosBREEDSNP_SNP_AG_34453757_Lg1_02371_MAF20_MDP0000286439_exon1	1	30888786	3.41032
RusCal	SNP_FB_0445931	1	30905630	3.39254
RusCal	SNP_FB_0445936	1	30906712	3.39862
RusCal	SNP_FB_0445938	1	30907320	3.73872
RusCal	SNP_FB_0445939	1	30907372	3.83732
RusCal	GDsnp02371	1	30914623	3.94802
RusCal	RosBREEDSNP_SNP_AC_34510440_Lg1_02371_MAF50_1642607_exon7	1	30943508	3.99503
RusCal	RosBREEDSNP_SNP_AG_35422934_Lg1_02092_MAF20_7047_exon1	1	31120115	4.0671
RusCal	SNP_FB_0446508	1	31292303	4.08778
RusCal	SNP_FB_0446516	1	31298363	4.11197
RusCal	SNP_FB_0446904	1	31608476	4.11062
RusCal	SNP_FB_0446917	1	31611934	4.11703
RusCal	SNP_FB_0446918	1	31612292	4.11819
RusCal	RosBREEDSNP_SNP_AG_35192538_Lg1_00495_MAF30_MDP0000302199_exon5	1	31612614	4.08818
RusCal	SNP_FB_0446920	1	31612834	4.06424
RusCal	SNP_FB_0446921	1	31612990	4.09365
RusCal	RosBREEDSNP_SNP_TC_35195077_Lg1_00495_MAF20_MDP0000302199_exon8	1	31615153	4.04025
RusCal	RosBREEDSNP_SNP_CT_35199556_Lg1_00495_MAF20_1626251_exon1	1	31619632	4.00061
RusCal	RosBREEDSNP_SNP_CT_35202609_Lg1_00495_MAF50_361322_exon1	1	31622685	3.95878
RusCal	GDsnp00495	1	31629925	3.95229
RusCal	SNP_FB_0447033	1	31646831	4.0429
RusCal	SNP_FB_0447040	1	31649992	4.00051
RusCal	SNP_FB_0447050	1	31652823	3.97532
RusCal	SNP_FB_0447052	1	31653268	3.94121
RusCal	SNP_FB_0447053	1	31653340	3.82739
RusCal	SNP_FB_0447061	1	31655431	3.44088
Scarf	RosBREEDSNP_SNP_CT_18003967_Lg2_325713_MAF20_325713_exon3	2	15663312	3.08281
Scarf	RosBREEDSNP_SNP_CT_18004558_Lg2_72623_MAF40_72623_exon1	2	15663903	3.26752
Scarf	RosBREEDSNP_SNP_TC_18005035_Lg2_325713_MAF40_325713_exon1	2	15664380	3.41062
Scarf	SNP_FB_1084165	2	15846559	3.57777
Scarf	SNP_FB_0206551	2	15863012	3.70999
Scarf	SNP_FB_0206552	2	15863141	3.82605
Scarf	SNP_FB_0206553	2	15863423	3.9315
Scarf	SNP_FB_0206556	2	15863732	4.03204
Scarf	SNP_FB_0206557	2	15863947	4.12911
Scarf	SNP_FB_0424926	2	16118986	4.22815
Scarf	SNP_FB_0424912	2	16121431	4.28425
Scarf	SNP_FB_0424909	2	16121973	4.34904
Scarf	RosBREEDSNP_SNP_GA_18882549_Lg2_02651_MAF50_MDP0000535127_exon1	2	16467840	4.40502
Scarf	SNP_FB_0476513	2	16469497	4.47132
Scarf	SNP_FB_0476515	2	16469829	4.5094
Scarf	SNP_FB_0476519	2	16470543	4.56424
Scarf	SNP_FB_0476523	2	16471172	4.59423
Scarf	SNP_FB_0476526	2	16471596	4.61968
Scarf	SNP_FB_0477196	2	16658435	4.62994
Scarf	RosBREEDSNP_SNP_AG_19239039_Lg2_00934_MAF30_1661651_exon1	2	16658830	4.62735
Scarf	SNP_FB_0477197	2	16660341	4.62674
Scarf	RosBREEDSNP_SNP_AG_19241986_Lg2_00934_MAF20_1669248_exon2	2	16661776	4.61682
Scarf	SNP_FB_0477200	2	16661973	4.59127
Scarf	SNP_FB_0477201	2	16662726	4.56494
Scarf	SNP_FB_0477203	2	16663481	4.53268
Scarf	RosBREEDSNP_SNP_GA_19258873_Lg2_00934_MAF30_MDP0000306825_exon1	2	16678657	4.47291
Scarf	RosBREEDSNP_SNP_TG_19261463_Lg2_00934_MAF20_1667145_exon5	2	16681245	4.42577
Scarf	RosBREEDSNP_SNP_AG_19287810_Lg2_00934_MAF10_1630326_exon2	2	16706831	4.32539
Scarf	GDsnp00934	2	16707511	4.27948
Scarf	SNP_FB_0957301	2	17061064	4.21912
Scarf	RosBREEDSNP_SNP_AC_24577383_Lg17_02678_MAF10_179861_exon2	2	17358537	4.11119
Scarf	SNP_FB_0480259	2	17480136	4.05148
Scarf	SNP_FB_0480264	2	17481480	4.0001
Scarf	SNP_FB_0480275	2	17482951	3.89194
Scarf	RosBREEDSNP_SNP_AG_21105289_Lg2_MDP0000801540_MAF40_MDP0000801540_exon1	2	17483995	3.83374
Scarf	SNP_FB_0480287	2	17488377	3.74965
Scarf	SNP_FB_0480288	2	17488536	3.7131
Scarf	GDsnp02076	2	17541197	3.69871
Scarf	SNP_FB_0480730	2	17692253	3.60385
Scarf	SNP_FB_0480732	2	17692428	3.57848
Scarf	SNP_FB_0480741	2	17693708	3.57372
Scarf	SNP_FB_0480754	2	17695219	3.54232
Scarf	SNP_FB_0480759	2	17695930	3.50532
Scarf	SNP_FB_0996182	2	17897625	3.46851
Scarf	SNP_FB_0996173	2	17899660	3.46715
Scarf	SNP_FB_0996172	2	17899690	3.46657
Scarf	SNP_FB_0996171	2	17899771	3.44844
Scarf	SNP_FB_0623601	2	17968200	3.42648
Scarf	SNP_FB_0482662	2	18257165	3.43965
Scarf	SNP_FB_0482647	2	18261859	3.42704
Scarf	SNP_FB_0482637	2	18263899	3.42202
Scarf	RosBREEDSNP_SNP_AG_23095096_Lg2_RosCOS292_MAF40_1643572_exon1	2	18436954	3.41959
Scarf	RosBREEDSNP_SNP_TC_23088754_Lg2_RosCOS292_MAF30_MDP0000228900_exon4	2	18443298	3.39524
Scarf	SNP_FB_0482226	2	18450129	3.3955
Scarf	SNP_FB_0482224	2	18450321	3.41807
Scarf	SNP_FB_0481283	2	18664819	3.41324
Scarf	SNP_FB_0481284	2	18664987	3.43378
Scarf	SNP_FB_0481285	2	18665499	3.43785
Scarf	SNP_FB_0481298	2	18668630	3.45124
Scarf	SNP_FB_0481301	2	18669052	3.45199
Scarf	SNP_FB_0481305	2	18669479	3.46723
Scarf	SNP_FB_0481306	2	18669597	3.51269
Scarf	SNP_FB_0481309	2	18670719	3.53164
Scarf	SNP_FB_0481312	2	18671235	3.53915
Scarf	SNP_FB_0481315	2	18671538	3.51593
Scarf	SNP_FB_0481444	2	18915110	3.54965
Scarf	SNP_FB_0481445	2	18915200	3.51836
Scarf	SNP_FB_0483064	2	19088413	3.62643
Scarf	SNP_FB_0483282	2	19261819	3.66585
Scarf	SNP_FB_0483284	2	19262011	3.6642
Scarf	RosBREEDSNP_SNP_CT_24104888_Lg2_MDP0000136940_MAF50_MDP0000136940_exon1	2	19263032	3.66308
Scarf	SNP_FB_0483831	2	19660211	3.69577
Scarf	RosBREEDSNP_SNP_CA_24744626_Lg2_00833_MAF50_MDP0000263007_exon1	2	19975783	3.6548
Scarf	SNP_FB_0484398	2	19975828	3.5836
Scarf	SNP_FB_0484405	2	19976537	3.54583
Scarf	RosBREEDSNP_SNP_CA_24747820_Lg2_00833_MAF30_45322_exon1	2	19978980	3.47141
Scarf	RosBREEDSNP_SNP_TC_24790175_Lg2_00833_MAF20_339998_exon1	2	20022235	3.45509
Scarf	RosBREEDSNP_SNP_GA_24792350_Lg2_00833_MAF20_1661346_exon1	2	20024410	3.44559
Scarf	GDsnp00833	2	20024984	3.46081
Scarf	SNP_FB_0485376	2	20507117	3.43964
Scarf	SNP_FB_0485378	2	20507383	3.37858
Scarf	SNP_FB_0485380	2	20507815	3.28981
Scarf	SNP_FB_0485385	2	20508405	3.27258
Scarf	SNP_FB_0485395	2	20510427	3.28976
Scarf	RosBREEDSNP_SNP_CT_24821574_Lg2_00833_MAF40_MDP0000316384_exon1	2	20644911	3.31157
Scarf	SNP_FB_0958615	2	20747289	3.3056
Scarf	RosBREEDSNP_SNP_CA_34290779_Lg2_00624_MAF40_MDP0000253969_exon1	2	20907436	3.31159
Scarf	RosBREEDSNP_SNP_CT_34286797_Lg2_00624_MAF30_MDP0000708314_exon1	2	20911422	3.33642
Scarf	SNP_FB_0958361	2	21279715	3.32809
Scarf	SNP_FB_0958353	2	21283023	3.25673
Scarf	SNP_FB_1093757	2	21934363	3.24434
Scarf	SNP_FB_0314302	2	22547439	3.11849
Scarf	SNP_FB_0314297	2	22549990	3.0868
Scarf	SNP_FB_0314295	2	22550806	3.05276
Scarf	SNP_FB_0314292	2	22551626	3.02671
Scarf	SNP_FB_0959076	2	26045097	3.05933
Scarf	SNP_FB_0487035	2	26060054	3.1675
Scarf	SNP_FB_0487044	2	26063170	3.28549
Scarf	SNP_FB_0487045	2	26063600	3.34478
Scarf	SNP_FB_0487049	2	26063924	3.43921
Scarf	SNP_FB_0487051	2	26064100	3.48982
Scarf	SNP_FB_0487282	2	26675070	3.57678
Scarf	RosBREEDSNP_SNP_TC_27298641_Lg2_02271_MAF40_952256_exon1	2	26683848	3.68518
Scarf	RosBREEDSNP_SNP_AC_27306234_Lg2_02271_MAF50_MDP0000898595_exon4	2	26696494	3.79784
Scarf	RosBREEDSNP_SNP_GA_27335209_Lg2_02271_MAF30_490252_exon3	2	26722837	3.86665
Scarf	SNP_FB_0927564	2	26958282	3.95668
Scarf	SNP_FB_0489657	2	27034731	4.02484
Scarf	RosBREEDSNP_SNP_TG_29827721_Lg2_MDP0000556302_MAF30_MDP0000556302_exon1	2	27037165	4.08974
Scarf	SNP_FB_0489772	2	27247538	4.15169
Scarf	SNP_FB_0489774	2	27247745	4.20412
Scarf	SNP_FB_0489775	2	27247804	4.23956
Scarf	SNP_FB_0489789	2	27252564	4.28805
Scarf	SNP_FB_0489795	2	27253431	4.3022
Scarf	SNP_FB_0490927	2	27958069	4.32852
Scarf	SNP_FB_0490930	2	27960946	4.35611
Scarf	SNP_FB_0490931	2	27961077	4.36186
Scarf	RosBREEDSNP_SNP_GA_30846147_Lg2_261916__261916_exon2	2	27962342	4.37221
Scarf	RosBREEDSNP_SNP_TC_30846189_Lg2_263337__263337_exon2	2	27962384	4.36842
Scarf	RosBREEDSNP_SNP_GA_30846235_Lg2_263337_MAF20_263337_exon2	2	27962430	4.35961
Scarf	RosBREEDSNP_SNP_CT_30846581_Lg2_263337__263337_exon1	2	27962776	4.3419
Scarf	RosBREEDSNP_SNP_AG_30377236_Lg2_01251_MAF30_MDP0000216184_exon4	2	28307162	4.32445
Scarf	RosBREEDSNP_SNP_GA_30314379_Lg2_01251_MAF50_MDP0000246555_exon1	2	28361642	4.30328
Scarf	RosBREEDSNP_SNP_CA_30305383_Lg2_01251_MAF20_MDP0000184026_exon9	2	28370636	4.26804
Scarf	SNP_FB_0490085	2	28372071	4.21837
Scarf	RosBREEDSNP_SNP_CA_30299235_Lg2_01251_MAF30_MDP0000184026_exon1	2	28376842	4.17352
Scarf	SNP_FB_0490069	2	28377558	4.09995
Scarf	SNP_FB_0490067	2	28380091	4.04617
Scarf	SNP_FB_0490066	2	28380171	4.00305
Scarf	SNP_FB_0492193	2	28502138	3.93224
Scarf	SNP_FB_0492194	2	28502313	3.85321
Scarf	SNP_FB_0492208	2	28506690	3.77405
Scarf	SNP_FB_0492218	2	28508392	3.68103
Scarf	SNP_FB_0492225	2	28509591	3.58231
Scarf	GDsnp01251	2	29452006	3.48552
Scarf	RosBREEDSNP_SNP_AG_32121227_Lg2_00022_MAF10_MDP0000319037_exon1	2	29761773	3.39498
Scarf	RosBREEDSNP_SNP_CT_32142149_Lg2_00022_MAF40_72706_exon1	2	29782395	3.26539
Scarf	SNP_FB_0493175	2	29925499	3.12807
Scarf	SNP_FB_0493179	2	29926195	2.98426
Scarf	SNP_FB_0816035	9	32862257	3.07611
Scarf	RosBREEDSNP_SNP_TC_31964859_Lg9_00452_MAF40_92351_exon1	9	33001354	3.20714
Scarf	GDsnp02059	9	33018123	3.35545
Scarf	RosBREEDSNP_SNP_CT_31984731_Lg9_00452_MAF50_MDP0000216517_exon2	9	33037311	3.54345
Scarf	SNP_FB_1106928	9	33186230	3.71542
Scarf	SNP_FB_1106933	9	33188262	3.91238
Scarf	SNP_FB_1106937	9	33188597	4.07539
Scarf	SNP_FB_0816808	9	33368094	4.22015
Scarf	SNP_FB_0816809	9	33368296	4.3927
Scarf	RosBREEDSNP_SNP_GA_32297817_Lg9_00659_MAF40_520045_exon1	9	33372705	4.49446
Scarf	SNP_FB_0816820	9	33373385	4.57201
Scarf	SNP_FB_0816821	9	33373473	4.68472
Scarf	SNP_FB_0816839	9	33376651	4.76245
Scarf	RosBREEDSNP_SNP_AC_32329275_Lg9_00659_MAF20_178008_exon1	9	33406348	4.82516
Scarf	GDsnp00659	9	33409572	4.87127
Scarf	RosBREEDSNP_SNP_CT_32531545_Lg9_01066_MAF30_1639980_exon1	9	33578317	4.95468
Scarf	RosBREEDSNP_SNP_TC_32540237_Lg9_01066_MAF50_787255_exon1	9	33587227	4.98735
Scarf	SNP_FB_0817501	9	33737640	5.05918
Scarf	SNP_FB_0817504	9	33738022	5.08493
Scarf	SNP_FB_0817506	9	33738325	5.12032
Scarf	SNP_FB_0817512	9	33739107	5.15246
Scarf	SNP_FB_0817513	9	33739240	5.17771
Scarf	SNP_FB_0817515	9	33739821	5.19738
Scarf	SNP_FB_0817516	9	33739853	5.21034
Scarf	SNP_FB_0817519	9	33740370	5.22348
Scarf	SNP_FB_0817523	9	33741199	5.23635
Scarf	RosBREEDSNP_SNP_CT_32698252_Lg9_01416_MAF40_531820_exon2	9	33742549	5.24827
Scarf	SNP_FB_0817531	9	33744475	5.26458
Scarf	RosBREEDSNP_SNP_GA_32711352_Lg9_01416_MAF50_450241_exon1	9	33754289	5.26479
Scarf	SNP_FB_0206807	9	33924202	5.27728
Scarf	SNP_FB_0206806	9	33924292	5.30136
Scarf	SNP_FB_0206805	9	33924551	5.31233
Scarf	SNP_FB_1107065	9	33927745	5.31354
Scarf	SNP_FB_1107066	9	33928031	5.30822
Scarf	SNP_FB_1107078	9	33931310	5.30031
Scarf	RosBREEDSNP_SNP_GT_33056483_Lg9_01200_MAF50_MDP0000254312_exon19	9	34145319	5.28989
Scarf	RosBREEDSNP_SNP_AG_33065704_Lg9_01200_MAF20_MDP0000312752_exon1	9	34154674	5.24768
Scarf	RosBREEDSNP_SNP_CT_33180045_Lg9_01293_MAF50_MDP0000168471_exon1	9	34289996	5.21332
Scarf	RosBREEDSNP_SNP_GA_33185982_Lg9_01293_MAF10_MDP0000507749_exon3	9	34295936	5.1803
Scarf	RosBREEDSNP_SNP_AG_33217423_Lg9_00332_MAF20_390087_exon1	9	34332642	5.156
Scarf	RosBREEDSNP_SNP_GA_33227831_Lg9_00332_MAF40_MDP0000175442_exon2	9	34343047	5.1286
Scarf	RosBREEDSNP_SNP_TC_33439813_Lg9_129159__129159_exon2	9	34549325	5.09014
Scarf	SNP_FB_0818944	9	34553017	5.05165
Scarf	SNP_FB_0818945	9	34553223	5.00609
Scarf	SNP_FB_1050833	9	34581424	4.90236
Scarf	SNP_FB_1050852	9	34583858	4.83915
Scarf	SNP_FB_1050859	9	34584725	4.75161
Scarf	SNP_FB_1050862	9	34585221	4.6677
Scarf	GDsnp00452	9	35423662	4.55538
Scarf	SNP_FB_0819314	9	35477862	4.42303
Scarf	SNP_FB_0817780	9	35589725	4.31225
Scarf	SNP_FB_0817767	9	35591953	4.21144
Scarf	SNP_FB_0817758	9	35594367	4.06831
Scarf	SNP_FB_0817757	9	35594374	3.95704
Scarf	SNP_FB_0819941	9	35892981	3.84296
Scarf	SNP_FB_0819942	9	35893335	3.72674
Scarf	SNP_FB_0819949	9	35894904	3.53954
Scarf	SNP_FB_0819954	9	35896270	3.42619
Scarf	SNP_FB_0819956	9	35896582	3.23043
Scarf	SNP_FB_0820931	9	36358250	3.14243
Scarf	SNP_FB_0820932	9	36358554	2.99338
Scarf	SNP_FB_0159290	13	1899267	3.0089
Scarf	SNP_FB_0159295	13	1899859	3.07627
Scarf	SNP_FB_0158480	13	2160706	3.11715
Scarf	SNP_FB_0158492	13	2163259	3.14848
Scarf	SNP_FB_0158497	13	2164492	3.16297
Scarf	SNP_FB_0158498	13	2164741	3.17211
Scarf	SNP_FB_0158500	13	2165183	3.17691
Scarf	SNP_FB_0158505	13	2165910	3.16852
Scarf	SNP_FB_0158520	13	2168358	3.15084
Scarf	GDsnp01579	13	2294677	3.12844
Scarf	SNP_FB_0160147	13	2551539	3.08632
Scarf	SNP_FB_0160149	13	2611726	3.04208
Scarf	RosBREEDSNP_SNP_GA_2217552_Lg13_00098_MAF10_225571_exon1	13	2640511	3.01988
CraTop	SNP_FB_0347198	16	104978	3.83696
CraTop	SNP_FB_0347192	16	107685	3.9574
CraTop	SNP_FB_0347190	16	107793	4.01181
CraTop	SNP_FB_0347189	16	107845	4.06108
CraTop	SNP_FB_0346915	16	375645	4.1682
CraTop	SNP_FB_0346912	16	376205	4.19539
CraTop	SNP_FB_0346906	16	378404	4.21418
CraTop	RosBREEDSNP_SNP_GA_7150392_Lg16_327133_MAF40_327133_exon2	16	380345	4.25454
CraTop	RosBREEDSNP_SNP_CT_7623675_Lg16_MDP0000253287__MDP0000253287_exon19	16	584227	4.34467
CraTop	SNP_FB_0347586	16	585405	4.40969
CraTop	SNP_FB_0347588	16	585701	4.48061
CraTop	SNP_FB_0347591	16	587561	4.55061
CraTop	RosBREEDSNP_SNP_GT_7899151_Lg16_01520_MAF40_MDP0000215332_exon4	16	855009	4.61745
CraTop	SNP_FB_0348117	16	950978	4.78405
CraTop	SNP_FB_0348126	16	955640	4.93516
CraTop	SNP_FB_0334926	16	1092394	5.01088
CraTop	SNP_FB_0334307	16	2478119	5.14105
CraTop	SNP_FB_0334329	16	2487158	5.26082
CraTop	RosBREEDSNP_SNP_AG_2180685_Lg13_00098_MAF20_1650031_exon1	16	2764882	5.38478
CraTop	SNP_FB_0918150	16	2811507	5.48615
CraTop	SNP_FB_0335238	16	3003678	5.99742
CraTop	SNP_FB_0335240	16	3004115	7.4546
CraTop	SNP_FB_0335338	16	3028460	8.09176
CraTop	GDsnp01588	16	3029704	8.49577
CraTop	SNP_FB_0335348	16	3031702	8.85158
CraTop	SNP_FB_0335349	16	3031843	9.19726
CraTop	SNP_FB_0918384	16	3058547	9.45228
CraTop	SNP_FB_0918389	16	3059544	9.67968
CraTop	RosBREEDSNP_SNP_AC_1301926_Lg16_01600_MAF50_1683802_exon2	16	3130006	9.86959
CraTop	RosBREEDSNP_SNP_TC_1336185_Lg16_01600_MAF40_162269_exon1	16	3157479	10.0361
CraTop	SNP_FB_0335523	16	3157765	10.1991
CraTop	SNP_FB_0335525	16	3157889	10.3374
CraTop	SNP_FB_0335535	16	3160371	10.4061
CraTop	SNP_FB_0918592	16	3186476	10.4268
CraTop	SNP_FB_0918595	16	3186825	10.466
CraTop	SNP_FB_1063136	16	3205361	10.4928
CraTop	RosBREEDSNP_SNP_AC_1452699_Lg16_MDP0000303483_MAF50_MDP0000303483_exon2	16	3304530	10.5651
CraTop	RosBREEDSNP_SNP_TC_1496083_Lg16_LAR1_MAF30_MDP0000279135_exon2	16	3349986	10.59
CraTop	SNP_FB_1074678	16	3362258	10.6451
CraTop	SNP_FB_1074682	16	3362846	10.6533
CraTop	RosBREEDSNP_SNP_AG_1538074_Lg16_LAR1_MAF40_751854_exon1	16	3407284	10.6923
CraTop	RosBREEDSNP_SNP_CT_1540624_Lg16_LAR1_MAF40_1618769_exon2	16	3409834	10.8361
CraTop	RosBREEDSNP_SNP_TC_1571002_Lg16_01734_MAF40_216397_exon1	16	3439690	10.8771
CraTop	SNP_FB_0336036	16	3479443	10.9332
CraTop	SNP_FB_0336046	16	3482544	10.9716
CraTop	SNP_FB_0336063	16	3486139	11.0139
CraTop	GDsnp01734	16	3489107	11.0537
CraTop	RosBREEDSNP_SNP_TC_1669091_Lg16_01734_MAF50_193795_exon1	16	3556998	11.0937
CraTop	SNP_FB_1074691	16	3773426	11.109
CraTop	SNP_FB_1074699	16	3774681	11.1397
CraTop	GDsnp00047	16	3856528	11.1462
CraTop	SNP_FB_0337022	16	3888737	11.142
CraTop	SNP_FB_0337042	16	3891590	11.1131
CraTop	SNP_FB_0337044	16	3891855	11.0769
CraTop	SNP_FB_0337045	16	3892235	11.0314
CraTop	RosBREEDSNP_SNP_TC_1972373_Lg16_00047_MAF40_480165_exon2	16	3893010	11.0052
CraTop	SNP_FB_0337051	16	3894629	10.9294
CraTop	SNP_FB_1074747	16	4147417	10.8799
CraTop	SNP_FB_1074748	16	4147419	10.8445
CraTop	SNP_FB_1074762	16	4150242	10.7869
CraTop	SNP_FB_1074767	16	4152615	10.7241
CraTop	SNP_FB_1074777	16	4153796	10.5298
CraTop	SNP_FB_1074783	16	4155244	10.3043
CraTop	GDsnp00719	16	4196728	10.0344
CraTop	SNP_FB_0338060	16	4230585	9.74253
CraTop	SNP_FB_0338061	16	4230762	9.42168
CraTop	SNP_FB_0338082	16	4235344	9.02755
CraTop	SNP_FB_0338085	16	4235903	8.52418
CraTop	SNP_FB_0338087	16	4236347	7.79753
CraTop	SNP_FB_0338092	16	4236955	7.06748
CraTop	SNP_FB_0338093	16	4237127	5.86077
CraTop	RosBREED_SNP_TC_2419416_Lg16	16	4282082	4.90179
CraTop	RosBREED_SNP_AC_2593090_Lg16	16	4473190	4.67416
CraTop	SNP_FB_1074872	16	4494378	3.94384
Drop	SNP_FB_0946989	1	30402413	3.0481
Drop	SNP_FB_0946997	1	30405683	3.395
Drop	SNP_FB_0947004	1	30408005	3.69188
Drop	SNP_FB_0947015	1	30410346	3.90592
Drop	RosBREEDSNP_SNP_AG_34190828_Lg1_01678_MAF10_MDP0000272336_exon1	1	30620983	4.29217
Drop	SNP_FB_0445358	1	30622139	4.66095
Drop	SNP_FB_0445359	1	30622249	4.96707
Drop	SNP_FB_0445360	1	30622407	5.18842
Drop	SNP_FB_0445366	1	30624152	5.41461
Drop	RosBREEDSNP_SNP_TC_34421998_Lg1_19307__19307_exon2	1	30868114	5.74103
Drop	RosBREEDSNP_SNP_TC_34439805_Lg1_02371_MAF40_MDP0000282186_exon3	1	30874967	5.93538
Drop	RosBREEDSNP_SNP_AG_34453757_Lg1_02371_MAF20_MDP0000286439_exon1	1	30888786	6.19363
Drop	SNP_FB_0445931	1	30905630	6.31877
Drop	SNP_FB_0445933	1	30905879	5.86422
Drop	SNP_FB_0445935	1	30906608	5.89249
Drop	SNP_FB_0445936	1	30906712	5.67733
Drop	SNP_FB_0445938	1	30907320	5.57197
Drop	SNP_FB_0445939	1	30907372	5.28293
Drop	GDsnp02371	1	30914623	5.21592
Drop	RosBREEDSNP_SNP_AC_34510440_Lg1_02371_MAF50_1642607_exon7	1	30943508	5.08516
Drop	RosBREEDSNP_SNP_AG_35422934_Lg1_02092_MAF20_7047_exon1	1	31120115	5.01467
Drop	SNP_FB_0446508	1	31292303	4.91719
Drop	SNP_FB_0446516	1	31298363	4.54678
Drop	SNP_FB_0446904	1	31608476	4.99205
Drop	SNP_FB_0446917	1	31611934	5.30308
Drop	SNP_FB_0446918	1	31612292	5.20984
Drop	RosBREEDSNP_SNP_AG_35192538_Lg1_00495_MAF30_MDP0000302199_exon5	1	31612614	5.43743
Drop	SNP_FB_0446920	1	31612834	5.34691
Drop	SNP_FB_0446921	1	31612990	5.59889
Drop	RosBREEDSNP_SNP_TC_35195077_Lg1_00495_MAF20_MDP0000302199_exon8	1	31615153	5.6539
Drop	RosBREEDSNP_SNP_CT_35199556_Lg1_00495_MAF20_1626251_exon1	1	31619632	5.55013
Drop	RosBREEDSNP_SNP_CT_35202609_Lg1_00495_MAF50_361322_exon1	1	31622685	5.44795
Drop	GDsnp00495	1	31629925	5.34693
Drop	SNP_FB_0447033	1	31646831	5.42659
Drop	SNP_FB_0447040	1	31649992	5.20403
Drop	SNP_FB_0447050	1	31652823	5.66348
Drop	SNP_FB_0447052	1	31653268	5.56843
Drop	SNP_FB_0447053	1	31653340	5.48065
Drop	SNP_FB_0447061	1	31655431	5.49316
Drop	SNP_FB_0447065	1	31655771	5.41369
Drop	GDsnp00583	1	31704493	5.19884
Drop	SNP_FB_0947613	1	31810154	5.01402
Drop	SNP_FB_0947619	1	31810988	5.05554
Drop	SNP_FB_0947635	1	31813659	5.0827
Drop	SNP_FB_0947636	1	31814056	4.97179
Drop	SNP_FB_0947641	1	31816017	4.97595
Drop	SNP_FB_1082420	1	31832512	5.01301
Drop	SNP_FB_1082431	1	31834953	4.94677
Drop	SNP_FB_1082432	1	31835534	5.03917
Drop	RosBREEDSNP_SNP_TC_35418876_Lg1_02092_MAF20_MDP0000657537_exon2	1	31849456	5.09203
Drop	SNP_FB_0447348	1	31882491	5.13191
Drop	SNP_FB_0447351	1	31883177	5.13993
Drop	GDsnp02092	1	31887347	5.01633
Drop	RosBREEDSNP_SNP_TC_35468899_Lg1_02092_MAF50_138030_exon2	1	31904161	4.97726
Drop	SNP_FB_0447581	1	32080044	5.04575
Drop	SNP_FB_0447591	1	32083806	4.88924
Drop	SNP_FB_0947830	1	32186026	5.00747
Drop	SNP_FB_0947835	1	32187300	5.2345
Drop	SNP_FB_0947841	1	32189018	5.37422
Drop	SNP_FB_0947842	1	32189123	5.51576
Drop	SNP_FB_0990024	5	43829214	3.3363
Drop	SNP_FB_0990020	5	43830135	3.95569
Drop	SNP_FB_0990011	5	43831629	4.13987
Drop	SNP_FB_0990008	5	43833512	4.4237
Drop	SNP_FB_0990005	5	43834905	3.85646
Drop	SNP_FB_0990003	5	43835412	4.144
Drop	RosBREEDSNP_SNP_GA_5472549_Lg5_MDP0000282167__MDP0000282167_exon2	5	43864028	4.04296
Drop	RosBREEDSNP_SNP_CT_5401586_Lg5_01697_MAF50_193169_exon1	5	43934805	3.88172
Drop	GDsnp01697	5	43939850	3.86058
Drop	RosBREEDSNP_SNP_CT_5394062_Lg5_01697_MAF10_1624817_exon5	5	43942330	3.7652
Drop	RosBREEDSNP_SNP_CT_5391928_Lg5_01697_MAF40_932139_exon1	5	43944464	3.4325
Drop	RosBREEDSNP_SNP_TG_5387565_Lg5_01697_MAF40_1628323_exon1	5	43949344	2.97693
Drop	SNP_FB_0716018	7	32050532	3.01456
Drop	SNP_FB_0716019	7	32050579	3.02531
Drop	SNP_FB_0716028	7	32053740	3.18741
Drop	SNP_FB_0716031	7	32054025	3.36514
Drop	SNP_FB_1019936	7	32102879	3.47521
Drop	SNP_FB_1019948	7	32108837	3.56569
Drop	SNP_FB_0716351	7	32315566	3.6786
Drop	RosBREEDSNP_SNP_CA_30410856_Lg1_00782_MAF30_25733_exon1	7	32322488	3.73898
Drop	RosBREEDSNP_SNP_TG_27352323_Lg7_MDP0000159463_MAF20_MDP0000159463_exon26	7	32572459	3.8226
Drop	SNP_FB_0717559	7	33232234	3.8817
Drop	SNP_FB_0717561	7	33232797	3.86068
Drop	RosBREEDSNP_SNP_CT_27987569_Lg7_327620_MAF30_327620_exon1	7	33233196	3.86909
Drop	RosBREEDSNP_SNP_CT_27987642_Lg7_327620_MAF40_327620_exon1	7	33233269	3.78416
Drop	RosBREEDSNP_SNP_TC_28181089_Lg7_24822_MAF30_24822_exon1	7	33433582	3.87601
Drop	SNP_FB_0718155	7	33550448	3.79566
Drop	SNP_FB_1020547	7	33698065	3.73217
Drop	SNP_FB_1020562	7	33701678	3.63641
Drop	SNP_FB_0718328	7	33787915	3.56553
Drop	SNP_FB_0026052	10	25575621	3.01448
Drop	SNP_FB_0026055	10	25576530	3.06857
Drop	SNP_FB_0831634	10	25597300	3.31952
Drop	SNP_FB_0027053	10	25981093	3.52901
Drop	SNP_FB_0027472	10	26265491	3.54528
Drop	SNP_FB_0027479	10	26266663	3.78913
Drop	SNP_FB_0027480	10	26267118	3.77477
Drop	RosBREEDSNP_SNP_AG_19497678_Lg10_02183_MAF50_MDP0000552413_exon1	10	26270056	3.80738
Drop	SNP_FB_0027504	10	26271636	3.98047
Drop	SNP_FB_0027507	10	26271730	4.01336
Drop	RosBREEDSNP_SNP_AG_19503429_Lg10_02183_MAF40_MDP0000281166_exon5	10	26275808	4.00119
Drop	GDsnp02183	10	26300763	3.9606
Drop	SNP_FB_1107552	10	26483498	3.91276
Drop	SNP_FB_1107553	10	26483639	3.85668
Drop	SNP_FB_1107554	10	26483794	3.74483
Drop	SNP_FB_0028109	10	26504608	3.60443
Drop	SNP_FB_0028116	10	26507273	3.53927
Drop	SNP_FB_0028123	10	26509147	3.25011
Drop	SNP_FB_0832349	10	26562245	3.20709
Drop	SNP_FB_0832361	10	26564582	3.15414
Drop	RosBREEDSNP_SNP_GT_20013910_Lg10_00869_MAF50_924537_exon1	10	26791005	3.05461
Drop	SNP_FB_0029606	10	27255898	3.08416
Drop	SNP_FB_0029607	10	27255965	3.13582
Drop	RosBREEDSNP_SNP_GA_20813363_Lg10_PG_MAF20_1658925_exon1	10	27257571	3.12833
Drop	SNP_FB_0029621	10	27259329	3.01266
Drop	SNP_FB_0029622	10	27259465	3.02696
Drop	FEM_cg_14	10	27289122	3.07938
Drop	SNP_FB_0832810	10	27295053	3.53656
Drop	SNP_FB_0832811	10	27295107	3.35214
Drop	SNP_FB_0832819	10	27296200	2.977
Drop	SNP_FB_0909518	15	26671932	3.1055
Drop	SNP_FB_0301346	15	26698212	3.78467
Drop	SNP_FB_0301349	15	26698841	4.50523
Drop	SNP_FB_0301353	15	26700594	5.03669
Drop	GDsnp00208	15	26700687	5.43996
Drop	SNP_FB_0301359	15	26701092	5.68406
Drop	SNP_FB_0301362	15	26701224	6.0052
Drop	RosBREEDSNP_SNP_GT_27879364_Lg15_00208_MAF30_685605_exon1	15	26702438	6.2782
Drop	SNP_FB_0301372	15	26704307	6.89684
Drop	SNP_FB_0301373	15	26704476	7.12655
Drop	RosBREEDSNP_SNP_AG_27882182_Lg15_00208_MAF30_MDP0000138089_exon7	15	26705256	7.43604
Drop	SNP_FB_0302304	15	27059685	7.84611
Drop	SNP_FB_0302305	15	27059888	8.13153
Drop	GDsnp02592	15	27061146	8.37558
Drop	RosBREEDSNP_SNP_GA_28687459_Lg15_02592_MAF30_1662248_exon6	15	27062521	8.62231
Drop	RosBREEDSNP_SNP_CT_28693156_Lg15_02592_MAF50_MDP0000161194_exon3	15	27075565	8.84828
Drop	SNP_FB_0303054	15	27481843	9.02084
Drop	SNP_FB_0303060	15	27482793	9.1963
Drop	GDsnp02219	15	27582873	9.39753
Drop	SNP_FB_0303413	15	27808983	9.56921
Drop	SNP_FB_0303416	15	27809496	9.78478
Drop	SNP_FB_0303417	15	27809580	9.91221
Drop	SNP_FB_0303425	15	27811044	10.035
Drop	SNP_FB_0303433	15	27812505	10.1479
Drop	SNP_FB_0303441	15	27814411	10.2637
Drop	SNP_FB_0303445	15	27815239	10.3641
Drop	SNP_FB_0829531	15	28523201	10.4547
Drop	SNP_FB_0829528	15	28524212	10.5354
Drop	SNP_FB_1069220	15	28941019	10.6096
Drop	SNP_FB_1069215	15	28941499	11.0916
Drop	SNP_FB_1069204	15	28942910	11.3304
Drop	SNP_FB_0842161	15	29032956	11.6297
Drop	GDsnp02844	15	29698160	11.8252
Drop	SNP_FB_0786571	15	29839478	12.0009
Drop	SNP_FB_0786549	15	29843001	12.0095
Drop	SNP_FB_0786544	15	29843939	12.1067
Drop	SNP_FB_0786543	15	29844340	12.2432
Drop	SNP_FB_0786541	15	29845055	12.3111
Drop	SNP_FB_0785569	15	30253581	12.3159
Drop	SNP_FB_0785557	15	30257236	12.3939
Drop	SNP_FB_0116118	15	30405434	12.3834
Drop	SNP_FB_0944896	15	30459392	12.382
Drop	SNP_FB_0258781	15	30706776	12.4326
Drop	SNP_FB_0258761	15	30718240	12.3657
Drop	SNP_FB_0304198	15	31116111	12.3048
Drop	SNP_FB_0304159	15	31122914	12.2659
Drop	SNP_FB_0304158	15	31123093	12.3591
Drop	SNP_FB_0910614	15	31227390	12.234
Drop	SNP_FB_0910606	15	31230249	12.1211
Drop	SNP_FB_0303614	15	31521526	12.1163
Drop	SNP_FB_0303590	15	31539292	12.0293
Drop	SNP_FB_0977426	15	31646987	12.0124
Drop	SNP_FB_0977423	15	31647312	11.9146
Drop	SNP_FB_0977421	15	31647477	11.7831
Drop	SNP_FB_0977419	15	31647868	11.753
Drop	SNP_FB_0977413	15	31649646	11.5968
Drop	SNP_FB_0977412	15	31649820	11.4358
Drop	SNP_FB_0977410	15	31650339	11.2756
Drop	SNP_FB_0305614	15	32332035	11.1228
Drop	SNP_FB_0305613	15	32332364	10.9059
Drop	SNP_FB_0305605	15	32335625	10.6376
Drop	SNP_FB_0305826	15	32531561	10.3016
Drop	SNP_FB_0305838	15	32534321	10.0703
Drop	SNP_FB_0409156	15	32720114	8.14336
Drop	SNP_FB_0409141	15	32723108	7.94445
Drop	SNP_FB_0409132	15	32723882	7.81588
Drop	SNP_FB_0409129	15	32724188	7.7106
Drop	SNP_FB_0409127	15	32724492	7.59735
Drop	SNP_FB_0307351	15	32887056	7.48861
Drop	SNP_FB_0307345	15	32887792	7.37329
Drop	RosBREEDSNP_SNP_TC_33627719_Lg15_01897_MAF20_1665209_exon1	15	32890902	7.28136
Drop	SNP_FB_0307331	15	32891238	7.11487
Drop	SNP_FB_0076529	15	33042973	6.87361
Drop	SNP_FB_0309086	15	33062020	6.49022
Drop	SNP_FB_0309090	15	33062754	6.21551
Drop	SNP_FB_0309093	15	33063353	6.00586
Drop	SNP_FB_0309095	15	33063577	4.92115
Drop	SNP_FB_0309126	15	33070685	3.88892
Drop	SNP_FB_0008287	15	33930566	3.39477
Drop	SNP_FB_0008291	15	33930949	3.34495
Drop	SNP_FB_0008294	15	33931746	3.30314
Drop	RosBREEDSNP_SNP_AG_33667246_Lg15_01897_MAF40_151341_exon1	15	34458363	3.22504
Drop	SNP_FB_0308045	15	34670387	3.15654
Drop	SNP_FB_0308010	15	34683386	3.14054
Drop	SNP_FB_0308006	15	34684514	3.11223
Drop	SNP_FB_0307994	15	34686557	3.07159
Drop	SNP_FB_0307986	15	34688471	2.99282
Drop	SNP_FB_0308960	15	35288822	2.95793
Drop	SNP_FB_0308920	15	35296440	3.30195
Drop	SNP_FB_0308919	15	35296633	3.69072
Drop	SNP_FB_0309535	15	36278658	3.49895
Drop	SNP_FB_0309536	15	36278917	3.51092
Drop	SNP_FB_0309550	15	36280997	3.59536
Drop	SNP_FB_0309551	15	36281647	3.53665
Drop	SNP_FB_0309562	15	36283944	3.45015
Drop	SNP_FB_0309568	15	36284652	3.39293
Drop	SNP_FB_0911807	15	36292120	3.25237
Drop	SNP_FB_0310350	15	36693347	3.01752
Drop	SNP_FB_0310353	15	36693765	2.99309
Drop	SNP_FB_0310355	15	36693919	3.00168
Drop	SNP_FB_0310377	15	36697038	2.96273
Juice	SNP_FB_0347198	16	104978	5.46084
Juice	SNP_FB_0347192	16	107685	5.77281
Juice	SNP_FB_0347190	16	107793	5.95106
Juice	SNP_FB_0347189	16	107845	6.10574
Juice	SNP_FB_0346915	16	375645	6.18241
Juice	SNP_FB_0346912	16	376205	6.2738
Juice	SNP_FB_0346906	16	378404	6.34156
Juice	RosBREEDSNP_SNP_GA_7150392_Lg16_327133_MAF40_327133_exon2	16	380345	6.37942
Juice	RosBREEDSNP_SNP_CT_7623675_Lg16_MDP0000253287__MDP0000253287_exon19	16	584227	6.64655
Juice	SNP_FB_0347586	16	585405	6.8528
Juice	SNP_FB_0347588	16	585701	7.01658
Juice	SNP_FB_0347591	16	587561	7.19098
Juice	RosBREEDSNP_SNP_GT_7899151_Lg16_01520_MAF40_MDP0000215332_exon4	16	855009	7.32058
Juice	SNP_FB_0348117	16	950978	7.58167
Juice	SNP_FB_0348126	16	955640	7.80387
Juice	SNP_FB_0334926	16	1092394	7.86744
Juice	SNP_FB_0334307	16	2478119	8.07557
Juice	SNP_FB_0334329	16	2487158	8.23984
Juice	RosBREEDSNP_SNP_AG_2180685_Lg13_00098_MAF20_1650031_exon1	16	2764882	8.37429
Juice	SNP_FB_0918150	16	2811507	8.51261
Juice	SNP_FB_0335238	16	3003678	8.58108
Juice	SNP_FB_0335240	16	3004115	8.66585
Juice	SNP_FB_0335338	16	3028460	8.77605
Juice	GDsnp01588	16	3029704	8.88549
Juice	SNP_FB_0335348	16	3031702	8.98111
Juice	SNP_FB_0335349	16	3031843	9.07195
Juice	SNP_FB_0918384	16	3058547	9.15641
Juice	SNP_FB_0918389	16	3059544	9.22996
Juice	RosBREEDSNP_SNP_AC_1301926_Lg16_01600_MAF50_1683802_exon2	16	3130006	9.28594
Juice	RosBREEDSNP_SNP_TC_1336185_Lg16_01600_MAF40_162269_exon1	16	3157479	9.33825
Juice	SNP_FB_0335523	16	3157765	9.36792
Juice	SNP_FB_0335525	16	3157889	9.44018
Juice	SNP_FB_0335535	16	3160371	9.47913
Juice	SNP_FB_0918592	16	3186476	9.51665
Juice	SNP_FB_0918595	16	3186825	9.55105
Juice	SNP_FB_1063136	16	3205361	9.56383
Juice	RosBREEDSNP_SNP_AC_1452699_Lg16_MDP0000303483_MAF50_MDP0000303483_exon2	16	3304530	9.57976
Juice	RosBREEDSNP_SNP_TC_1496083_Lg16_LAR1_MAF30_MDP0000279135_exon2	16	3349986	9.589
Juice	SNP_FB_1074678	16	3362258	9.60727
Juice	SNP_FB_1074682	16	3362846	9.56068
Juice	RosBREEDSNP_SNP_AG_1538074_Lg16_LAR1_MAF40_751854_exon1	16	3407284	9.5179
Juice	RosBREEDSNP_SNP_CT_1540624_Lg16_LAR1_MAF40_1618769_exon2	16	3409834	9.47039
Juice	RosBREEDSNP_SNP_TC_1571002_Lg16_01734_MAF40_216397_exon1	16	3439690	9.40748
Juice	SNP_FB_0336036	16	3479443	9.34511
Juice	SNP_FB_0336046	16	3482544	9.26736
Juice	SNP_FB_0336063	16	3486139	9.18947
Juice	GDsnp01734	16	3489107	9.09557
Juice	RosBREEDSNP_SNP_TC_1669091_Lg16_01734_MAF50_193795_exon1	16	3556998	9.00204
Juice	SNP_FB_1074691	16	3773426	8.897
Juice	SNP_FB_1074699	16	3774681	8.72045
Juice	GDsnp00047	16	3856528	8.54902
Juice	SNP_FB_0337022	16	3888737	8.37467
Juice	SNP_FB_0337042	16	3891590	8.11395
Juice	SNP_FB_0337044	16	3891855	7.8831
Juice	SNP_FB_0337045	16	3892235	7.52338
Juice	RosBREEDSNP_SNP_TC_1972373_Lg16_00047_MAF40_480165_exon2	16	3893010	7.11106
Juice	SNP_FB_0337051	16	3894629	6.97615
Juice	SNP_FB_1074747	16	4147417	6.2134
Juice	SNP_FB_1074748	16	4147419	5.41661
Juice	SNP_FB_1074762	16	4150242	4.30833
WatCore	RosBREEDSNP_SNP_GT_21895761_Lg14_02366_MAF30_MDP0000230516_exon2	14	16922710	3.1692
WatCore	SNP_FB_0643911	14	17121308	3.33431
WatCore	SNP_FB_0643901	14	17122534	3.51745
WatCore	SNP_FB_0643889	14	17124180	3.7343
WatCore	SNP_FB_0643870	14	17126082	3.91686
WatCore	SNP_FB_0643861	14	17129066	4.05498
WatCore	SNP_FB_0643859	14	17129403	4.13249
WatCore	SNP_FB_0643855	14	17130144	4.22963
WatCore	SNP_FB_0643854	14	17130246	4.29618
WatCore	SNP_FB_0500932	14	17924370	4.36389
WatCore	SNP_FB_0500926	14	17925238	4.48981
WatCore	SNP_FB_0500920	14	17926711	4.5688
WatCore	SNP_FB_0500911	14	17928781	4.62454
WatCore	SNP_FB_0210028	14	18097971	4.75889
WatCore	SNP_FB_0173730	14	20053925	4.82404
WatCore	SNP_FB_0173726	14	20054840	4.88912
WatCore	SNP_FB_0173715	14	20057885	4.94227
WatCore	SNP_FB_0173696	14	20063322	4.97835
WatCore	SNP_FB_0481505	14	20199828	5.00396
WatCore	SNP_FB_0481516	14	20202048	5.03736
WatCore	SNP_FB_0481522	14	20203324	5.06556
WatCore	SNP_FB_0481531	14	20205546	5.13922
WatCore	SNP_FB_0481537	14	20208173	5.18735
WatCore	SNP_FB_0481538	14	20208908	5.21884
WatCore	SNP_FB_0481539	14	20208995	5.24288
WatCore	SNP_FB_0478224	14	20356850	5.26269
WatCore	SNP_FB_0478225	14	20356853	5.31176
WatCore	SNP_FB_0478236	14	20361325	5.3409
WatCore	SNP_FB_0174163	14	21388119	5.3694
WatCore	SNP_FB_0873074	14	21565197	5.3723
WatCore	SNP_FB_0873073	14	21566005	5.38359
WatCore	SNP_FB_0873066	14	21569623	5.40393
WatCore	SNP_FB_0873065	14	21569748	5.40161
WatCore	SNP_FB_0873060	14	21570585	5.39945
WatCore	SNP_FB_0873056	14	21572368	5.45187
WatCore	SNP_FB_0873047	14	21574955	5.42442
WatCore	SNP_FB_0173329	14	21920084	5.51818
WatCore	SNP_FB_0173317	14	21921740	5.6489
WatCore	SNP_FB_0173312	14	21924257	5.68335
WatCore	SNP_FB_0173309	14	21926275	5.72996
WatCore	SNP_FB_0173301	14	21928345	5.81517
WatCore	SNP_FB_0173299	14	21928587	5.93803
WatCore	SNP_FB_0173295	14	21929135	6.0129
WatCore	SNP_FB_0242950	14	22478565	6.09324
WatCore	SNP_FB_0242951	14	22478628	6.16007
WatCore	SNP_FB_0242963	14	22484680	6.22597
WatCore	SNP_FB_0242970	14	22485426	6.2642
WatCore	RosBREEDSNP_SNP_GA_22343193_Lg14_CH03g04_MAF20_681831_exon3	14	22619505	6.35837
WatCore	RosBREEDSNP_SNP_CT_22376050_Lg14_CH03g04_MAF30_267102_exon4	14	22651826	6.64748
WatCore	SNP_FB_0243294	14	22654249	6.72108
WatCore	SNP_FB_0243300	14	22655458	6.82827
WatCore	RosBREEDSNP_SNP_GA_22379821_Lg14_CH03g04_MAF10_134656_exon1	14	22655597	6.91778
WatCore	SNP_FB_0243305	14	22658476	7.16187
WatCore	SNP_FB_0243307	14	22659290	7.28251
WatCore	RosBREEDSNP_SNP_TG_22384593_Lg14_CH03g04_MAF40_531173_exon1	14	22660369	7.38066
WatCore	RosBREEDSNP_SNP_AC_22410872_Lg14_CH03g04_MAF30_479834_exon2	14	22683077	7.45619
WatCore	SNP_FB_0243929	14	23062124	7.70087
WatCore	SNP_FB_0892351	14	23544557	7.79743
WatCore	SNP_FB_0892357	14	23548062	7.96464
WatCore	SNP_FB_0245105	14	23727024	8.1644
WatCore	RosBREEDSNP_SNP_AG_23373351_Lg14_02039_MAF20_MDP0000215940_exon6	14	23727767	8.72501
WatCore	SNP_FB_0245109	14	23729309	8.87853
WatCore	RosBREEDSNP_SNP_AG_23384607_Lg14_02039_MAF30_MDP0000811430_exon3	14	23739023	9.04757
WatCore	RosBREEDSNP_SNP_CT_23403516_Lg14_02039_MAF10_MDP0000177386_exon2	14	23753649	9.21957
WatCore	RosBREEDSNP_SNP_GA_23439790_Lg14_02039_MAF10_253599_exon1	14	23788941	9.35803
WatCore	RosBREEDSNP_SNP_GA_23443053_Lg14_00062_MAF40_1688347_exon5	14	23792204	9.79379
WatCore	RosBREEDSNP_SNP_CT_23446212_Lg14_00062_MAF30_1685833_exon2	14	23795356	10.5108
WatCore	RosBREEDSNP_SNP_AG_23448287_Lg14_00062_MAF20_1683927_exon1	14	23797431	10.7279
WatCore	SNP_FB_1068591	14	23925377	10.9636
WatCore	SNP_FB_1068594	14	23925583	11.1785
WatCore	AFL2	14	23939667	11.4558
WatCore	SNP_FB_0245783	14	24126543	11.6995
WatCore	SNP_FB_0245791	14	24130590	12.0647
WatCore	RosBREEDSNP_SNP_CA_23859847_Lg14_327428_MAF20_327428_exon1	14	24131385	12.2538
WatCore	RosBREEDSNP_SNP_TG_23859882_Lg14_327428_MAF20_327428_exon1	14	24131420	12.4263
WatCore	RosBREEDSNP_SNP_GT_23860486_Lg14_151938_MAF30_151938_exon1	14	24132024	12.6031
WatCore	SNP_FB_0245792	14	24132693	12.8289
WatCore	SNP_FB_0245793	14	24132812	13.1488
WatCore	SNP_FB_0245797	14	24133545	13.4644
WatCore	SNP_FB_0245800	14	24134639	13.7616
WatCore	GDsnp02673	14	24246101	13.9181
WatCore	RosBREEDSNP_SNP_GT_24822463_Lg14_02673_MAF40_MDP0000410728_exon7	14	24249143	14.1306
WatCore	RosBREEDSNP_SNP_TC_24800426_Lg14_02673_MAF40_1646305_exon1	14	24273685	14.2657
WatCore	SNP_FB_0246461	14	24274317	14.5364
WatCore	RosBREEDSNP_SNP_CA_24796798_Lg14_02673_MAF30_896377_exon1	14	24277312	14.6423
WatCore	SNP_FB_0246452	14	24277986	14.7306
WatCore	SNP_FB_0246451	14	24278265	14.8779
WatCore	SNP_FB_0246005	14	24372937	14.9761
WatCore	RosBREEDSNP_SNP_CA_24046950_Lg14_01531_MAF20_1658676_exon2	14	24374286	15.1177
WatCore	SNP_FB_0246009	14	24374338	15.2215
WatCore	SNP_FB_0246016	14	24376695	15.2857
WatCore	SNP_FB_0246018	14	24376913	15.3337
WatCore	SNP_FB_0246020	14	24377109	15.3425
WatCore	SNP_FB_0246026	14	24378764	15.3214
WatCore	SNP_FB_0246031	14	24379642	15.3583
WatCore	RosBREEDSNP_SNP_AC_24054772_Lg14_01531_MAF30_255324_exon1	14	24382115	15.3737
WatCore	GDsnp01531	14	24424508	15.3728
WatCore	SNP_FB_1008282	14	24676021	15.417
WatCore	SNP_FB_1008286	14	24676378	15.4849
WatCore	SNP_FB_1008287	14	24676766	15.4725
WatCore	SNP_FB_0247544	14	24737021	15.4264
WatCore	RosBREEDSNP_SNP_CA_26127140_Lg14_00453_MAF40_MDP0000702890_exon1	14	24737851	15.393
WatCore	SNP_FB_0247530	14	24738908	15.3449
WatCore	SNP_FB_0247527	14	24739845	15.3768
WatCore	SNP_FB_0247524	14	24740012	15.7659
WatCore	SNP_FB_0247522	14	24740742	15.7774
WatCore	SNP_FB_0893029	14	24817019	15.7436
WatCore	SNP_FB_0893026	14	24817264	15.6754
WatCore	SNP_FB_0247179	14	24922940	15.8504
WatCore	SNP_FB_0247159	14	24926315	15.8789
WatCore	SNP_FB_0247155	14	24926675	15.9981
WatCore	SNP_FB_0247146	14	24928023	16.0819
WatCore	SNP_FB_0247142	14	24928278	16.1236
WatCore	SNP_FB_0247138	14	24928937	16.1154
WatCore	SNP_FB_0246614	14	25153701	16.288
WatCore	SNP_FB_0246609	14	25154139	16.3176
WatCore	SNP_FB_0246602	14	25156914	16.3949
WatCore	SNP_FB_0246601	14	25156979	16.4458
WatCore	SNP_FB_0246599	14	25157209	16.449
WatCore	SNP_FB_0246594	14	25159553	16.4121
WatCore	SNP_FB_0246592	14	25160217	16.4059
WatCore	SNP_FB_0246590	14	25160350	16.4299
WatCore	SNP_FB_0928139	14	25375687	16.4511
WatCore	SNP_FB_0928132	14	25378153	16.431
WatCore	SNP_FB_0247831	14	25386921	16.3731
WatCore	SNP_FB_0247832	14	25387217	16.2997
WatCore	SNP_FB_0247833	14	25387257	16.1965
WatCore	SNP_FB_0247837	14	25387598	16.1059
WatCore	SNP_FB_0247841	14	25388076	16.0443
WatCore	SNP_FB_0247842	14	25388131	15.9617
WatCore	SNP_FB_0247848	14	25389615	15.9146
WatCore	SNP_FB_0247861	14	25391799	15.6948
WatCore	SNP_FB_0247867	14	25392667	15.4366
WatCore	SNP_FB_0247873	14	25394670	15.1873
WatCore	RosBREEDSNP_SNP_GT_26872853_Lg14_02079_MAF30_269380_exon1	14	25699693	14.8867
WatCore	RosBREEDSNP_SNP_AG_26884307_Lg14_02079_MAF30_1686152_exon1	14	25724685	14.6708
WatCore	RosBREEDSNP_SNP_AG_26920534_Lg14_02079_MAF20_1662666_exon2	14	25758677	14.424
WatCore	SNP_FB_0674140	14	25773635	14.3652
WatCore	SNP_FB_0674147	14	25781799	13.7611
WatCore	SNP_FB_0674168	14	25786288	13.7047
WatCore	SNP_FB_0249063	14	25962254	13.6733
WatCore	SNP_FB_0249069	14	25962891	13.5915
WatCore	SNP_FB_0249076	14	25963562	13.5547
WatCore	SNP_FB_0249079	14	25963999	13.4368
WatCore	SNP_FB_0249091	14	25967297	13.3191
WatCore	SNP_FB_0249098	14	25968453	13.1163
WatCore	SNP_FB_0249111	14	25969973	12.9696
WatCore	SNP_FB_0249112	14	25970140	12.7581
WatCore	RosBREEDSNP_SNP_TC_27131712_Lg14_01473_MAF20_MDP0000263165_exon17	14	25974870	12.5373
WatCore	RosBREEDSNP_SNP_GA_27143886_Lg14_01473_MAF40_1627896_exon1	14	25986799	12.1946
WatCore	SNP_FB_1068707	14	25997953	11.8489
WatCore	SNP_FB_1068708	14	25998438	11.3356
WatCore	SNP_FB_0893588	14	26102039	11.0134
WatCore	SNP_FB_0893589	14	26102254	10.5508
WatCore	SNP_FB_0893591	14	26103041	7.62013
WatCore	SNP_FB_0893593	14	26103405	7.43764
WatCore	SNP_FB_0893599	14	26104529	7.27498
WatCore	SNP_FB_0893604	14	26105348	7.12722
WatCore	SNP_FB_0893615	14	26106617	6.86242
WatCore	SNP_FB_0893621	14	26107915	6.75156
WatCore	RosBREEDSNP_SNP_AC_27608850_Lg14_00052_MAF50_MDP0000303779_exon1	14	26595895	6.54125
WatCore	SNP_FB_0249681	14	26612739	6.50871
WatCore	SNP_FB_0249691	14	26613945	6.45642
WatCore	SNP_FB_0251410	14	27127142	6.41135
WatCore	SNP_FB_0251413	14	27128977	6.39308
WatCore	SNP_FB_0251414	14	27129297	6.31371
WatCore	SNP_FB_0251432	14	27132620	6.21981
WatCore	SNP_FB_0251435	14	27133035	6.17598
WatCore	SNP_FB_0251436	14	27133090	6.10055
WatCore	SNP_FB_0251437	14	27133128	6.03569
WatCore	SNP_FB_0251441	14	27133543	6.01976
WatCore	SNP_FB_0894759	14	27196254	5.94753
WatCore	SNP_FB_0894760	14	27196410	5.86752
WatCore	SNP_FB_0894772	14	27198185	5.77423
WatCore	GDsnp02039	14	27204082	5.55871
WatCore	SNP_FB_0252229	14	27520317	5.46641
WatCore	SNP_FB_0252239	14	27521702	5.41773
WatCore	SNP_FB_0895019	14	27609717	5.1774
WatCore	SNP_FB_0895022	14	27609961	4.96499
WatCore	SNP_FB_0895028	14	27611510	4.68012
WatCore	RosBREEDSNP_SNP_AG_29465265_Lg14_01811_MAF50_1664953_exon1	14	27934925	4.1591
WatCore	SNP_FB_0252941	14	27935022	3.99304
WatCore	SNP_FB_0252945	14	27936149	3.61246
WatCore	SNP_FB_0252951	14	27936597	3.42773
WatCore	SNP_FB_0252953	14	27936866	3.30999
WatCore	SNP_FB_0252956	14	27937315	3.17822
WatCore	RosBREEDSNP_SNP_GA_29481112_Lg14_01811_MAF30_24918_exon1	14	27949570	3.06346
WatCore	SNP_FB_1074699	16	3774681	3.07875
WatCore	GDsnp00047	16	3856528	3.13703
WatCore	SNP_FB_0337022	16	3888737	3.1991
WatCore	SNP_FB_0337042	16	3891590	3.26149
WatCore	SNP_FB_0337044	16	3891855	3.35538
WatCore	SNP_FB_0337045	16	3892235	3.43464
WatCore	RosBREEDSNP_SNP_TC_1972373_Lg16_00047_MAF40_480165_exon2	16	3893010	3.49729
WatCore	SNP_FB_0337051	16	3894629	3.55919
WatCore	SNP_FB_1074747	16	4147417	3.57898
WatCore	SNP_FB_1074748	16	4147419	3.59899
WatCore	SNP_FB_1074762	16	4150242	3.59768
WatCore	SNP_FB_1074767	16	4152615	3.58414
WatCore	SNP_FB_1074777	16	4153796	3.5558
WatCore	SNP_FB_1074783	16	4155244	3.4666
WatCore	GDsnp00719	16	4196728	3.2907
WatCore	SNP_FB_0338060	16	4230585	3.13977
Sweet	SNP_FB_0262913	15	5335823	3.86912
Sweet	SNP_FB_0262922	15	5338826	3.99621
Sweet	SNP_FB_0262929	15	5340204	4.12172
Sweet	SNP_FB_0262942	15	5343365	4.17953
Sweet	RosBREEDSNP_SNP_CT_2337559_Lg15_325776_MAF50_325776_exon3	15	5510356	4.39452
Sweet	RosBREEDSNP_SNP_AG_2538403_Lg15_02844_MAF30_1675935_exon2	15	5676997	4.51935
Sweet	RosBREEDSNP_SNP_GT_2548564_Lg15_02844_MAF40_131869_exon1	15	5687145	4.80633
Sweet	GDsnp00842	15	5702960	5.15098
Sweet	RosBREEDSNP_SNP_TC_2558984_Lg15_02844_MAF40_1625529_exon6	15	5706804	5.25236
Sweet	SNP_FB_0065736	15	5959179	5.35435
Sweet	SNP_FB_0065714	15	5964329	5.43816
Sweet	SNP_FB_0264668	15	6152122	5.50964
Sweet	SNP_FB_0264669	15	6152186	5.54731
Sweet	GDsnp01814	15	6309092	5.58926
Sweet	RosBREEDSNP_SNP_CT_16509379_Lg8_324685_MAF40_324685_exon1	15	6433343	5.5756
Sweet	RosBREEDSNP_SNP_AG_3458220_Lg15_218648_MAF20_218648_exon1	15	6579993	5.55338
Sweet	RosBREEDSNP_SNP_AG_3458233_Lg15_218648_MAF10_218648_exon1	15	6580006	5.50121
Sweet	RosBREEDSNP_SNP_TC_3458389_Lg15_218648_MAF20_218648_exon1	15	6580162	5.47993
Sweet	GDsnp00134	15	6647492	5.39122
Sweet	SNP_FB_0265759	15	6648414	5.31452
Sweet	RosBREEDSNP_SNP_GA_3542415_Lg15_01047_MAF30_877000_exon1	15	6650216	5.21704
Sweet	RosBREEDSNP_SNP_CA_3556145_Lg15_01047_MAF20_1684295_exon6	15	6663808	5.10364
Sweet	RosBREEDSNP_SNP_TG_3558718_Lg15_01047_MAF40_674936_exon1	15	6666380	4.98673
Sweet	RosBREEDSNP_SNP_CA_3576447_Lg15_01047_MAF20_302566_exon1	15	6681644	4.85023
Sweet	RosBREEDSNP_SNP_GA_3588459_Lg15_01047_MAF40_809730_exon1	15	6693532	4.74127
Sweet	GDsnp01047	15	6766978	4.60017
Sweet	SNP_FB_0266201	15	6900258	4.44404
Sweet	RosBREEDSNP_SNP_AC_4061886_Lg15_snpEB134400_MAF50_1640877_exon2	15	7237221	4.07281
Sweet	SNP_FB_0266363	15	7237803	3.86211
Acidity	SNP_FB_1117736	8	9498599	3.16534
Acidity	SNP_FB_1117740	8	9499610	3.15949
Acidity	SNP_FB_0744821	8	9640558	3.16283
Acidity	SNP_FB_0744817	8	9641770	3.17854
Acidity	SNP_FB_0744815	8	9641908	3.68442
Acidity	SNP_FB_0744794	8	9645397	3.73314
Acidity	SNP_FB_0744784	8	9647199	3.76796
Acidity	SNP_FB_0744781	8	9647719	4.03891
Acidity	SNP_FB_0744779	8	9648466	4.32825
Acidity	SNP_FB_1028201	8	9679345	4.50333
Acidity	SNP_FB_0741253	8	9726043	5.12859
Acidity	SNP_FB_1029875	8	9807701	5.62297
Acidity	SNP_FB_1029897	8	9812235	5.96192
Acidity	SNP_FB_1029899	8	9812524	6.19581
Acidity	SNP_FB_0745313	8	9868405	8.90145
Acidity	SNP_FB_0745325	8	9870694	10.2886
Acidity	SNP_FB_0745327	8	9870847	11.0256
Acidity	SNP_FB_0745329	8	9871064	11.554
Acidity	SNP_FB_0745330	8	9871371	11.7717
Acidity	SNP_FB_0745334	8	9872424	11.9559
Acidity	SNP_FB_0745335	8	9872630	12.1696
Acidity	RosBREEDSNP_SNP_GA_16535826_Lg8_02022_MAF20_1637535_exon1	8	10068536	12.4154
Acidity	RosBREEDSNP_SNP_GA_16577884_Lg8_02022_MAF40_1640897_exon5	8	10122497	12.6376
Acidity	RosBREEDSNP_SNP_GA_16583813_Lg8_02022_MAF10_509499_exon3	8	10128418	12.698
Acidity	SNP_FB_0745799	8	10133570	12.7855
Acidity	SNP_FB_0745806	8	10134680	13.013
Acidity	RosBREEDSNP_SNP_GA_16591000_Lg8_02022_MAF50_MDP0000317385_exon2	8	10135606	13.1361
Acidity	SNP_FB_0745823	8	10137065	12.9956
Acidity	SNP_FB_0745840	8	10140125	13.1048
Acidity	SNP_FB_0745842	8	10140501	13.2454
Acidity	SNP_FB_0746380	8	10612716	13.2878
Acidity	SNP_FB_0746385	8	10613040	13.3161
Acidity	SNP_FB_0746401	8	10615421	13.3668
Acidity	SNP_FB_0746410	8	10617538	13.3648
Acidity	RosBREEDSNP_SNP_CT_17343145_Lg8_01370_MAF20_MDP0000769686_exon3	8	11006715	13.3705
Acidity	RosBREEDSNP_SNP_CT_17361806_Lg8_01370_MAF10_MDP0000220614_exon3	8	11027624	13.3438
Acidity	SNP_FB_0747614	8	11053587	13.3451
Acidity	SNP_FB_0747616	8	11053814	13.393
Acidity	SNP_FB_0747629	8	11055996	13.4427
Acidity	RosBREEDSNP_SNP_TC_17392486_Lg8_01370_MAF30_1660200_exon1	8	11058165	13.4011
Acidity	SNP_FB_1030858	8	11443594	13.3502
Acidity	SNP_FB_0748440	8	11607392	13.2937
Acidity	SNP_FB_0748452	8	11610801	13.2451
Acidity	SNP_FB_0748453	8	11611698	13.225
Acidity	SNP_FB_0748455	8	11612129	13.1884
Acidity	SNP_FB_0748462	8	11613696	13.0496
Acidity	SNP_FB_0748463	8	11613725	12.8803
Acidity	SNP_FB_0748467	8	11615139	12.6709
Acidity	SNP_FB_0748469	8	11615502	12.4992
Acidity	SNP_FB_1030996	8	11633374	12.1489
Acidity	RosBREEDSNP_SNP_CT_18192194_Lg8_02689_MAF50_MDP0000284531_exon10	8	12025278	12.0533
Acidity	SNP_FB_0749500	8	12046104	11.8502
Acidity	SNP_FB_0749502	8	12047037	11.537
Acidity	SNP_FB_0749506	8	12048561	11.1247
Acidity	SNP_FB_0749508	8	12049029	10.3627
Acidity	RosBREEDSNP_SNP_AG_18216327_Lg8_02689_MAF40_1625022_exon1	8	12050178	10.0038
Acidity	SNP_FB_0749517	8	12051366	9.28263
Acidity	SNP_FB_0749518	8	12052061	9.00789
Acidity	SNP_FB_0749563	8	12110340	8.84957
Acidity	SNP_FB_0749569	8	12113044	8.47137
Acidity	SNP_FB_0749637	8	12291392	8.30306
Acidity	SNP_FB_0749638	8	12291397	8.10847
Acidity	SNP_FB_0749639	8	12291584	7.86296
Acidity	SNP_FB_0749641	8	12291658	7.64645
Acidity	SNP_FB_0749652	8	12294607	7.35124
Acidity	SNP_FB_0749655	8	12294961	7.07875
Acidity	SNP_FB_0749662	8	12295755	6.33697
Acidity	SNP_FB_1031319	8	12425360	5.28463
Acidity	SNP_FB_0750329	8	12632659	4.26311
Acidity	SNP_FB_0750334	8	12633186	3.80719
Acidity	SNP_FB_0347198	16	104978	15.5447
Acidity	SNP_FB_0347192	16	107685	15.9532
Acidity	SNP_FB_0347190	16	107793	16.5055
Acidity	SNP_FB_0347189	16	107845	16.7812
Acidity	SNP_FB_0346915	16	375645	16.9469
Acidity	SNP_FB_0346912	16	376205	17.1911
Acidity	SNP_FB_0346906	16	378404	17.4784
Acidity	RosBREEDSNP_SNP_GA_7150392_Lg16_327133_MAF40_327133_exon2	16	380345	17.6012
Acidity	RosBREEDSNP_SNP_CT_7623675_Lg16_MDP0000253287__MDP0000253287_exon19	16	584227	24.8031
Acidity	SNP_FB_0347586	16	585405	26.5859
Acidity	SNP_FB_0347588	16	585701	27.4291
Acidity	SNP_FB_0347591	16	587561	28.4155
Acidity	RosBREEDSNP_SNP_GT_7899151_Lg16_01520_MAF40_MDP0000215332_exon4	16	855009	28.9621
Acidity	SNP_FB_0348117	16	950978	35.0555
Acidity	SNP_FB_0348126	16	955640	36.7032
Acidity	SNP_FB_0334926	16	1092394	36.7227
Acidity	SNP_FB_0334307	16	2478119	37.3464
Acidity	SNP_FB_0334329	16	2487158	37.8768
Acidity	RosBREEDSNP_SNP_AG_2180685_Lg13_00098_MAF20_1650031_exon1	16	2764882	38.1718
Acidity	SNP_FB_0918150	16	2811507	38.4264
Acidity	SNP_FB_0335238	16	3003678	38.5967
Acidity	SNP_FB_0335240	16	3004115	38.912
Acidity	SNP_FB_0335338	16	3028460	39.0491
Acidity	GDsnp01588	16	3029704	39.2572
Acidity	SNP_FB_0335348	16	3031702	39.4051
Acidity	SNP_FB_0335349	16	3031843	39.5177
Acidity	SNP_FB_0918384	16	3058547	39.6283
Acidity	SNP_FB_0918389	16	3059544	39.7303
Acidity	RosBREEDSNP_SNP_AC_1301926_Lg16_01600_MAF50_1683802_exon2	16	3130006	39.8276
Acidity	RosBREEDSNP_SNP_TC_1336185_Lg16_01600_MAF40_162269_exon1	16	3157479	39.8935
Acidity	SNP_FB_0335523	16	3157765	40.094
Acidity	SNP_FB_0335525	16	3157889	40.2818
Acidity	SNP_FB_0335535	16	3160371	40.2955
Acidity	SNP_FB_0918592	16	3186476	40.2337
Acidity	SNP_FB_0918595	16	3186825	40.1713
Acidity	SNP_FB_1063136	16	3205361	40.0096
Acidity	RosBREEDSNP_SNP_AC_1452699_Lg16_MDP0000303483_MAF50_MDP0000303483_exon2	16	3304530	39.9755
Acidity	RosBREEDSNP_SNP_TC_1496083_Lg16_LAR1_MAF30_MDP0000279135_exon2	16	3349986	40.4125
Acidity	SNP_FB_1074678	16	3362258	40.5516
Acidity	SNP_FB_1074682	16	3362846	40.2902
Acidity	RosBREEDSNP_SNP_AG_1538074_Lg16_LAR1_MAF40_751854_exon1	16	3407284	40.3299
Acidity	RosBREEDSNP_SNP_CT_1540624_Lg16_LAR1_MAF40_1618769_exon2	16	3409834	40.3044
Acidity	RosBREEDSNP_SNP_TC_1571002_Lg16_01734_MAF40_216397_exon1	16	3439690	40.2373
Acidity	SNP_FB_0336036	16	3479443	40.1985
Acidity	SNP_FB_0336046	16	3482544	40.1106
Acidity	SNP_FB_0336063	16	3486139	40.0203
Acidity	GDsnp01734	16	3489107	39.9027
Acidity	RosBREEDSNP_SNP_TC_1669091_Lg16_01734_MAF50_193795_exon1	16	3556998	39.7747
Acidity	SNP_FB_1074691	16	3773426	39.6236
Acidity	SNP_FB_1074699	16	3774681	39.3816
Acidity	GDsnp00047	16	3856528	39.1685
Acidity	SNP_FB_0337022	16	3888737	38.8853
Acidity	SNP_FB_0337042	16	3891590	38.3296
Acidity	SNP_FB_0337044	16	3891855	37.7069
Acidity	SNP_FB_0337045	16	3892235	36.3221
Acidity	RosBREEDSNP_SNP_TC_1972373_Lg16_00047_MAF40_480165_exon2	16	3893010	34.1804
Acidity	SNP_FB_0337051	16	3894629	33.9812
Acidity	SNP_FB_1074747	16	4147417	31.5134
Acidity	SNP_FB_1074748	16	4147419	29.9679
Acidity	SNP_FB_1074762	16	4150242	27.9121
Acidity	SNP_FB_1074767	16	4152615	18.3273
Acidity	SNP_FB_1074777	16	4153796	9.74486
Acidity	SNP_FB_1074783	16	4155244	9.08428
Acidity	GDsnp00719	16	4196728	8.62941
Acidity	SNP_FB_0338060	16	4230585	8.11062
Acidity	SNP_FB_0338061	16	4230762	7.44797
Acidity	SNP_FB_0338082	16	4235344	6.66599
Acidity	SNP_FB_0338085	16	4235903	5.8386
Acidity	SNP_FB_0338087	16	4236347	4.67926
Acidity	SNP_FB_0338092	16	4236955	3.8073
MalAcid	SNP_FB_1105616	8	6406824	2.89222
MalAcid	SNP_FB_0740827	8	6479616	2.97995
MalAcid	SNP_FB_0740826	8	6480178	3.09973
MalAcid	RosBREEDSNP_SNP_TG_13348417_Lg8_RosCOS689_MAF20_1684268_exon1	8	6480646	3.18021
MalAcid	SNP_FB_0740820	8	6482057	3.27831
MalAcid	SNP_FB_1044081	8	6490347	3.39363
MalAcid	SNP_FB_1044084	8	6494552	3.44606
MalAcid	SNP_FB_1044100	8	6497431	3.56979
MalAcid	SNP_FB_0740906	8	6730271	3.62142
MalAcid	SNP_FB_0740916	8	6732910	3.69999
MalAcid	SNP_FB_0740918	8	6733009	3.7924
MalAcid	SNP_FB_0740921	8	6733196	3.85034
MalAcid	GDsnp00584	8	7071792	3.88463
MalAcid	RosBREEDSNP_SNP_GA_14278506_Lg8_RosCOS761_MAF20_1680712_exon5	8	7122761	3.90429
MalAcid	RosBREEDSNP_SNP_GA_14295970_Lg8_RosCOS761_MAF20_1624572_exon1	8	7139561	3.92943
MalAcid	RosBREEDSNP_SNP_CT_14298908_Lg8_RosCOS761_MAF40_MDP0000306801_exon2	8	7142498	3.90323
MalAcid	SNP_FB_0741256	8	7186929	3.91704
MalAcid	SNP_FB_0741257	8	7187274	3.90195
MalAcid	SNP_FB_0741258	8	7187707	3.89734
MalAcid	GDsnp00639	8	7357008	3.89468
MalAcid	RosBREEDSNP_SNP_GA_14572969_Lg8_00639_MAF40_452573_exon1	8	7396323	3.82823
MalAcid	SNP_FB_0741827	8	7501422	3.82214
MalAcid	SNP_FB_0742398	8	7967180	3.82891
MalAcid	SNP_FB_0742401	8	7967740	3.81832
MalAcid	RosBREEDSNP_SNP_AC_15006641_Lg8_152401__152401_exon1	8	7968643	3.81582
MalAcid	SNP_FB_0742405	8	7969222	3.80483
MalAcid	SNP_FB_0742408	8	7969936	3.84216
MalAcid	SNP_FB_0742409	8	7969942	3.87516
MalAcid	SNP_FB_0742415	8	7971084	3.91287
MalAcid	SNP_FB_0742418	8	7972132	3.92973
MalAcid	SNP_FB_1028551	8	8038579	3.9548
MalAcid	SNP_FB_1028553	8	8038973	4.0126
MalAcid	RosBREEDSNP_SNP_TC_15251985_Lg8_00354_MAF10_753213_exon1	8	8224987	4.03541
MalAcid	SNP_FB_0743091	8	8227713	4.1023
MalAcid	SNP_FB_0743100	8	8230049	4.17025
MalAcid	SNP_FB_0743112	8	8231970	4.23726
MalAcid	RosBREEDSNP_SNP_GA_15259509_Lg8_00354_MAF50_MDP0000136520_exon1	8	8237414	4.28666
MalAcid	SNP_FB_0743543	8	8511900	4.34438
MalAcid	SNP_FB_0743544	8	8511915	4.4068
MalAcid	SNP_FB_0743547	8	8512758	4.42213
MalAcid	SNP_FB_0743551	8	8513328	4.41386
MalAcid	SNP_FB_0743552	8	8513419	4.45483
MalAcid	SNP_FB_0743564	8	8515565	4.42938
MalAcid	SNP_FB_0743572	8	8516546	4.3673
MalAcid	SNP_FB_0706551	8	8756816	4.29395
MalAcid	SNP_FB_0706553	8	8757080	4.46849
MalAcid	SNP_FB_0706554	8	8757176	4.39798
MalAcid	SNP_FB_0706561	8	8758364	4.37736
MalAcid	SNP_FB_0706569	8	8759255	4.13808
MalAcid	SNP_FB_0706576	8	8759865	4.4268
MalAcid	SNP_FB_0706579	8	8760332	4.33852
MalAcid	SNP_FB_1102514	8	9070547	4.36339
MalAcid	SNP_FB_1102515	8	9070647	4.36082
MalAcid	SNP_FB_0264285	8	9208521	4.14079
MalAcid	SNP_FB_0264289	8	9210593	4.15672
MalAcid	SNP_FB_0264291	8	9211127	4.14216
MalAcid	SNP_FB_1102606	8	9275943	3.92319
MalAcid	SNP_FB_1029057	8	9341540	4.0444
MalAcid	SNP_FB_1029063	8	9343092	4.05266
MalAcid	SNP_FB_1029100	8	9347377	4.11499
MalAcid	GDsnp00086	8	9419615	4.19001
MalAcid	SNP_FB_1117727	8	9494559	4.25429
MalAcid	SNP_FB_1117728	8	9494741	4.34167
MalAcid	SNP_FB_1117736	8	9498599	4.40782
MalAcid	SNP_FB_1117740	8	9499610	4.40642
MalAcid	SNP_FB_0744821	8	9640558	4.41546
MalAcid	SNP_FB_0744817	8	9641770	4.41249
MalAcid	SNP_FB_0744815	8	9641908	4.42801
MalAcid	SNP_FB_0744794	8	9645397	4.40128
MalAcid	SNP_FB_0744784	8	9647199	4.43138
MalAcid	SNP_FB_0744781	8	9647719	4.40872
MalAcid	SNP_FB_0744779	8	9648466	4.45767
MalAcid	SNP_FB_1028201	8	9679345	4.39269
MalAcid	SNP_FB_0741253	8	9726043	4.53605
MalAcid	SNP_FB_1029875	8	9807701	4.69111
MalAcid	SNP_FB_1029897	8	9812235	4.73255
MalAcid	SNP_FB_1029899	8	9812524	4.70234
MalAcid	SNP_FB_0745313	8	9868405	5.0408
MalAcid	SNP_FB_0745325	8	9870694	5.28048
MalAcid	SNP_FB_0745327	8	9870847	5.23462
MalAcid	SNP_FB_0745329	8	9871064	5.36749
MalAcid	SNP_FB_0745330	8	9871371	5.36519
MalAcid	SNP_FB_0745334	8	9872424	5.38597
MalAcid	SNP_FB_0745335	8	9872630	5.45433
MalAcid	RosBREEDSNP_SNP_GA_16535826_Lg8_02022_MAF20_1637535_exon1	8	10068536	5.52841
MalAcid	RosBREEDSNP_SNP_GA_16577884_Lg8_02022_MAF40_1640897_exon5	8	10122497	5.77678
MalAcid	RosBREEDSNP_SNP_GA_16583813_Lg8_02022_MAF10_509499_exon3	8	10128418	5.8023
MalAcid	SNP_FB_0745799	8	10133570	5.87639
MalAcid	SNP_FB_0745806	8	10134680	6.1356
MalAcid	RosBREEDSNP_SNP_GA_16591000_Lg8_02022_MAF50_MDP0000317385_exon2	8	10135606	6.24471
MalAcid	SNP_FB_0745823	8	10137065	6.28397
MalAcid	SNP_FB_0745840	8	10140125	6.35795
MalAcid	SNP_FB_0745842	8	10140501	6.52462
MalAcid	SNP_FB_0746380	8	10612716	6.63418
MalAcid	SNP_FB_0746385	8	10613040	6.72212
MalAcid	SNP_FB_0746401	8	10615421	6.82227
MalAcid	SNP_FB_0746410	8	10617538	6.87346
MalAcid	RosBREEDSNP_SNP_CT_17343145_Lg8_01370_MAF20_MDP0000769686_exon3	8	11006715	6.917
MalAcid	RosBREEDSNP_SNP_CT_17361806_Lg8_01370_MAF10_MDP0000220614_exon3	8	11027624	6.92603
MalAcid	SNP_FB_0747614	8	11053587	6.92962
MalAcid	SNP_FB_0747616	8	11053814	6.93176
MalAcid	SNP_FB_0747629	8	11055996	6.96091
MalAcid	RosBREEDSNP_SNP_TC_17392486_Lg8_01370_MAF30_1660200_exon1	8	11058165	6.86366
MalAcid	SNP_FB_1030858	8	11443594	6.80048
MalAcid	SNP_FB_0748440	8	11607392	6.67713
MalAcid	SNP_FB_0748452	8	11610801	6.6457
MalAcid	SNP_FB_0748453	8	11611698	6.62208
MalAcid	SNP_FB_0748455	8	11612129	6.58716
MalAcid	SNP_FB_0748462	8	11613696	6.44058
MalAcid	SNP_FB_0748463	8	11613725	6.3267
MalAcid	SNP_FB_0748467	8	11615139	6.25514
MalAcid	SNP_FB_0748469	8	11615502	6.22514
MalAcid	SNP_FB_1030996	8	11633374	6.18584
MalAcid	RosBREEDSNP_SNP_CT_18192194_Lg8_02689_MAF50_MDP0000284531_exon10	8	12025278	6.07074
MalAcid	SNP_FB_0749500	8	12046104	5.94206
MalAcid	SNP_FB_0749502	8	12047037	5.74023
MalAcid	SNP_FB_0749506	8	12048561	5.56344
MalAcid	SNP_FB_0749508	8	12049029	5.34231
MalAcid	RosBREEDSNP_SNP_AG_18216327_Lg8_02689_MAF40_1625022_exon1	8	12050178	5.25095
MalAcid	SNP_FB_0749517	8	12051366	5.13336
MalAcid	SNP_FB_0749518	8	12052061	5.02041
MalAcid	SNP_FB_0749563	8	12110340	4.91555
MalAcid	SNP_FB_0749569	8	12113044	4.79039
MalAcid	SNP_FB_0749637	8	12291392	4.87832
MalAcid	SNP_FB_0749638	8	12291397	4.82038
MalAcid	SNP_FB_0749639	8	12291584	4.69105
MalAcid	SNP_FB_0749641	8	12291658	4.49937
MalAcid	SNP_FB_0749652	8	12294607	4.32046
MalAcid	SNP_FB_0749655	8	12294961	4.21644
MalAcid	SNP_FB_0749662	8	12295755	3.6566
MalAcid	SNP_FB_1031319	8	12425360	3.20571
MalAcid	SNP_FB_0347198	16	104978	9.68978
MalAcid	SNP_FB_0347192	16	107685	9.95882
MalAcid	SNP_FB_0347190	16	107793	10.0503
MalAcid	SNP_FB_0347189	16	107845	10.1083
MalAcid	SNP_FB_0346915	16	375645	10.1436
MalAcid	SNP_FB_0346912	16	376205	10.1926
MalAcid	SNP_FB_0346906	16	378404	10.2828
MalAcid	RosBREEDSNP_SNP_GA_7150392_Lg16_327133_MAF40_327133_exon2	16	380345	10.3039
MalAcid	RosBREEDSNP_SNP_CT_7623675_Lg16_MDP0000253287__MDP0000253287_exon19	16	584227	10.4712
MalAcid	SNP_FB_0347586	16	585405	10.6999
MalAcid	SNP_FB_0347588	16	585701	10.7872
MalAcid	SNP_FB_0347591	16	587561	10.9738
MalAcid	RosBREEDSNP_SNP_GT_7899151_Lg16_01520_MAF40_MDP0000215332_exon4	16	855009	11.0825
MalAcid	SNP_FB_0348117	16	950978	11.9287
MalAcid	SNP_FB_0348126	16	955640	12.5795
MalAcid	SNP_FB_0334926	16	1092394	12.6093
MalAcid	SNP_FB_0334307	16	2478119	12.9316
MalAcid	SNP_FB_0334329	16	2487158	13.2034
MalAcid	RosBREEDSNP_SNP_AG_2180685_Lg13_00098_MAF20_1650031_exon1	16	2764882	13.3885
MalAcid	SNP_FB_0918150	16	2811507	13.538
MalAcid	SNP_FB_0335238	16	3003678	13.7325
MalAcid	SNP_FB_0335240	16	3004115	14.42
MalAcid	SNP_FB_0335338	16	3028460	14.8108
MalAcid	GDsnp01588	16	3029704	14.9754
MalAcid	SNP_FB_0335348	16	3031702	15.1724
MalAcid	SNP_FB_0335349	16	3031843	15.3554
MalAcid	SNP_FB_0918384	16	3058547	15.4665
MalAcid	SNP_FB_0918389	16	3059544	15.5832
MalAcid	RosBREEDSNP_SNP_AC_1301926_Lg16_01600_MAF50_1683802_exon2	16	3130006	15.6703
MalAcid	RosBREEDSNP_SNP_TC_1336185_Lg16_01600_MAF40_162269_exon1	16	3157479	15.779
MalAcid	SNP_FB_0335523	16	3157765	15.8984
MalAcid	SNP_FB_0335525	16	3157889	15.9445
MalAcid	SNP_FB_0335535	16	3160371	15.9993
MalAcid	SNP_FB_0918592	16	3186476	16.0919
MalAcid	SNP_FB_0918595	16	3186825	16.1219
MalAcid	SNP_FB_1063136	16	3205361	16.1699
MalAcid	RosBREEDSNP_SNP_AC_1452699_Lg16_MDP0000303483_MAF50_MDP0000303483_exon2	16	3304530	16.0915
MalAcid	RosBREEDSNP_SNP_TC_1496083_Lg16_LAR1_MAF30_MDP0000279135_exon2	16	3349986	16.004
MalAcid	SNP_FB_1074678	16	3362258	16.3234
MalAcid	SNP_FB_1074682	16	3362846	16.3952
MalAcid	RosBREEDSNP_SNP_AG_1538074_Lg16_LAR1_MAF40_751854_exon1	16	3407284	16.4251
MalAcid	RosBREEDSNP_SNP_CT_1540624_Lg16_LAR1_MAF40_1618769_exon2	16	3409834	16.5507
MalAcid	RosBREEDSNP_SNP_TC_1571002_Lg16_01734_MAF40_216397_exon1	16	3439690	16.5719
MalAcid	SNP_FB_0336036	16	3479443	16.6964
MalAcid	SNP_FB_0336046	16	3482544	16.7136
MalAcid	SNP_FB_0336063	16	3486139	16.7741
MalAcid	GDsnp01734	16	3489107	16.7784
MalAcid	RosBREEDSNP_SNP_TC_1669091_Lg16_01734_MAF50_193795_exon1	16	3556998	16.8898
MalAcid	SNP_FB_1074691	16	3773426	16.965
MalAcid	SNP_FB_1074699	16	3774681	16.9221
MalAcid	GDsnp00047	16	3856528	16.9078
MalAcid	SNP_FB_0337022	16	3888737	16.8481
MalAcid	SNP_FB_0337042	16	3891590	16.7033
MalAcid	SNP_FB_0337044	16	3891855	16.5518
MalAcid	SNP_FB_0337045	16	3892235	15.8372
MalAcid	RosBREEDSNP_SNP_TC_1972373_Lg16_00047_MAF40_480165_exon2	16	3893010	15.1122
MalAcid	SNP_FB_0337051	16	3894629	15.193
MalAcid	SNP_FB_1074747	16	4147417	14.5546
MalAcid	SNP_FB_1074748	16	4147419	13.8491
MalAcid	SNP_FB_1074762	16	4150242	12.9191
MalAcid	SNP_FB_1074767	16	4152615	9.7252
MalAcid	SNP_FB_1074777	16	4153796	7.3004
MalAcid	SNP_FB_1074783	16	4155244	7.31735
MalAcid	GDsnp00719	16	4196728	7.3292
MalAcid	SNP_FB_0338060	16	4230585	7.24881
MalAcid	SNP_FB_0338061	16	4230762	7.1945
MalAcid	SNP_FB_0338082	16	4235344	7.11987
MalAcid	SNP_FB_0338085	16	4235903	7.0265
MalAcid	SNP_FB_0338087	16	4236347	6.94062
MalAcid	SNP_FB_0338092	16	4236955	6.73614
MalAcid	SNP_FB_0338093	16	4237127	6.43679
MalAcid	RosBREED_SNP_TC_2419416_Lg16	16	4282082	6.2097
MalAcid	RosBREED_SNP_AC_2593090_Lg16	16	4473190	6.00168
MalAcid	SNP_FB_1074872	16	4494378	5.50145
MalAcid	SNP_FB_1074873	16	4494403	4.93476
MalAcid	SNP_FB_0339052	16	4733127	4.88465
MalAcid	SNP_FB_0339053	16	4733139	4.8077
MalAcid	SNP_FB_0339055	16	4733332	4.72572
MalAcid	SNP_FB_0339062	16	4734477	4.65212
MalAcid	SNP_FB_0339068	16	4735126	4.56462
MalAcid	SNP_FB_0339069	16	4735528	4.47573
MalAcid	SNP_FB_0339072	16	4737100	4.38496
MalAcid	SNP_FB_0339075	16	4738780	4.25977
MalAcid	RosBREEDSNP_SNP_CA_3097521_Lg16_01116_MAF50_724569_exon1	16	5104265	4.18317
MalAcid	GDsnp01116	16	5117927	4.02806
MalAcid	RosBREED_SNP_TG_3193686_Lg16	16	5216015	3.93079
MalAcid	RosBREED_SNP_TC_3297840_Lg16	16	5319396	3.78777
MalAcid	RosBREEDSNP_SNP_AG_3299822_Lg16_MDP0000423596_MAF40_MDP0000423596_exon3	16	5321379	3.7008
MalAcid	RosBREED_SNP_TC_3303558_Lg16	16	5325175	3.46506
MalAcid	RosBREED_SNP_AC_3334689_Lg16	16	5359408	3.26566
MalAcid	RosBREEDSNP_SNP_AG_3377332_Lg16_00353_MAF50_252327_exon2	16	5427038	3.16758
MalAcid	RosBREEDSNP_SNP_GA_3384428_Lg16_00353_MAF50_1674008_exon2	16	5439168	3.15839
MalAcid	GDsnp00353	16	5455349	3.02574
MalAcid	RosBREEDSNP_SNP_GA_3434038_Lg16_00353_MAF40_1627013_exon4	16	5462779	3.00409
MalAcid	RosBREEDSNP_SNP_CT_3465402_Lg16_00353_MAF20_1657982_exon5	16	5494398	2.94296
MalAcid	SNP_FB_0340493	16	5515491	2.86315
MalAcid	SNP_FB_1075040	16	6848820	2.97758
MalAcid	SNP_FB_1075043	16	6849080	3.17552
MalAcid	SNP_FB_1075047	16	6851509	3.28038
MalAcid	SNP_FB_0342929	16	7067665	3.40929
MalAcid	SNP_FB_0342932	16	7068575	3.5075
MalAcid	SNP_FB_0342934	16	7069010	3.59197
MalAcid	SNP_FB_0764494	16	7105030	3.65043
MalAcid	SNP_FB_0764495	16	7105205	3.74113
MalAcid	SNP_FB_0764505	16	7106333	3.78282
MalAcid	SNP_FB_0764512	16	7107197	3.85511
MalAcid	SNP_FB_0343465	16	7451519	3.9369
MalAcid	SNP_FB_0343481	16	7455584	3.99307
MalAcid	GDsnp00030	16	7496018	4.07673
MalAcid	RosBREEDSNP_SNP_GA_5407802_Lg16_00030_MAF50_829949_exon1	16	7503236	4.11438
MalAcid	RosBREEDSNP_SNP_GA_5423990_Lg16_00030_MAF50_117704_exon3	16	7516836	4.12125
MalAcid	RosBREEDSNP_SNP_CT_5434935_Lg16_00030_MAF40_1618450_exon11	16	7525757	4.19877
MalAcid	RosBREEDSNP_SNP_CT_5601568_Lg16_SquamosaTF_MAF50_1632712_exon1	16	7769394	4.25472
MalAcid	RosBREEDSNP_SNP_GT_5603911_Lg16_SquamosaTF_MAF40_MDP0000319890_exon3	16	7771737	4.33115
MalAcid	RosBREEDSNP_SNP_GA_5652449_Lg16_SquamosaTF_MAF30_1653768_exon1	16	7813386	4.41514
MalAcid	RosBREEDSNP_SNP_GA_5655538_Lg16_SquamosaTF_MAF20_MDP0000182386_exon3	16	7816477	4.53846
MalAcid	RosBREEDSNP_SNP_CT_5665967_Lg16_SquamosaTF_MAF40_765776_exon1	16	7826819	4.60209
MalAcid	SNP_FB_1075283	16	7828315	4.65323
MalAcid	SNP_FB_1075289	16	7829326	4.71882
MalAcid	SNP_FB_1075308	16	7832502	4.77177
MalAcid	SNP_FB_1075309	16	7832509	4.80983
MalAcid	SNP_FB_0921295	16	7911693	4.89084
MalAcid	SNP_FB_0921297	16	7912435	4.93146
MalAcid	SNP_FB_0921308	16	7913908	4.93333
MalAcid	SNP_FB_0921309	16	7914034	4.83182
MalAcid	SNP_FB_0344903	16	8230733	4.88146
MalAcid	SNP_FB_0344904	16	8230735	4.94044
MalAcid	SNP_FB_0344907	16	8230988	4.90555
MalAcid	SNP_FB_0344908	16	8231073	4.85199
MalAcid	SNP_FB_0344910	16	8231332	4.80757
MalAcid	RosBREEDSNP_SNP_GA_6007512_Lg16_01003_MAF50_MDP0000188823_exon2	16	8232408	4.76198
MalAcid	SNP_FB_0344930	16	8235344	4.68976
MalAcid	RosBREEDSNP_SNP_GA_6054018_Lg16_01003_MAF30_1630610_exon2	16	8266159	4.6165
MalAcid	GDsnp01003	16	8268710	4.49067
MalAcid	SNP_FB_0345411	16	8475189	4.35255
MalAcid	SNP_FB_0345412	16	8475717	4.29795
MalAcid	SNP_FB_0345413	16	8476112	4.2168
MalAcid	SNP_FB_0345414	16	8476467	4.14126
MalAcid	SNP_FB_0345418	16	8477178	4.08858
MalAcid	SNP_FB_0345423	16	8479050	4.01464
MalAcid	SNP_FB_0345431	16	8480114	3.9304
MalAcid	SNP_FB_0346028	16	8789197	3.83283
MalAcid	GDsnp01866	16	8789810	3.7353
MalAcid	SNP_FB_0346036	16	8790378	3.62493
MalAcid	SNP_FB_0346046	16	8792841	3.41829
MalAcid	RosBREEDSNP_SNP_TC_6537387_Lg16_01866_MAF30_471936_exon1	16	8800851	3.30309
MalAcid	SNP_FB_1075559	16	8848360	3.17472
MalAcid	SNP_FB_1075561	16	8848851	3.00032
MalAcid	SNP_FB_1075562	16	8848914	2.85668
DegMeal	SNP_FB_0027504	10	26271636	3.70174
DegMeal	SNP_FB_0027507	10	26271730	3.79337
DegMeal	RosBREEDSNP_SNP_AG_19503429_Lg10_02183_MAF40_MDP0000281166_exon5	10	26275808	4.00953
DegMeal	GDsnp02183	10	26300763	4.12942
DegMeal	SNP_FB_1107552	10	26483498	4.29019
DegMeal	SNP_FB_1107553	10	26483639	4.435
DegMeal	SNP_FB_1107554	10	26483794	4.48162
DegMeal	SNP_FB_0028109	10	26504608	4.60056
DegMeal	SNP_FB_0028116	10	26507273	4.66399
DegMeal	SNP_FB_0028123	10	26509147	4.73299
DegMeal	SNP_FB_0832349	10	26562245	4.79691
DegMeal	SNP_FB_0832361	10	26564582	4.8399
DegMeal	RosBREEDSNP_SNP_GT_20013910_Lg10_00869_MAF50_924537_exon1	10	26791005	4.88673
DegMeal	SNP_FB_0028766	10	26824763	4.94368
DegMeal	SNP_FB_0028767	10	26825052	4.98622
DegMeal	SNP_FB_0028768	10	26825507	5.02235
DegMeal	SNP_FB_0028781	10	26828318	5.04109
DegMeal	SNP_FB_0028786	10	26829124	5.05864
DegMeal	GDsnp00869	10	26829337	5.02904
DegMeal	SNP_FB_0028790	10	26830783	5.03377
DegMeal	SNP_FB_0029595	10	27254255	5.05233
DegMeal	SNP_FB_0029596	10	27254315	5.06507
DegMeal	SNP_FB_0029600	10	27254571	5.08851
DegMeal	RosBREEDSNP_SNP_AG_20810437_Lg10_PG_MAF30_316307_exon1	10	27254647	5.07776
DegMeal	SNP_FB_0029606	10	27255898	5.07053
DegMeal	SNP_FB_0029607	10	27255965	5.09448
DegMeal	RosBREEDSNP_SNP_GA_20813363_Lg10_PG_MAF20_1658925_exon1	10	27257571	5.10213
DegMeal	SNP_FB_0029621	10	27259329	5.1152
DegMeal	SNP_FB_0029622	10	27259465	5.09854
DegMeal	RosBREEDSNP_SNP_TG_20833228_Lg10_PG_MAF50_184244_exon1	10	27277061	5.08212
DegMeal	FEM_cg_10	10	27287251	5.06869
DegMeal	FEM_cg_14	10	27289122	5.03695
DegMeal	SNP_FB_0832810	10	27295053	5.00027
DegMeal	SNP_FB_0832811	10	27295107	4.93461
DegMeal	SNP_FB_0832819	10	27296200	4.84016
DegMeal	SNP_FB_0832820	10	27296268	4.73036
DegMeal	SNP_FB_0832999	10	28139637	4.64865
DegMeal	SNP_FB_0031578	10	28781823	4.52303
DegMeal	SNP_FB_0031585	10	28784877	4.3999
DegMeal	RosBREEDSNP_SNP_GA_22517441_Lg10_RosCOS139_MAF30_122447_exon2	10	28785118	4.27058
DegMeal	RosBREEDSNP_SNP_TC_26516335_Lg10_00971_MAF20_MDP0000204582_exon5	10	31584382	4.1277
DegMeal	SNP_FB_0036156	10	31585265	3.94444
DegMeal	RosBREEDSNP_SNP_TG_26518569_Lg10_00971_MAF20_MDP0000204582_exon3	10	31586616	3.75448

## Sheet: DataTableS6
Supplementary Data Table S6. Significant loci detected by SNP-set GWAS using the combined GRAS-Di and Infinium marker dataset (Fig. 2; Supplementary Fig. S3).
Trait	Marker name	GDDH13 Genome v1.1		–log10(p) value
		Chromosome	Position (bp)
PickDay	coDominantGRAS1538	3	25019783	3.4914
PickDay	coDominantGRAS1539	3	25019902	3.77309
PickDay	coDominantGRAS1540	3	25019903	4.08299
PickDay	coDominantGRAS1541	3	25019907	4.39628
PickDay	SNP_FB_0537676	3	25085185	4.69827
PickDay	SNP_FB_0537677	3	25085567	4.9232
PickDay	SNP_FB_0537678	3	25085643	5.292
PickDay	RosBREEDSNP_SNP_AG_25869287_Lg3_01642_MAF40_423693_exon2	3	25085835	5.67943
PickDay	SNP_FB_0537680	3	25087689	5.90435
PickDay	coDominantGRAS1542	3	25094317	6.08985
PickDay	coDominantGRAS1543	3	25094370	6.29122
PickDay	coDominantGRAS1544	3	25094412	6.49362
PickDay	GDsnp01642	3	25117805	6.7585
PickDay	RosBREEDSNP_SNP_TC_25900349_Lg3_01642_MAF50_1642190_exon4	3	25117869	6.91343
PickDay	RosBREEDSNP_SNP_CA_25903444_Lg3_01642_MAF40_476883_exon1	3	25120963	7.09416
PickDay	coDominantGRAS1546	3	25226173	7.21998
PickDay	SNP_FB_0543921	3	25342871	7.43932
PickDay	SNP_FB_0543923	3	25343129	7.53108
PickDay	SNP_FB_0543925	3	25343333	7.6439
PickDay	SNP_FB_0543926	3	25343497	8.26628
PickDay	SNP_FB_0543932	3	25345071	8.28755
PickDay	SNP_FB_0538276	3	25513102	8.38733
PickDay	SNP_FB_0538278	3	25513592	8.5334
PickDay	SNP_FB_0538282	3	25514012	8.69755
PickDay	SNP_FB_0538287	3	25514874	8.78177
PickDay	coDominantGRAS1547	3	25730149	8.75484
PickDay	coDominantGRAS1548	3	25730212	8.5837
PickDay	coDominantGRAS1549	3	25730227	8.45722
PickDay	SNP_FB_0538841	3	25751847	8.44893
PickDay	SNP_FB_0538850	3	25753131	8.31813
PickDay	SNP_FB_0538851	3	25753224	8.16546
PickDay	SNP_FB_0538856	3	25754002	8.07756
PickDay	SNP_FB_0932003	3	25904973	7.68092
PickDay	SNP_FB_0385336	3	25983709	7.46803
PickDay	SNP_FB_0385352	3	25988413	6.92058
PickDay	SNP_FB_0539099	3	26043110	6.76709
PickDay	SNP_FB_0539100	3	26043511	6.92377
PickDay	SNP_FB_0539106	3	26045186	6.72472
PickDay	SNP_FB_0539107	3	26045248	6.19367
PickDay	GDsnp01487	3	26047336	5.27818
PickDay	SNP_FB_0539115	3	26048462	4.76057
PickDay	coDominantGRAS1572	3	26606941	3.13412
PickDay	coDominantGRAS1573	3	26606943	3.26439
PickDay	coDominantGRAS1574	3	26606962	3.3915
PickDay	coDominantGRAS1575	3	26606973	3.50276
PickDay	coDominantGRAS1576	3	26606977	3.55707
PickDay	coDominantGRAS1577	3	26606983	3.65296
PickDay	coDominantGRAS1578	3	26607042	3.74813
PickDay	coDominantGRAS1579	3	26607053	4.00165
PickDay	coDominantGRAS1580	3	26607054	3.92974
PickDay	coDominantGRAS1581	3	26607071	3.98457
PickDay	coDominantGRAS1582	3	26607076	4.00921
PickDay	coDominantGRAS1583	3	26672600	4.02257
PickDay	SNP_FB_0539961	3	26680646	3.91648
PickDay	SNP_FB_0539966	3	26682124	3.89678
PickDay	SNP_FB_0539968	3	26683261	3.88915
PickDay	GDsnp00607	3	26683462	3.9116
PickDay	SNP_FB_0539974	3	26686049	3.87007
PickDay	SNP_FB_0539978	3	26686976	3.87174
PickDay	SNP_FB_0539980	3	26687666	3.82956
PickDay	RosBREEDSNP_SNP_TC_27745711_Lg3_00607_MAF20_1670076_exon1	3	26730408	3.7793
PickDay	SNP_FB_0972394	3	26905048	3.71123
PickDay	SNP_FB_0972401	3	26907044	3.58342
PickDay	coDominantGRAS1584	3	26964090	3.43214
PickDay	coDominantGRAS1585	3	26964103	3.3423
PickDay	coDominantGRAS1586	3	26964106	3.24728
PickDay	coDominantGRAS1587	3	26964164	3.17577
PickDay	coDominantGRAS1588	3	26964182	3.06643
PickDay	SNP_FB_0540940	3	27414668	4.3335
PickDay	SNP_FB_0540943	3	27415416	4.80396
PickDay	SNP_FB_0540949	3	27416802	4.77617
PickDay	coDominantGRAS1610	3	27681851	5.11524
PickDay	coDominantGRAS1611	3	27681923	5.25254
PickDay	coDominantGRAS1612	3	27681937	5.32924
PickDay	coDominantGRAS1613	3	27681946	5.42439
PickDay	coDominantGRAS1614	3	27681949	5.52346
PickDay	coDominantGRAS1615	3	27681956	5.69644
PickDay	coDominantGRAS1616	3	27682025	5.87972
PickDay	coDominantGRAS1617	3	27682035	6.00048
PickDay	coDominantGRAS1618	3	27682040	6.09475
PickDay	coDominantGRAS1619	3	27682048	6.4407
PickDay	coDominantGRAS1620	3	27682049	6.55465
PickDay	coDominantGRAS1621	3	27682092	6.63763
PickDay	coDominantGRAS1622	3	27682100	6.68503
PickDay	coDominantGRAS1623	3	27682121	7.1725
PickDay	coDominantGRAS1624	3	27801403	7.6385
PickDay	SNP_FB_0598053	3	28154266	7.90787
PickDay	SNP_FB_0598052	3	28154443	8.05528
PickDay	coDominantGRAS1625	3	28353743	7.97175
PickDay	coDominantGRAS1626	3	28353760	7.81603
PickDay	coDominantGRAS1627	3	28779833	7.75214
PickDay	SNP_FB_0541806	3	28809811	8.13363
PickDay	SNP_FB_0541807	3	28810186	8.05876
PickDay	SNP_FB_0541814	3	28811365	8.29613
PickDay	SNP_FB_0541816	3	28811671	8.43253
PickDay	SNP_FB_0541821	3	28813758	8.54306
PickDay	RosBREEDSNP_SNP_CT_29370809_Lg3_02463_MAF30_1621936_exon9	3	28814187	8.70636
PickDay	SNP_FB_0541828	3	28816326	8.75753
PickDay	GDsnp02463	3	28821006	9.20933
PickDay	coDominantGRAS1628	3	28962795	10.1856
PickDay	coDominantGRAS1629	3	28962851	10.5602
PickDay	coDominantGRAS1630	3	28962931	10.7226
PickDay	SNP_FB_0972922	3	29001886	11.0607
PickDay	SNP_FB_0972927	3	29003262	11.1696
PickDay	RosBREEDSNP_SNP_GT_29645640_Lg3_01969_MAF30_187070_exon1	3	29060130	11.3827
PickDay	GDsnp01969	3	29065178	11.3313
PickDay	SNP_FB_0542263	3	29067856	11.4545
PickDay	SNP_FB_0542265	3	29067957	11.46
PickDay	SNP_FB_0542275	3	29070687	11.3697
PickDay	SNP_FB_0542277	3	29071407	11.1065
PickDay	RosBREEDSNP_SNP_GT_29674295_Lg3_01969_MAF50_919825_exon1	3	29088304	10.7552
PickDay	coDominantGRAS1631	3	29121316	10.743
PickDay	coDominantGRAS1632	3	29247257	10.6516
PickDay	RosBREEDSNP_SNP_CT_29843361_Lg3_01604_MAF50_1651320_exon3	3	29257478	10.6043
PickDay	SNP_FB_0542655	3	29258775	10.8938
PickDay	SNP_FB_0542660	3	29261675	10.8161
PickDay	SNP_FB_0542663	3	29261883	10.7523
PickDay	RosBREEDSNP_SNP_TC_29875324_Lg3_01604_MAF50_213139_exon2	3	29291644	10.5292
PickDay	RosBREEDSNP_SNP_CT_29946084_Lg3_01937_MAF50_1629511_exon2	3	29383600	10.3824
PickDay	GDsnp01937	3	29394763	10.0309
PickDay	SNP_FB_0973266	3	29438057	9.78228
PickDay	coDominantGRAS1633	3	29449110	9.48321
PickDay	coDominantGRAS1634	3	29449126	9.07866
PickDay	coDominantGRAS1635	3	29449130	8.74982
PickDay	coDominantGRAS1636	3	29449133	8.24298
PickDay	coDominantGRAS1637	3	29467558	7.47935
PickDay	coDominantGRAS1638	3	29467565	7.43859
PickDay	coDominantGRAS1639	3	29467583	7.32823
PickDay	coDominantGRAS1640	3	29467614	7.16253
PickDay	coDominantGRAS1641	3	29467645	7.11279
PickDay	coDominantGRAS1642	3	29467655	6.98494
PickDay	coDominantGRAS1643	3	29467662	6.8381
PickDay	coDominantGRAS1644	3	29467671	6.54204
PickDay	coDominantGRAS1645	3	29467684	7.09544
PickDay	coDominantGRAS1646	3	29558574	7.78706
PickDay	coDominantGRAS1647	3	29558815	8.44166
PickDay	coDominantGRAS1648	3	29572372	8.8906
PickDay	coDominantGRAS1649	3	29572374	9.92943
PickDay	coDominantGRAS1650	3	29572455	10.7269
PickDay	coDominantGRAS1651	3	29597595	10.8241
PickDay	coDominantGRAS1652	3	29597597	11.7344
PickDay	coDominantGRAS1653	3	29597635	12.0849
PickDay	coDominantGRAS1654	3	29597656	12.5962
PickDay	coDominantGRAS1655	3	29597663	13.0643
PickDay	coDominantGRAS1656	3	29597670	13.6675
PickDay	GDsnp00663	3	29698089	14.1641
PickDay	SNP_FB_0973331	3	29713196	14.7194
PickDay	coDominantGRAS1657	3	30087001	15.124
PickDay	SNP_FB_0544628	3	30345027	15.4457
PickDay	SNP_FB_0544629	3	30346150	15.7767
PickDay	SNP_FB_0544630	3	30347442	16.099
PickDay	SNP_FB_0544635	3	30349045	16.4665
PickDay	RosBREEDSNP_SNP_CT_31100089_Lg3_01779_MAF50_MDP0000294017_exon1	3	30351273	16.8271
PickDay	RosBREEDSNP_SNP_AG_31160644_Lg3_01779_MAF30_535055_exon1	3	30411691	17.3506
PickDay	coDominantGRAS1658	3	30434732	17.8118
PickDay	coDominantGRAS1659	3	30434737	18.1752
PickDay	coDominantGRAS1660	3	30532509	19.1576
PickDay	coDominantGRAS1661	3	30532552	19.9618
PickDay	coDominantGRAS1662	3	30532565	20.3664
PickDay	coDominantGRAS1663	3	30578371	20.7704
PickDay	coDominantGRAS1664	3	30578374	21.2205
PickDay	coDominantGRAS1665	3	30604870	21.4805
PickDay	coDominantGRAS1666	3	30604946	21.7999
PickDay	coDominantGRAS1667	3	30604948	22.0775
PickDay	coDominantGRAS1668	3	30604949	22.1531
PickDay	coDominantGRAS1669	3	30604951	22.4265
PickDay	coDominantGRAS1670	3	30604954	22.4499
PickDay	coDominantGRAS1671	3	30604962	22.5134
PickDay	coDominantGRAS1672	3	30604966	22.2935
PickDay	coDominantGRAS1673	3	30604980	22.0424
PickDay	coDominantGRAS1674	3	30605046	21.5049
PickDay	coDominantGRAS1675	3	30605054	21.1532
PickDay	coDominantGRAS1676	3	30605115	20.8517
PickDay	coDominantGRAS1677	3	30605135	20.7538
PickDay	coDominantGRAS1678	3	30605147	20.4608
PickDay	coDominantGRAS1679	3	30793958	20.3474
PickDay	coDominantGRAS1680	3	30799250	19.9875
PickDay	coDominantGRAS1681	3	30799290	19.5404
PickDay	coDominantGRAS1682	3	30799341	18.6118
PickDay	coDominantGRAS1683	3	30799362	17.0771
PickDay	coDominantGRAS1684	3	30799382	16.8086
PickDay	coDominantGRAS1685	3	30799400	16.5039
PickDay	SNP_FB_0545607	3	30823603	16.1094
PickDay	RosBREEDSNP_SNP_CT_31543437_Lg3_MDP0000678562_MAF40_MDP0000678562_exon1	3	30826992	15.7332
PickDay	coDominantGRAS1686	3	30927948	15.928
PickDay	coDominantGRAS1687	3	30927992	15.951
PickDay	coDominantGRAS1688	3	30928025	15.9303
PickDay	coDominantGRAS1689	3	30928088	15.1622
PickDay	coDominantGRAS1690	3	30978273	15.0732
PickDay	coDominantGRAS1691	3	30978291	15.0232
PickDay	SNP_FB_0546069	3	31070745	14.9233
PickDay	SNP_FB_0546079	3	31072974	14.2715
PickDay	SNP_FB_0546089	3	31073923	14.2641
PickDay	SNP_FB_0546475	3	31323825	14.2281
PickDay	SNP_FB_0546478	3	31324619	13.82
PickDay	SNP_FB_0546485	3	31326611	13.0453
PickDay	SNP_FB_0546502	3	31330709	13.0334
PickDay	SNP_FB_0546506	3	31331021	12.7216
PickDay	SNP_FB_0546521	3	31333294	12.0135
PickDay	SNP_FB_0546523	3	31333514	11.8827
PickDay	RosBREED_SNP_TC_32129472_Lg3	3	31409185	11.6822
PickDay	coDominantGRAS1692	3	31411659	11.3048
PickDay	coDominantGRAS1693	3	31411663	10.6901
PickDay	coDominantGRAS1694	3	31517803	10.4764
PickDay	coDominantGRAS1695	3	31517895	10.2781
PickDay	coDominantGRAS1696	3	31517945	10.0123
PickDay	coDominantGRAS1697	3	31517962	9.79368
PickDay	SNP_FB_0546805	3	31597278	9.47216
PickDay	SNP_FB_0546811	3	31597829	9.14469
PickDay	SNP_FB_0546818	3	31601131	8.59592
PickDay	SNP_FB_0546819	3	31601181	7.60381
PickDay	SNP_FB_0546827	3	31602090	7.45886
PickDay	SNP_FB_0546828	3	31602285	7.29186
PickDay	SNP_FB_0546834	3	31603455	7.00662
PickDay	coDominantGRAS1698	3	31714321	6.79935
PickDay	coDominantGRAS1699	3	31762259	6.36406
PickDay	coDominantGRAS1700	3	31762276	6.10411
PickDay	coDominantGRAS1701	3	31762283	5.82352
PickDay	coDominantGRAS1702	3	31902691	5.57618
PickDay	coDominantGRAS1703	3	31902749	5.2464
PickDay	coDominantGRAS1704	3	32175164	5.00652
PickDay	coDominantGRAS1705	3	32176408	4.82713
PickDay	SNP_FB_0974555	3	32252840	4.52943
PickDay	SNP_FB_0974556	3	32252894	4.26966
PickDay	coDominantGRAS1706	3	32389740	4.0376
PickDay	coDominantGRAS1707	3	32389772	3.80357
PickDay	coDominantGRAS1708	3	32389790	3.52317
PickDay	coDominantGRAS1709	3	32402902	3.24785
PickDay	SNP_FB_0279013	15	10747839	3.05021
PickDay	SNP_FB_0279015	15	10747948	3.07764
PickDay	SNP_FB_0279019	15	10748868	3.10517
PickDay	RosBREEDSNP_SNP_CT_11858781_Lg15_MDP0000320360_MAF40_MDP0000320360_exon2	15	10752622	3.13112
PickDay	RosBREEDSNP_SNP_GA_11858982_Lg15_MDP0000320360_MAF30_MDP0000320360_exon2	15	10752823	3.16909
PickDay	RosBREEDSNP_SNP_CA_11859098_Lg15_MDP0000320360_MAF40_MDP0000320360_exon2	15	10752939	3.19146
PickDay	RosBREEDSNP_SNP_GA_7749743_Lg15_01488_MAF50_1645527_exon3	15	10916008	3.21707
PickDay	coDominantGRAS8906	15	10920771	3.23337
PickDay	coDominantGRAS8907	15	10920777	3.23976
PickDay	coDominantGRAS8908	15	10922213	3.23387
PickDay	coDominantGRAS8909	15	10922422	3.22321
PickDay	coDominantGRAS8910	15	10922439	3.21974
PickDay	coDominantGRAS8911	15	10922449	3.21415
PickDay	SNP_FB_0272637	15	10922518	3.20839
PickDay	SNP_FB_0272639	15	10923717	3.18059
PickDay	SNP_FB_0272642	15	10925089	3.15606
PickDay	RosBREEDSNP_SNP_TC_7760764_Lg15_01488_MAF30_200195_exon1	15	10927485	3.10343
PickDay	SNP_FB_0272664	15	10931708	3.04217
PickDay	coDominantGRAS8912	15	11063030	3.03381
PickDay	coDominantGRAS8937	15	14421542	3.08303
PickDay	coDominantGRAS8938	15	14463170	3.18092
PickDay	coDominantGRAS8939	15	14463179	3.27288
PickDay	coDominantGRAS8940	15	14463184	3.3608
PickDay	RosBREEDSNP_SNP_AG_12099465_Lg15_166295_MAF20_166295_exon4	15	14547772	3.43009
PickDay	RosBREEDSNP_SNP_CT_12159735_Lg15_00397_MAF30_1653995_exon1	15	14595292	3.41919
PickDay	coDominantGRAS8941	15	14657696	3.44684
PickDay	GDsnp00397	15	14673253	3.54703
PickDay	GDsnp01146	15	14784427	3.58999
PickDay	coDominantGRAS8942	15	14800820	3.61676
PickDay	coDominantGRAS8943	15	14800833	3.63213
PickDay	SNP_FB_0280058	15	14820007	3.6833
PickDay	SNP_FB_0280065	15	14820959	3.77521
PickDay	SNP_FB_0280070	15	14822194	3.74129
PickDay	SNP_FB_0280082	15	14823588	3.74077
PickDay	SNP_FB_0904344	15	14899535	3.75737
PickDay	coDominantGRAS8944	15	14947390	3.72676
PickDay	coDominantGRAS8945	15	14947404	3.71491
PickDay	coDominantGRAS8946	15	14947410	3.732
PickDay	coDominantGRAS8947	15	14947440	3.74396
PickDay	coDominantGRAS8948	15	14947446	3.71879
PickDay	coDominantGRAS8949	15	14947458	3.58865
PickDay	coDominantGRAS8950	15	14947475	3.4471
PickDay	coDominantGRAS8951	15	14947503	3.2912
PickDay	coDominantGRAS8952	15	14947505	3.18741
PickDay	SNP_FB_0283075	15	15470573	3.0959
PickDay	SNP_FB_0283084	15	15471398	3.19308
PickDay	SNP_FB_0283091	15	15472128	3.4782
PickDay	SNP_FB_0283095	15	15472507	3.59319
PickDay	SNP_FB_0283098	15	15473081	3.6025
PickDay	GDsnp00429	15	15487356	3.64348
PickDay	coDominantGRAS8958	15	15683925	3.80972
PickDay	RosBREEDSNP_SNP_AG_15025993_Lg15_02003_MAF20_312726_exon1	15	15859272	3.85424
PickDay	GDsnp02003	15	15864285	3.89083
PickDay	RosBREEDSNP_SNP_GT_15046874_Lg15_02003_MAF50_369521_exon2	15	15880445	3.99544
PickDay	GDsnp00816	15	15985451	4.10079
PickDay	SNP_FB_0206522	15	16208297	4.18599
PickDay	RosBREEDSNP_SNP_AG_15755494_Lg15_00273_MAF50_48809_exon1	15	16283469	4.28069
PickDay	SNP_FB_0284916	15	16327411	4.41622
PickDay	SNP_FB_0284918	15	16327641	4.5746
PickDay	SNP_FB_0284921	15	16327956	4.5791
PickDay	SNP_FB_0284922	15	16328022	4.75634
PickDay	SNP_FB_0284925	15	16328940	4.7932
PickDay	SNP_FB_0284928	15	16329244	4.80848
PickDay	GDsnp00273	15	16332258	4.78769
PickDay	SNP_FB_0284946	15	16335313	4.77555
PickDay	coDominantGRAS8959	15	16653245	4.7529
PickDay	coDominantGRAS8960	15	16653704	4.75211
PickDay	coDominantGRAS8961	15	16653770	4.6294
PickDay	SNP_FB_0458615	15	16801300	4.62177
PickDay	SNP_FB_0285528	15	16833416	4.49764
PickDay	SNP_FB_0285536	15	16834248	4.41404
PickDay	SNP_FB_0285541	15	16834932	4.33729
PickDay	coDominantGRAS8962	15	16880721	4.04168
PickDay	coDominantGRAS8963	15	16974662	3.95187
PickDay	coDominantGRAS8964	15	16974686	3.8635
PickDay	coDominantGRAS8965	15	16974692	3.66403
PickDay	coDominantGRAS8966	15	17020850	3.55812
PickDay	coDominantGRAS8967	15	17020858	3.4611
PickDay	coDominantGRAS8968	15	17020865	3.15228
PickDay	SNP_FB_0303433	15	27812505	3.07954
PickDay	SNP_FB_0303441	15	27814411	3.13449
PickDay	SNP_FB_0303445	15	27815239	3.21276
PickDay	coDominantGRAS9120	15	28055389	3.26524
PickDay	coDominantGRAS9121	15	28055398	3.34278
PickDay	coDominantGRAS9122	15	28055399	3.4021
PickDay	coDominantGRAS9123	15	28055418	3.46776
PickDay	coDominantGRAS9124	15	28199180	3.53319
PickDay	coDominantGRAS9125	15	28239685	3.59119
PickDay	coDominantGRAS9126	15	28239702	3.64137
PickDay	coDominantGRAS9127	15	28239723	3.67516
PickDay	coDominantGRAS9128	15	28239734	3.65919
PickDay	coDominantGRAS9129	15	28239771	3.62725
PickDay	coDominantGRAS9130	15	28239813	3.59565
PickDay	coDominantGRAS9131	15	28275838	3.51572
PickDay	coDominantGRAS9132	15	28275891	3.42546
PickDay	coDominantGRAS9133	15	28284957	3.36765
PickDay	coDominantGRAS9134	15	28284961	3.32698
PickDay	coDominantGRAS9135	15	28285189	3.28196
PickDay	coDominantGRAS9136	15	28285220	3.22399
PickDay	SNP_FB_0829531	15	28523201	3.14389
PickDay	SNP_FB_0829528	15	28524212	3.04282
PickDay	coDominantGRAS9708	16	8528951	3.08397
PickDay	coDominantGRAS9709	16	8528976	3.21424
PickDay	coDominantGRAS9710	16	8528998	3.33225
PickDay	coDominantGRAS9711	16	8662737	3.46927
PickDay	coDominantGRAS9712	16	8662760	4.12665
PickDay	coDominantGRAS9713	16	8718952	5.43754
PickDay	coDominantGRAS9714	16	8718965	6.06244
PickDay	coDominantGRAS9715	16	8729685	6.71391
PickDay	SNP_FB_0346028	16	8789197	7.29376
PickDay	GDsnp01866	16	8789810	7.74071
PickDay	SNP_FB_0346036	16	8790378	8.15021
PickDay	SNP_FB_0346046	16	8792841	8.50713
PickDay	RosBREEDSNP_SNP_TC_6537387_Lg16_01866_MAF30_471936_exon1	16	8800851	8.81042
PickDay	SNP_FB_1075559	16	8848360	9.09659
PickDay	SNP_FB_1075561	16	8848851	9.26692
PickDay	SNP_FB_1075562	16	8848914	9.42569
PickDay	SNP_FB_1075563	16	8848956	9.56441
PickDay	SNP_FB_1075569	16	8849790	9.74176
PickDay	SNP_FB_0921781	16	8854520	9.85086
PickDay	SNP_FB_0921783	16	8854667	10.0306
PickDay	SNP_FB_0921813	16	8859639	10.1917
PickDay	GDsnp01173	16	8953044	10.2145
PickDay	coDominantGRAS9716	16	8955169	10.2179
PickDay	GDsnp02194	16	9084376	10.3139
PickDay	coDominantGRAS9717	16	9101490	10.3119
PickDay	coDominantGRAS9718	16	9101561	10.2984
PickDay	coDominantGRAS9719	16	9101592	10.2806
PickDay	coDominantGRAS9720	16	9101607	10.2596
PickDay	coDominantGRAS9721	16	9101660	10.3358
PickDay	coDominantGRAS9722	16	9101788	10.3083
PickDay	RosBREEDSNP_SNP_TC_6842969_Lg16_02194_MAF50_27319_exon1	16	9125644	10.2631
PickDay	RosBREEDSNP_SNP_GA_6845933_Lg16_02194_MAF50_390497_exon1	16	9128609	10.2146
PickDay	coDominantGRAS9723	16	9129448	10.1391
PickDay	coDominantGRAS9724	16	9302076	10.0855
PickDay	coDominantGRAS9725	16	9365004	10.0212
PickDay	coDominantGRAS9726	16	10042789	9.91039
PickDay	coDominantGRAS9727	16	10462565	9.80491
PickDay	coDominantGRAS9728	16	10512713	9.70387
PickDay	coDominantGRAS9729	16	10512718	9.60383
PickDay	coDominantGRAS9730	16	10512734	9.5097
PickDay	coDominantGRAS9731	16	10512740	9.34188
PickDay	coDominantGRAS9732	16	10512746	9.1948
PickDay	coDominantGRAS9733	16	10517329	9.11127
PickDay	coDominantGRAS9734	16	10517343	8.97055
PickDay	coDominantGRAS9735	16	10517351	8.72667
PickDay	coDominantGRAS9736	16	10540018	8.56334
PickDay	coDominantGRAS9737	16	10548108	8.26988
PickDay	coDominantGRAS9738	16	10560622	8.03903
PickDay	coDominantGRAS9739	16	10560703	7.64629
PickDay	coDominantGRAS9740	16	10560788	7.0799
PickDay	coDominantGRAS9741	16	10569499	6.38448
PickDay	coDominantGRAS9742	16	10569524	5.40058
PickDay	coDominantGRAS9743	16	10569543	4.02106
OvColor	coDominantGRAS5328	9	30532163	4.32293
OvColor	coDominantGRAS5329	9	30532216	5.20705
OvColor	SNP_FB_0822798	9	30546835	5.76327
OvColor	SNP_FB_0822800	9	30547047	6.00381
OvColor	SNP_FB_0822803	9	30548323	6.23199
OvColor	SNP_FB_0822823	9	30552670	6.43928
OvColor	SNP_FB_0822825	9	30552820	6.60712
OvColor	SNP_FB_1051895	9	30554725	6.75951
OvColor	SNP_FB_1051896	9	30555078	6.81436
OvColor	coDominantGRAS5331	9	30592942	6.85865
OvColor	coDominantGRAS5332	9	30592945	6.93983
OvColor	coDominantGRAS5334	9	30910576	6.95717
OvColor	coDominantGRAS5335	9	30910739	7.06231
OvColor	coDominantGRAS5336	9	30910798	7.07795
OvColor	coDominantGRAS5337	9	30910808	7.17694
OvColor	coDominantGRAS5338	9	30910816	7.22129
OvColor	coDominantGRAS5339	9	30910822	7.26212
OvColor	coDominantGRAS5340	9	31178871	7.27579
OvColor	coDominantGRAS5341	9	31178877	7.31553
OvColor	coDominantGRAS5342	9	31178885	7.36614
OvColor	SNP_FB_0281021	9	31558447	7.40798
OvColor	SNP_FB_0281019	9	31558741	7.3637
OvColor	SNP_FB_0281008	9	31561773	8.60715
OvColor	SNP_FB_0281006	9	31562002	9.94356
OvColor	SNP_FB_0280995	9	31566344	10.2321
OvColor	SNP_FB_0280993	9	31566837	10.881
OvColor	SNP_FB_0280992	9	31567167	11.2315
OvColor	coDominantGRAS5343	9	31731906	11.4403
OvColor	coDominantGRAS5344	9	31731921	11.5658
OvColor	SNP_FB_0904411	9	31830846	11.7226
OvColor	SNP_FB_0904394	9	31837031	11.7958
OvColor	SNP_FB_0904389	9	31839477	11.7722
OvColor	SNP_FB_0904386	9	31840172	11.7798
OvColor	SNP_FB_0904385	9	31840370	11.7516
OvColor	SNP_FB_0280549	9	31859913	15.0026
OvColor	SNP_FB_0280533	9	31861975	15.3783
OvColor	SNP_FB_0280524	9	31863295	19.6699
OvColor	coDominantGRAS5345	9	31864772	20.7312
OvColor	coDominantGRAS5346	9	31864795	21.4438
OvColor	coDominantGRAS5347	9	31864809	23.3526
OvColor	SNP_FB_0280505	9	31867047	23.7063
OvColor	SNP_FB_0280501	9	31867445	23.8966
OvColor	coDominantGRAS5348	9	31894698	23.9619
OvColor	coDominantGRAS5349	9	32030149	24.0524
OvColor	coDominantGRAS5350	9	32030218	24.0875
OvColor	coDominantGRAS5351	9	32030267	24.3208
OvColor	coDominantGRAS5352	9	32144973	24.5564
OvColor	SNP_FB_0815023	9	32152787	24.4522
OvColor	SNP_FB_0815024	9	32152928	25.2641
OvColor	SNP_FB_0815025	9	32152960	25.6579
OvColor	SNP_FB_0815027	9	32153669	26.915
OvColor	GDsnp02482	9	32155896	28.1677
OvColor	SNP_FB_0815086	9	32160646	28.4011
OvColor	coDominantGRAS5353	9	32207969	28.3265
OvColor	coDominantGRAS5354	9	32365214	28.3438
OvColor	coDominantGRAS5355	9	32385634	28.6715
OvColor	GDsnp00467	9	32577513	28.741
OvColor	coDominantGRAS5356	9	32642464	28.88
OvColor	RosBREEDSNP_SNP_AG_31685318_Lg9_00206_MAF20_150466_exon1	9	32660975	29.1788
OvColor	RosBREEDSNP_SNP_CT_31701102_Lg9_00206_MAF50_1673498_exon1	9	32680402	29.3371
OvColor	GDsnp00206	9	32717546	29.4941
OvColor	SNP_FB_0816014	9	32856342	29.5093
OvColor	SNP_FB_0816018	9	32857051	29.6274
OvColor	coDominantGRAS5357	9	32858686	29.6988
OvColor	SNP_FB_0816027	9	32859206	29.5955
OvColor	SNP_FB_0816028	9	32859333	30.1842
OvColor	SNP_FB_0816029	9	32859498	28.7366
OvColor	RosBREEDSNP_SNP_GA_31860120_Lg9_9573_MAF40_9573_exon1	9	32861073	28.8957
OvColor	SNP_FB_0816035	9	32862257	29.0735
OvColor	RosBREEDSNP_SNP_TC_31964859_Lg9_00452_MAF40_92351_exon1	9	33001354	29.4244
OvColor	GDsnp02059	9	33018123	29.5814
OvColor	RosBREEDSNP_SNP_CT_31984731_Lg9_00452_MAF50_MDP0000216517_exon2	9	33037311	29.7778
OvColor	coDominantGRAS5358	9	33060199	29.916
OvColor	coDominantGRAS5359	9	33060216	30.2561
OvColor	coDominantGRAS5360	9	33166189	30.3798
OvColor	coDominantGRAS5361	9	33166206	30.1274
OvColor	coDominantGRAS5362	9	33166209	30.9456
OvColor	coDominantGRAS5363	9	33166212	31.023
OvColor	coDominantGRAS5364	9	33166214	31.2022
OvColor	coDominantGRAS5365	9	33166233	31.3618
OvColor	coDominantGRAS5366	9	33166239	49.7879
OvColor	coDominantGRAS5367	9	33166248	50.3857
OvColor	coDominantGRAS5368	9	33166263	50.7788
OvColor	coDominantGRAS5369	9	33166265	51.356
OvColor	coDominantGRAS5370	9	33166272	52.2536
OvColor	SNP_FB_1106928	9	33186230	52.5029
OvColor	SNP_FB_1106933	9	33188262	53.0096
OvColor	SNP_FB_1106937	9	33188597	55.5733
OvColor	coDominantGRAS5371	9	33344363	56.3648
OvColor	coDominantGRAS5372	9	33344398	56.6706
OvColor	coDominantGRAS5373	9	33344407	56.9653
OvColor	SNP_FB_0816808	9	33368094	57.4368
OvColor	SNP_FB_0816809	9	33368296	57.7169
OvColor	RosBREEDSNP_SNP_GA_32297817_Lg9_00659_MAF40_520045_exon1	9	33372705	58.1231
OvColor	SNP_FB_0816820	9	33373385	58.3372
OvColor	SNP_FB_0816821	9	33373473	58.6919
OvColor	SNP_FB_0816839	9	33376651	59.0293
OvColor	RosBREEDSNP_SNP_AC_32329275_Lg9_00659_MAF20_178008_exon1	9	33406348	59.2407
OvColor	GDsnp00659	9	33409572	59.9449
OvColor	RosBREEDSNP_SNP_CT_32531545_Lg9_01066_MAF30_1639980_exon1	9	33578317	59.8517
OvColor	RosBREEDSNP_SNP_TC_32540237_Lg9_01066_MAF50_787255_exon1	9	33587227	60.004
OvColor	coDominantGRAS5374	9	33658145	60.0818
OvColor	coDominantGRAS5375	9	33658147	60.0056
OvColor	coDominantGRAS5376	9	33658155	60.0008
OvColor	coDominantGRAS5377	9	33658157	60.0096
OvColor	SNP_FB_0817501	9	33737640	60.0241
OvColor	SNP_FB_0817504	9	33738022	60.0295
OvColor	SNP_FB_0817506	9	33738325	61.3468
OvColor	SNP_FB_0817512	9	33739107	63.2074
OvColor	SNP_FB_0817513	9	33739240	62.7616
OvColor	SNP_FB_0817515	9	33739821	62.359
OvColor	SNP_FB_0817516	9	33739853	61.9125
OvColor	SNP_FB_0817519	9	33740370	61.2387
OvColor	SNP_FB_0817523	9	33741199	61.2788
OvColor	RosBREEDSNP_SNP_CT_32698252_Lg9_01416_MAF40_531820_exon2	9	33742549	60.8097
OvColor	SNP_FB_0817531	9	33744475	60.6596
OvColor	RosBREEDSNP_SNP_GA_32711352_Lg9_01416_MAF50_450241_exon1	9	33754289	60.3292
OvColor	SNP_FB_0206807	9	33924202	60.0042
OvColor	SNP_FB_0206806	9	33924292	60.0627
OvColor	SNP_FB_0206805	9	33924551	59.945
OvColor	SNP_FB_1107065	9	33927745	59.8832
OvColor	SNP_FB_1107066	9	33928031	59.7155
OvColor	SNP_FB_1107078	9	33931310	59.6871
OvColor	coDominantGRAS5378	9	34072742	59.7823
OvColor	coDominantGRAS5379	9	34072792	59.7443
OvColor	coDominantGRAS5380	9	34072809	59.3967
OvColor	coDominantGRAS5381	9	34072844	59.3894
OvColor	coDominantGRAS5382	9	34123141	59.366
OvColor	coDominantGRAS5383	9	34123151	59.3501
OvColor	coDominantGRAS5384	9	34123202	59.2445
OvColor	coDominantGRAS5385	9	34123204	59.2392
OvColor	coDominantGRAS5386	9	34123235	59.1489
OvColor	coDominantGRAS5387	9	34137431	59.178
OvColor	RosBREEDSNP_SNP_GT_33056483_Lg9_01200_MAF50_MDP0000254312_exon19	9	34145319	58.8714
OvColor	RosBREEDSNP_SNP_AG_33065704_Lg9_01200_MAF20_MDP0000312752_exon1	9	34154674	58.5081
OvColor	coDominantGRAS5388	9	34289384	58.3214
OvColor	coDominantGRAS5389	9	34289464	58.0357
OvColor	coDominantGRAS5390	9	34289599	57.7448
OvColor	RosBREEDSNP_SNP_CT_33180045_Lg9_01293_MAF50_MDP0000168471_exon1	9	34289996	57.3789
OvColor	RosBREEDSNP_SNP_GA_33185982_Lg9_01293_MAF10_MDP0000507749_exon3	9	34295936	57.057
OvColor	RosBREEDSNP_SNP_AG_33217423_Lg9_00332_MAF20_390087_exon1	9	34332642	57.1743
OvColor	RosBREEDSNP_SNP_GA_33227831_Lg9_00332_MAF40_MDP0000175442_exon2	9	34343047	57.0208
OvColor	RosBREEDSNP_SNP_TC_33439813_Lg9_129159__129159_exon2	9	34549325	56.8777
OvColor	SNP_FB_0818944	9	34553017	56.6849
OvColor	SNP_FB_0818945	9	34553223	56.4626
OvColor	SNP_FB_1050833	9	34581424	56.1992
OvColor	SNP_FB_1050852	9	34583858	55.9067
OvColor	SNP_FB_1050859	9	34584725	55.7965
OvColor	SNP_FB_1050862	9	34585221	54.7031
OvColor	coDominantGRAS5391	9	35092893	52.8142
OvColor	coDominantGRAS5392	9	35165476	52.9356
OvColor	coDominantGRAS5393	9	35165494	53.0042
OvColor	coDominantGRAS5394	9	35165496	52.9552
OvColor	coDominantGRAS5395	9	35165526	52.2172
OvColor	coDominantGRAS5396	9	35165546	50.9499
OvColor	coDominantGRAS5397	9	35165585	50.3925
OvColor	coDominantGRAS5398	9	35165590	49.8763
OvColor	coDominantGRAS5399	9	35351146	49.5964
OvColor	coDominantGRAS5400	9	35351304	49.0752
OvColor	coDominantGRAS5401	9	35351329	47.2375
OvColor	coDominantGRAS5402	9	35351349	46.7515
OvColor	coDominantGRAS5403	9	35351358	46.0474
OvColor	coDominantGRAS5404	9	35351361	43.1421
OvColor	coDominantGRAS5405	9	35351379	43.1038
OvColor	GDsnp00452	9	35423662	42.9874
OvColor	SNP_FB_0819314	9	35477862	42.9953
OvColor	SNP_FB_0817780	9	35589725	42.9275
OvColor	SNP_FB_0817767	9	35591953	42.8814
OvColor	SNP_FB_0817758	9	35594367	42.7693
OvColor	SNP_FB_0817757	9	35594374	42.5814
OvColor	coDominantGRAS5406	9	35602272	42.6963
OvColor	coDominantGRAS5407	9	35696883	42.6437
OvColor	coDominantGRAS5408	9	35696945	42.7226
OvColor	coDominantGRAS5409	9	35809995	42.6245
OvColor	coDominantGRAS5410	9	35810002	42.7065
OvColor	coDominantGRAS5411	9	35810111	42.7128
OvColor	coDominantGRAS5412	9	35841945	42.5016
OvColor	coDominantGRAS5413	9	35842040	43.1664
OvColor	SNP_FB_0819941	9	35892981	42.7653
OvColor	SNP_FB_0819942	9	35893335	42.3935
OvColor	SNP_FB_0819949	9	35894904	41.8821
OvColor	SNP_FB_0819954	9	35896270	41.0935
OvColor	SNP_FB_0819956	9	35896582	40.3456
OvColor	coDominantGRAS5414	9	35981803	39.5828
OvColor	coDominantGRAS5415	9	35981817	38.9696
OvColor	coDominantGRAS5416	9	35981826	38.3884
OvColor	coDominantGRAS5417	9	35981980	37.9059
OvColor	coDominantGRAS5418	9	35982008	35.1579
OvColor	coDominantGRAS5419	9	35982025	26.2011
OvColor	coDominantGRAS5420	9	35982027	25.6801
OvColor	coDominantGRAS5421	9	35982028	25.123
OvColor	coDominantGRAS5422	9	35982031	23.2818
OvColor	coDominantGRAS5423	9	35982044	23.0487
OvColor	coDominantGRAS5424	9	35982059	22.5753
OvColor	coDominantGRAS5425	9	35982073	22.8285
OvColor	coDominantGRAS5426	9	35982092	23.0296
OvColor	coDominantGRAS5427	9	35982096	22.8574
OvColor	coDominantGRAS5428	9	36031408	22.4656
OvColor	coDominantGRAS5429	9	36031475	22.2655
OvColor	coDominantGRAS5430	9	36031507	22.0606
OvColor	coDominantGRAS5431	9	36080584	21.8532
OvColor	coDominantGRAS5432	9	36347108	21.2195
OvColor	coDominantGRAS5433	9	36347121	19.984
OvColor	SNP_FB_0820931	9	36358250	14.8771
OvColor	SNP_FB_0820932	9	36358554	14.7866
OvColor	SNP_FB_0820935	9	36358742	14.6522
OvColor	SNP_FB_0820945	9	36362808	14.5506
OvColor	SNP_FB_0820946	9	36363395	17.5187
OvColor	coDominantGRAS5434	9	36379115	17.6412
OvColor	coDominantGRAS5435	9	36379149	19.2483
OvColor	coDominantGRAS5436	9	36379152	19.4348
OvColor	coDominantGRAS5437	9	36379177	19.6603
OvColor	coDominantGRAS5438	9	36379205	19.6844
OvColor	coDominantGRAS5439	9	36379215	19.4665
OvColor	coDominantGRAS5440	9	36379290	19.0627
OvColor	coDominantGRAS5441	9	36379311	19.1442
OvColor	coDominantGRAS5442	9	36379314	19.1563
OvColor	coDominantGRAS5443	9	36379321	19.1304
OvColor	coDominantGRAS5444	9	36379322	19.1169
OvColor	coDominantGRAS5445	9	36379343	18.8767
OvColor	coDominantGRAS5446	9	36379383	18.965
OvColor	coDominantGRAS5447	9	36425704	18.9111
OvColor	coDominantGRAS5448	9	36425723	19.0079
OvColor	coDominantGRAS5449	9	36425779	19.0675
OvColor	coDominantGRAS5450	9	36425876	18.8745
OvColor	coDominantGRAS5451	9	36425890	18.8699
OvColor	coDominantGRAS5452	9	36425948	18.8277
OvColor	coDominantGRAS5453	9	36448066	18.6549
OvColor	coDominantGRAS5454	9	36448074	18.5522
OvColor	coDominantGRAS5455	9	36448088	18.5279
OvColor	coDominantGRAS5456	9	36448092	18.5077
OvColor	coDominantGRAS5457	9	36448143	18.4764
OvColor	coDominantGRAS5458	9	36448151	18.4479
OvColor	coDominantGRAS5459	9	36448155	18.4112
OvColor	SNP_FB_0821667	9	36733842	18.3608
OvColor	SNP_FB_0821669	9	36734140	18.3069
OvColor	GDsnp01200	9	36748833	18.2447
OvColor	coDominantGRAS5460	9	36841483	18.1747
OvColor	coDominantGRAS5461	9	36841505	18.076
OvColor	coDominantGRAS5462	9	36841532	17.9762
OvColor	SNP_FB_1067277	9	36860813	17.8367
OvColor	coDominantGRAS5463	9	37081976	17.7545
OvColor	coDominantGRAS5464	9	37082024	17.6197
OvColor	coDominantGRAS5465	9	37208891	17.5261
OvColor	coDominantGRAS5466	9	37303203	17.432
OvColor	coDominantGRAS5468	9	37331850	17.3377
OvColor	SNP_FB_0824584	9	37414539	17.1411
OvColor	SNP_FB_0824598	9	37419112	16.9106
OvColor	SNP_FB_0824600	9	37419409	16.6451
OvColor	SNP_FB_0824611	9	37422398	16.5671
OvColor	GDsnp00332	9	37566429	16.0923
PerOC	SNP_FB_0280993	9	31566837	3.48219
PerOC	SNP_FB_0280992	9	31567167	3.77301
PerOC	coDominantGRAS5343	9	31731906	4.10895
PerOC	coDominantGRAS5344	9	31731921	4.37919
PerOC	SNP_FB_0904411	9	31830846	4.61441
PerOC	SNP_FB_0904394	9	31837031	4.83732
PerOC	SNP_FB_0904389	9	31839477	4.9907
PerOC	SNP_FB_0904386	9	31840172	5.15472
PerOC	SNP_FB_0904385	9	31840370	5.22842
PerOC	SNP_FB_0280549	9	31859913	8.58088
PerOC	SNP_FB_0280533	9	31861975	9.26228
PerOC	SNP_FB_0280524	9	31863295	15.5685
PerOC	coDominantGRAS5345	9	31864772	17.4461
PerOC	coDominantGRAS5346	9	31864795	18.5923
PerOC	coDominantGRAS5347	9	31864809	21.1068
PerOC	SNP_FB_0280505	9	31867047	21.7638
PerOC	SNP_FB_0280501	9	31867445	21.9054
PerOC	coDominantGRAS5348	9	31894698	22.0723
PerOC	coDominantGRAS5349	9	32030149	22.1484
PerOC	coDominantGRAS5350	9	32030218	22.2669
PerOC	coDominantGRAS5351	9	32030267	22.7138
PerOC	coDominantGRAS5352	9	32144973	23.4038
PerOC	SNP_FB_0815023	9	32152787	23.5475
PerOC	SNP_FB_0815024	9	32152928	24.5
PerOC	SNP_FB_0815025	9	32152960	25.2657
PerOC	SNP_FB_0815027	9	32153669	27.2004
PerOC	GDsnp02482	9	32155896	29.1174
PerOC	SNP_FB_0815086	9	32160646	28.9377
PerOC	coDominantGRAS5353	9	32207969	28.8866
PerOC	coDominantGRAS5354	9	32365214	28.9722
PerOC	coDominantGRAS5355	9	32385634	29.615
PerOC	GDsnp00467	9	32577513	29.6611
PerOC	coDominantGRAS5356	9	32642464	29.8943
PerOC	RosBREEDSNP_SNP_AG_31685318_Lg9_00206_MAF20_150466_exon1	9	32660975	30.3277
PerOC	RosBREEDSNP_SNP_CT_31701102_Lg9_00206_MAF50_1673498_exon1	9	32680402	30.5637
PerOC	GDsnp00206	9	32717546	30.7828
PerOC	SNP_FB_0816014	9	32856342	30.846
PerOC	SNP_FB_0816018	9	32857051	30.9921
PerOC	coDominantGRAS5357	9	32858686	30.927
PerOC	SNP_FB_0816027	9	32859206	31.1259
PerOC	SNP_FB_0816028	9	32859333	31.7196
PerOC	SNP_FB_0816029	9	32859498	31.6294
PerOC	RosBREEDSNP_SNP_GA_31860120_Lg9_9573_MAF40_9573_exon1	9	32861073	31.7359
PerOC	SNP_FB_0816035	9	32862257	31.7043
PerOC	RosBREEDSNP_SNP_TC_31964859_Lg9_00452_MAF40_92351_exon1	9	33001354	32.1745
PerOC	GDsnp02059	9	33018123	32.2987
PerOC	RosBREEDSNP_SNP_CT_31984731_Lg9_00452_MAF50_MDP0000216517_exon2	9	33037311	32.103
PerOC	coDominantGRAS5358	9	33060199	32.2394
PerOC	coDominantGRAS5359	9	33060216	32.4342
PerOC	coDominantGRAS5360	9	33166189	32.547
PerOC	coDominantGRAS5361	9	33166206	32.2884
PerOC	coDominantGRAS5362	9	33166209	32.8596
PerOC	coDominantGRAS5363	9	33166212	33.0004
PerOC	coDominantGRAS5364	9	33166214	33.1386
PerOC	coDominantGRAS5365	9	33166233	33.2852
PerOC	coDominantGRAS5366	9	33166239	56.8937
PerOC	coDominantGRAS5367	9	33166248	57.3535
PerOC	coDominantGRAS5368	9	33166263	58.273
PerOC	coDominantGRAS5369	9	33166265	58.658
PerOC	coDominantGRAS5370	9	33166272	59.1066
PerOC	SNP_FB_1106928	9	33186230	59.391
PerOC	SNP_FB_1106933	9	33188262	59.8321
PerOC	SNP_FB_1106937	9	33188597	66.5344
PerOC	coDominantGRAS5371	9	33344363	68.2486
PerOC	coDominantGRAS5372	9	33344398	68.7533
PerOC	coDominantGRAS5373	9	33344407	69.1535
PerOC	SNP_FB_0816808	9	33368094	69.7413
PerOC	SNP_FB_0816809	9	33368296	70.0243
PerOC	RosBREEDSNP_SNP_GA_32297817_Lg9_00659_MAF40_520045_exon1	9	33372705	70.8805
PerOC	SNP_FB_0816820	9	33373385	71.5275
PerOC	SNP_FB_0816821	9	33373473	71.913
PerOC	SNP_FB_0816839	9	33376651	72.3012
PerOC	RosBREEDSNP_SNP_AC_32329275_Lg9_00659_MAF20_178008_exon1	9	33406348	72.7432
PerOC	GDsnp00659	9	33409572	72.6184
PerOC	RosBREEDSNP_SNP_CT_32531545_Lg9_01066_MAF30_1639980_exon1	9	33578317	72.9425
PerOC	RosBREEDSNP_SNP_TC_32540237_Lg9_01066_MAF50_787255_exon1	9	33587227	73.2304
PerOC	coDominantGRAS5374	9	33658145	73.2859
PerOC	coDominantGRAS5375	9	33658147	73.2781
PerOC	coDominantGRAS5376	9	33658155	73.7165
PerOC	coDominantGRAS5377	9	33658157	73.7841
PerOC	SNP_FB_0817501	9	33737640	73.684
PerOC	SNP_FB_0817504	9	33738022	73.9845
PerOC	SNP_FB_0817506	9	33738325	75.1588
PerOC	SNP_FB_0817512	9	33739107	76.1586
PerOC	SNP_FB_0817513	9	33739240	75.7692
PerOC	SNP_FB_0817515	9	33739821	75.1804
PerOC	SNP_FB_0817516	9	33739853	74.5117
PerOC	SNP_FB_0817519	9	33740370	74.1594
PerOC	SNP_FB_0817523	9	33741199	74.2938
PerOC	RosBREEDSNP_SNP_CT_32698252_Lg9_01416_MAF40_531820_exon2	9	33742549	74.1009
PerOC	SNP_FB_0817531	9	33744475	73.9324
PerOC	RosBREEDSNP_SNP_GA_32711352_Lg9_01416_MAF50_450241_exon1	9	33754289	73.3945
PerOC	SNP_FB_0206807	9	33924202	71.7791
PerOC	SNP_FB_0206806	9	33924292	71.8727
PerOC	SNP_FB_0206805	9	33924551	71.693
PerOC	SNP_FB_1107065	9	33927745	71.6697
PerOC	SNP_FB_1107066	9	33928031	71.7803
PerOC	SNP_FB_1107078	9	33931310	71.7922
PerOC	coDominantGRAS5378	9	34072742	71.9739
PerOC	coDominantGRAS5379	9	34072792	71.9283
PerOC	coDominantGRAS5380	9	34072809	71.7545
PerOC	coDominantGRAS5381	9	34072844	71.7003
PerOC	coDominantGRAS5382	9	34123141	71.6289
PerOC	coDominantGRAS5383	9	34123151	71.5702
PerOC	coDominantGRAS5384	9	34123202	71.3959
PerOC	coDominantGRAS5385	9	34123204	71.5017
PerOC	coDominantGRAS5386	9	34123235	71.2957
PerOC	coDominantGRAS5387	9	34137431	71.9748
PerOC	RosBREEDSNP_SNP_GT_33056483_Lg9_01200_MAF50_MDP0000254312_exon19	9	34145319	71.6334
PerOC	RosBREEDSNP_SNP_AG_33065704_Lg9_01200_MAF20_MDP0000312752_exon1	9	34154674	71.6911
PerOC	coDominantGRAS5388	9	34289384	71.4909
PerOC	coDominantGRAS5389	9	34289464	71.2765
PerOC	coDominantGRAS5390	9	34289599	70.8133
PerOC	RosBREEDSNP_SNP_CT_33180045_Lg9_01293_MAF50_MDP0000168471_exon1	9	34289996	69.5055
PerOC	RosBREEDSNP_SNP_GA_33185982_Lg9_01293_MAF10_MDP0000507749_exon3	9	34295936	69.6821
PerOC	RosBREEDSNP_SNP_AG_33217423_Lg9_00332_MAF20_390087_exon1	9	34332642	69.7649
PerOC	RosBREEDSNP_SNP_GA_33227831_Lg9_00332_MAF40_MDP0000175442_exon2	9	34343047	69.5872
PerOC	RosBREEDSNP_SNP_TC_33439813_Lg9_129159__129159_exon2	9	34549325	69.4009
PerOC	SNP_FB_0818944	9	34553017	69.0442
PerOC	SNP_FB_0818945	9	34553223	68.6269
PerOC	SNP_FB_1050833	9	34581424	68.1656
PerOC	SNP_FB_1050852	9	34583858	67.3717
PerOC	SNP_FB_1050859	9	34584725	66.7368
PerOC	SNP_FB_1050862	9	34585221	65.7826
PerOC	coDominantGRAS5391	9	35092893	64.7592
PerOC	coDominantGRAS5392	9	35165476	64.8192
PerOC	coDominantGRAS5393	9	35165494	65.2254
PerOC	coDominantGRAS5394	9	35165496	65.548
PerOC	coDominantGRAS5395	9	35165526	64.7986
PerOC	coDominantGRAS5396	9	35165546	63.6206
PerOC	coDominantGRAS5397	9	35165585	62.5094
PerOC	coDominantGRAS5398	9	35165590	62.1024
PerOC	coDominantGRAS5399	9	35351146	62.0542
PerOC	coDominantGRAS5400	9	35351304	61.5262
PerOC	coDominantGRAS5401	9	35351329	59.6464
PerOC	coDominantGRAS5402	9	35351349	58.7426
PerOC	coDominantGRAS5403	9	35351358	57.9464
PerOC	coDominantGRAS5404	9	35351361	53.8764
PerOC	coDominantGRAS5405	9	35351379	53.6266
PerOC	GDsnp00452	9	35423662	55.511
PerOC	SNP_FB_0819314	9	35477862	55.6306
PerOC	SNP_FB_0817780	9	35589725	55.2693
PerOC	SNP_FB_0817767	9	35591953	55.1825
PerOC	SNP_FB_0817758	9	35594367	54.9977
PerOC	SNP_FB_0817757	9	35594374	54.6895
PerOC	coDominantGRAS5406	9	35602272	55.1748
PerOC	coDominantGRAS5407	9	35696883	55.1534
PerOC	coDominantGRAS5408	9	35696945	55.3856
PerOC	coDominantGRAS5409	9	35809995	55.3859
PerOC	coDominantGRAS5410	9	35810002	55.7193
PerOC	coDominantGRAS5411	9	35810111	55.6142
PerOC	coDominantGRAS5412	9	35841945	55.452
PerOC	coDominantGRAS5413	9	35842040	55.064
PerOC	SNP_FB_0819941	9	35892981	54.9789
PerOC	SNP_FB_0819942	9	35893335	54.6402
PerOC	SNP_FB_0819949	9	35894904	54.1037
PerOC	SNP_FB_0819954	9	35896270	53.2053
PerOC	SNP_FB_0819956	9	35896582	52.5313
PerOC	coDominantGRAS5414	9	35981803	51.802
PerOC	coDominantGRAS5415	9	35981817	51.2606
PerOC	coDominantGRAS5416	9	35981826	50.9198
PerOC	coDominantGRAS5417	9	35981980	50.5947
PerOC	coDominantGRAS5418	9	35982008	46.2805
PerOC	coDominantGRAS5419	9	35982025	31.6746
PerOC	coDominantGRAS5420	9	35982027	30.7129
PerOC	coDominantGRAS5421	9	35982028	29.5098
PerOC	coDominantGRAS5422	9	35982031	26.8362
PerOC	coDominantGRAS5423	9	35982044	26.5086
PerOC	coDominantGRAS5424	9	35982059	25.3385
PerOC	coDominantGRAS5425	9	35982073	25.6161
PerOC	coDominantGRAS5426	9	35982092	25.8298
PerOC	coDominantGRAS5427	9	35982096	25.9892
PerOC	coDominantGRAS5428	9	36031408	25.6768
PerOC	coDominantGRAS5429	9	36031475	25.5029
PerOC	coDominantGRAS5430	9	36031507	25.2581
PerOC	coDominantGRAS5431	9	36080584	25.0101
PerOC	coDominantGRAS5432	9	36347108	24.2194
PerOC	coDominantGRAS5433	9	36347121	22.4419
PerOC	SNP_FB_0820931	9	36358250	15.58
PerOC	SNP_FB_0820932	9	36358554	15.5037
PerOC	SNP_FB_0820935	9	36358742	13.6085
PerOC	SNP_FB_0820945	9	36362808	13.5398
PerOC	SNP_FB_0820946	9	36363395	17.541
PerOC	coDominantGRAS5434	9	36379115	17.8604
PerOC	coDominantGRAS5435	9	36379149	19.6581
PerOC	coDominantGRAS5436	9	36379152	19.8312
PerOC	coDominantGRAS5437	9	36379177	20.1161
PerOC	coDominantGRAS5438	9	36379205	20.2435
PerOC	coDominantGRAS5439	9	36379215	20.3852
PerOC	coDominantGRAS5440	9	36379290	20.168
PerOC	coDominantGRAS5441	9	36379311	20.215
PerOC	coDominantGRAS5442	9	36379314	20.2383
PerOC	coDominantGRAS5443	9	36379321	20.1483
PerOC	coDominantGRAS5444	9	36379322	20.0775
PerOC	coDominantGRAS5445	9	36379343	19.7682
PerOC	coDominantGRAS5446	9	36379383	19.6616
PerOC	coDominantGRAS5447	9	36425704	19.5415
PerOC	coDominantGRAS5448	9	36425723	19.7699
PerOC	coDominantGRAS5449	9	36425779	19.6863
PerOC	coDominantGRAS5450	9	36425876	19.6211
PerOC	coDominantGRAS5451	9	36425890	19.6252
PerOC	coDominantGRAS5452	9	36425948	19.6891
PerOC	coDominantGRAS5453	9	36448066	19.6453
PerOC	coDominantGRAS5454	9	36448074	19.612
PerOC	coDominantGRAS5455	9	36448088	19.5711
PerOC	coDominantGRAS5456	9	36448092	19.5516
PerOC	coDominantGRAS5457	9	36448143	19.5107
PerOC	coDominantGRAS5458	9	36448151	19.463
PerOC	coDominantGRAS5459	9	36448155	19.4015
PerOC	SNP_FB_0821667	9	36733842	19.32
PerOC	SNP_FB_0821669	9	36734140	19.2278
PerOC	GDsnp01200	9	36748833	19.1205
PerOC	coDominantGRAS5460	9	36841483	18.9982
PerOC	coDominantGRAS5461	9	36841505	18.865
PerOC	coDominantGRAS5462	9	36841532	18.6957
PerOC	SNP_FB_1067277	9	36860813	18.4483
PerOC	coDominantGRAS5463	9	37081976	18.3434
PerOC	coDominantGRAS5464	9	37082024	18.1756
PerOC	coDominantGRAS5465	9	37208891	18.061
PerOC	coDominantGRAS5466	9	37303203	17.9469
PerOC	coDominantGRAS5468	9	37331850	17.8339
PerOC	SNP_FB_0824584	9	37414539	17.49
PerOC	SNP_FB_0824598	9	37419112	17.1991
PerOC	SNP_FB_0824600	9	37419409	16.9072
PerOC	SNP_FB_0824611	9	37422398	16.8362
PerOC	GDsnp00332	9	37566429	16.2932
RusCal	SNP_FB_0442329	1	29424666	3.89727
RusCal	RosBREEDSNP_SNP_GA_31531477_Lg1_327214_MAF40_327214_exon1	1	29427979	4.13812
RusCal	SNP_FB_0442341	1	29431996	4.44308
RusCal	SNP_FB_0442342	1	29432720	4.70969
RusCal	RosBREEDSNP_SNP_AG_31626705_Lg1_00583_MAF40_MDP0000288458_exon4	1	29526479	4.94469
RusCal	RosBREEDSNP_SNP_CT_31642444_Lg1_00583_MAF50_178942_exon1	1	29542504	5.13957
RusCal	coDominantGRAS443	1	29547653	5.30991
RusCal	SNP_FB_0442473	1	29556973	5.41824
RusCal	RosBREEDSNP_SNP_CT_31657598_Lg1_00583_MAF40_422699_exon1	1	29557655	5.50773
RusCal	SNP_FB_0442475	1	29558940	5.56479
RusCal	RosBREEDSNP_SNP_CA_31659789_Lg1_00583_MAF20_422814_exon1	1	29559846	5.67759
RusCal	SNP_FB_0442481	1	29560570	5.75994
RusCal	SNP_FB_0442482	1	29560667	5.73968
RusCal	SNP_FB_0442483	1	29560923	5.58719
RusCal	RosBREEDSNP_SNP_CT_31681861_Lg1_00583_MAF30_1623756_exon3	1	29581870	5.61819
RusCal	MdBFTb	1	29615249	5.64035
RusCal	RosBREEDSNP_SNP_CT_31736133_Lg1_325795_MAF50_325795_exon2	1	29635265	5.65503
RusCal	coDominantGRAS445	1	29797811	5.67344
RusCal	SNP_FB_0442963	1	29808963	5.69048
RusCal	SNP_FB_0442968	1	29811187	5.69709
RusCal	SNP_FB_0444691	1	30161589	5.69456
RusCal	SNP_FB_0444702	1	30164547	5.67645
RusCal	SNP_FB_0444714	1	30169414	5.65372
RusCal	coDominantGRAS446	1	30251643	5.62228
RusCal	coDominantGRAS447	1	30251658	5.58273
RusCal	SNP_FB_1082254	1	30255503	5.53531
RusCal	coDominantGRAS448	1	30316249	5.4589
RusCal	coDominantGRAS449	1	30316296	5.38305
RusCal	coDominantGRAS450	1	30397232	5.26514
RusCal	SNP_FB_0946984	1	30401440	5.12757
RusCal	SNP_FB_0946989	1	30402413	4.96763
RusCal	SNP_FB_0946997	1	30405683	4.97059
RusCal	SNP_FB_0947004	1	30408005	4.9791
RusCal	SNP_FB_0947015	1	30410346	4.96041
RusCal	coDominantGRAS451	1	30520767	4.97782
RusCal	coDominantGRAS452	1	30520798	4.97795
RusCal	RosBREEDSNP_SNP_AG_34190828_Lg1_01678_MAF10_MDP0000272336_exon1	1	30620983	4.94959
RusCal	SNP_FB_0445358	1	30622139	4.8356
RusCal	SNP_FB_0445359	1	30622249	4.45933
RusCal	SNP_FB_0445360	1	30622407	4.50057
RusCal	SNP_FB_0445366	1	30624152	4.52617
RusCal	coDominantGRAS453	1	30685696	4.5506
RusCal	coDominantGRAS454	1	30685699	4.58763
RusCal	coDominantGRAS455	1	30685702	4.60734
RusCal	coDominantGRAS456	1	30685711	4.60811
RusCal	coDominantGRAS457	1	30738985	4.6088
RusCal	coDominantGRAS458	1	30739008	4.61449
RusCal	coDominantGRAS459	1	30739011	4.6712
RusCal	coDominantGRAS460	1	30809943	4.71829
RusCal	coDominantGRAS461	1	30809958	4.73323
RusCal	coDominantGRAS462	1	30809963	4.77743
RusCal	coDominantGRAS463	1	30809995	4.79382
RusCal	coDominantGRAS464	1	30810031	4.83245
RusCal	coDominantGRAS465	1	30810066	4.87106
RusCal	coDominantGRAS466	1	30810078	4.90337
RusCal	coDominantGRAS467	1	30810081	4.93028
RusCal	coDominantGRAS468	1	30810083	4.95084
RusCal	coDominantGRAS469	1	30810094	4.96567
RusCal	RosBREEDSNP_SNP_TC_34421998_Lg1_19307__19307_exon2	1	30868114	4.96061
RusCal	RosBREEDSNP_SNP_TC_34439805_Lg1_02371_MAF40_MDP0000282186_exon3	1	30874967	4.95049
RusCal	RosBREEDSNP_SNP_AG_34453757_Lg1_02371_MAF20_MDP0000286439_exon1	1	30888786	4.9274
RusCal	SNP_FB_0445931	1	30905630	4.9033
RusCal	SNP_FB_0445933	1	30905879	4.88063
RusCal	SNP_FB_0445935	1	30906608	4.84793
RusCal	SNP_FB_0445936	1	30906712	4.80962
RusCal	SNP_FB_0445938	1	30907320	4.76389
RusCal	SNP_FB_0445939	1	30907372	4.71068
RusCal	GDsnp02371	1	30914623	4.64951
RusCal	RosBREEDSNP_SNP_AC_34510440_Lg1_02371_MAF50_1642607_exon7	1	30943508	4.58214
RusCal	coDominantGRAS470	1	31114247	4.50019
RusCal	coDominantGRAS471	1	31114286	4.4134
RusCal	coDominantGRAS472	1	31114290	4.31924
RusCal	RosBREEDSNP_SNP_AG_35422934_Lg1_02092_MAF20_7047_exon1	1	31120115	4.22368
RusCal	coDominantGRAS473	1	31286167	4.10233
RusCal	SNP_FB_0446508	1	31292303	3.97811
RusCal	SNP_FB_0446516	1	31298363	3.9071
RusCal	coDominantGRAS474	1	31391798	4.05251
RusCal	coDominantGRAS475	1	31391952	3.95639
RusCal	coDominantGRAS476	1	31393076	3.82575
Scarf	coDominantGRAS747	2	16003144	3.13446
Scarf	coDominantGRAS748	2	16003147	3.24089
Scarf	coDominantGRAS749	2	16003160	3.36726
Scarf	coDominantGRAS750	2	16003163	3.46056
Scarf	SNP_FB_0424926	2	16118986	3.57226
Scarf	SNP_FB_0424912	2	16121431	3.65744
Scarf	SNP_FB_0424909	2	16121973	3.73477
Scarf	coDominantGRAS751	2	16446364	3.80327
Scarf	RosBREEDSNP_SNP_GA_18882549_Lg2_02651_MAF50_MDP0000535127_exon1	2	16467840	3.86989
Scarf	SNP_FB_0476513	2	16469497	3.93123
Scarf	SNP_FB_0476515	2	16469829	3.94169
Scarf	SNP_FB_0476519	2	16470543	3.93113
Scarf	SNP_FB_0476523	2	16471172	3.94331
Scarf	SNP_FB_0476526	2	16471596	3.90996
Scarf	coDominantGRAS752	2	16589928	3.92124
Scarf	coDominantGRAS753	2	16589937	3.90454
Scarf	coDominantGRAS754	2	16589969	3.9005
Scarf	coDominantGRAS755	2	16625173	3.84248
Scarf	coDominantGRAS756	2	16642828	4.06228
Scarf	SNP_FB_0477196	2	16658435	3.99199
Scarf	RosBREEDSNP_SNP_AG_19239039_Lg2_00934_MAF30_1661651_exon1	2	16658830	3.99176
Scarf	SNP_FB_0477197	2	16660341	3.99322
Scarf	RosBREEDSNP_SNP_AG_19241986_Lg2_00934_MAF20_1669248_exon2	2	16661776	4.01163
Scarf	SNP_FB_0477200	2	16661973	4.01561
Scarf	SNP_FB_0477201	2	16662726	3.98388
Scarf	SNP_FB_0477203	2	16663481	3.90117
Scarf	RosBREEDSNP_SNP_GA_19258873_Lg2_00934_MAF30_MDP0000306825_exon1	2	16678657	3.85454
Scarf	RosBREEDSNP_SNP_TG_19261463_Lg2_00934_MAF20_1667145_exon5	2	16681245	3.80418
Scarf	RosBREEDSNP_SNP_AG_19287810_Lg2_00934_MAF10_1630326_exon2	2	16706831	3.77366
Scarf	GDsnp00934	2	16707511	3.69248
Scarf	coDominantGRAS757	2	16957923	3.63147
Scarf	coDominantGRAS758	2	16957928	3.61567
Scarf	coDominantGRAS759	2	16957937	3.56898
Scarf	coDominantGRAS760	2	16957961	3.55112
Scarf	coDominantGRAS761	2	16957962	3.49318
Scarf	coDominantGRAS762	2	16957963	3.56715
Scarf	coDominantGRAS763	2	16957975	3.58524
Scarf	coDominantGRAS764	2	16957991	3.62304
Scarf	coDominantGRAS765	2	16957992	3.63494
Scarf	coDominantGRAS766	2	16958017	3.6488
Scarf	SNP_FB_0957301	2	17061064	3.64388
Scarf	coDominantGRAS767	2	17108392	3.63036
Scarf	coDominantGRAS768	2	17108394	3.63304
Scarf	coDominantGRAS769	2	17108398	3.59065
Scarf	coDominantGRAS770	2	17108413	3.617
Scarf	coDominantGRAS771	2	17108467	3.65525
Scarf	coDominantGRAS772	2	17108480	3.76664
Scarf	coDominantGRAS773	2	17108497	3.78847
Scarf	coDominantGRAS774	2	17136618	3.93105
Scarf	coDominantGRAS775	2	17136667	4.06711
Scarf	coDominantGRAS776	2	17136677	4.23055
Scarf	coDominantGRAS777	2	17136703	4.37865
Scarf	coDominantGRAS778	2	17136707	4.56962
Scarf	coDominantGRAS779	2	17136716	4.69292
Scarf	coDominantGRAS780	2	17136735	4.81588
Scarf	coDominantGRAS781	2	17136775	4.87152
Scarf	coDominantGRAS782	2	17138070	4.94457
Scarf	coDominantGRAS783	2	17255302	4.96288
Scarf	coDominantGRAS784	2	17255440	5.05402
Scarf	coDominantGRAS785	2	17311366	4.6869
Scarf	coDominantGRAS786	2	17311385	4.74858
Scarf	RosBREEDSNP_SNP_AC_24577383_Lg17_02678_MAF10_179861_exon2	2	17358537	4.75981
Scarf	coDominantGRAS787	2	17460978	4.75521
Scarf	coDominantGRAS788	2	17460994	4.73116
Scarf	SNP_FB_0480259	2	17480136	4.70452
Scarf	SNP_FB_0480264	2	17481480	4.67233
Scarf	SNP_FB_0480275	2	17482951	4.63399
Scarf	RosBREEDSNP_SNP_AG_21105289_Lg2_MDP0000801540_MAF40_MDP0000801540_exon1	2	17483995	4.59203
Scarf	SNP_FB_0480287	2	17488377	4.53744
Scarf	SNP_FB_0480288	2	17488536	4.4732
Scarf	GDsnp02076	2	17541197	4.35672
Scarf	coDominantGRAS789	2	17660050	4.29052
Scarf	coDominantGRAS790	2	17660058	4.14332
Scarf	coDominantGRAS791	2	17660083	4.08851
Scarf	SNP_FB_0480730	2	17692253	4.0236
Scarf	SNP_FB_0480732	2	17692428	3.86184
Scarf	SNP_FB_0480741	2	17693708	3.58263
Scarf	SNP_FB_0480754	2	17695219	3.50462
Scarf	SNP_FB_0480759	2	17695930	3.41466
Scarf	coDominantGRAS792	2	17842373	3.44341
Scarf	SNP_FB_0996182	2	17897625	3.47856
Scarf	SNP_FB_0996173	2	17899660	3.50889
Scarf	SNP_FB_0996172	2	17899690	3.54939
Scarf	SNP_FB_0996171	2	17899771	3.55199
Scarf	SNP_FB_0623601	2	17968200	3.60166
Scarf	coDominantGRAS793	2	18021893	3.59363
Scarf	coDominantGRAS794	2	18250973	3.64366
Scarf	coDominantGRAS795	2	18251102	3.66752
Scarf	coDominantGRAS796	2	18251112	3.70782
Scarf	SNP_FB_0482662	2	18257165	3.72515
Scarf	SNP_FB_0482647	2	18261859	3.75534
Scarf	SNP_FB_0482637	2	18263899	3.78224
Scarf	coDominantGRAS797	2	18281778	3.80986
Scarf	coDominantGRAS798	2	18281811	3.81899
Scarf	coDominantGRAS799	2	18361528	3.84198
Scarf	coDominantGRAS800	2	18436889	3.86369
Scarf	RosBREEDSNP_SNP_AG_23095096_Lg2_RosCOS292_MAF40_1643572_exon1	2	18436954	3.85461
Scarf	coDominantGRAS802	2	18437022	3.83381
Scarf	coDominantGRAS803	2	18440393	3.82795
Scarf	coDominantGRAS804	2	18440432	3.82938
Scarf	RosBREEDSNP_SNP_TC_23088754_Lg2_RosCOS292_MAF30_MDP0000228900_exon4	2	18443298	3.80126
Scarf	SNP_FB_0482226	2	18450129	3.78457
Scarf	SNP_FB_0482224	2	18450321	3.76321
Scarf	SNP_FB_0481283	2	18664819	3.7252
Scarf	SNP_FB_0481284	2	18664987	3.69081
Scarf	SNP_FB_0481285	2	18665499	3.65006
Scarf	SNP_FB_0481298	2	18668630	3.60581
Scarf	SNP_FB_0481301	2	18669052	3.55752
Scarf	SNP_FB_0481305	2	18669479	3.50118
Scarf	SNP_FB_0481306	2	18669597	3.44919
Scarf	SNP_FB_0481309	2	18670719	3.38891
Scarf	SNP_FB_0481312	2	18671235	3.34345
Scarf	SNP_FB_0481315	2	18671538	3.3702
Scarf	SNP_FB_0481444	2	18915110	3.31221
Scarf	SNP_FB_0481445	2	18915200	3.31488
Scarf	coDominantGRAS805	2	19059001	3.28803
Scarf	SNP_FB_0483064	2	19088413	3.26329
Scarf	coDominantGRAS806	2	19101867	3.25519
Scarf	coDominantGRAS807	2	19118700	3.2081
Scarf	coDominantGRAS816	2	19853204	3.0901
Scarf	coDominantGRAS817	2	19853371	3.32027
Scarf	coDominantGRAS818	2	19960136	3.50486
Scarf	coDominantGRAS819	2	19960219	3.61359
Scarf	RosBREEDSNP_SNP_CA_24744626_Lg2_00833_MAF50_MDP0000263007_exon1	2	19975783	3.70845
Scarf	SNP_FB_0484398	2	19975828	3.76321
Scarf	SNP_FB_0484405	2	19976537	3.83545
Scarf	RosBREEDSNP_SNP_CA_24747820_Lg2_00833_MAF30_45322_exon1	2	19978980	3.93263
Scarf	coDominantGRAS820	2	19991406	3.98144
Scarf	RosBREEDSNP_SNP_TC_24790175_Lg2_00833_MAF20_339998_exon1	2	20022235	4.00058
Scarf	RosBREEDSNP_SNP_GA_24792350_Lg2_00833_MAF20_1661346_exon1	2	20024410	4.06954
Scarf	GDsnp00833	2	20024984	4.09566
Scarf	coDominantGRAS821	2	20349457	4.16112
Scarf	SNP_FB_0485376	2	20507117	4.20722
Scarf	SNP_FB_0485378	2	20507383	4.27293
Scarf	SNP_FB_0485380	2	20507815	4.28411
Scarf	SNP_FB_0485385	2	20508405	4.27357
Scarf	SNP_FB_0485395	2	20510427	4.31388
Scarf	RosBREEDSNP_SNP_CT_24821574_Lg2_00833_MAF40_MDP0000316384_exon1	2	20644911	4.306
Scarf	SNP_FB_0958615	2	20747289	4.31514
Scarf	RosBREEDSNP_SNP_CA_34290779_Lg2_00624_MAF40_MDP0000253969_exon1	2	20907436	4.31469
Scarf	RosBREEDSNP_SNP_CT_34286797_Lg2_00624_MAF30_MDP0000708314_exon1	2	20911422	4.33794
Scarf	coDominantGRAS822	2	20923564	4.2039
Scarf	coDominantGRAS823	2	20936116	4.21087
Scarf	coDominantGRAS824	2	20947783	4.1961
Scarf	coDominantGRAS825	2	20947796	4.16642
Scarf	coDominantGRAS826	2	20947900	4.1414
Scarf	SNP_FB_0958361	2	21279715	4.10048
Scarf	SNP_FB_0958353	2	21283023	4.05761
Scarf	coDominantGRAS827	2	21561950	4.0024
Scarf	coDominantGRAS828	2	21561958	3.9221
Scarf	coDominantGRAS829	2	21562009	3.85211
Scarf	coDominantGRAS830	2	21562114	3.7782
Scarf	SNP_FB_1093757	2	21934363	3.6894
Scarf	SNP_FB_0314302	2	22547439	3.59701
Scarf	SNP_FB_0314297	2	22549990	3.50323
Scarf	SNP_FB_0314295	2	22550806	3.3848
Scarf	SNP_FB_0314292	2	22551626	3.3108
Scarf	SNP_FB_0314284	2	22553959	3.15909
Scarf	SNP_FB_0487051	2	26064100	3.14437
Scarf	coDominantGRAS869	2	26076276	3.20905
Scarf	coDominantGRAS871	2	26472458	3.24734
Scarf	coDominantGRAS873	2	26472476	3.29585
Scarf	coDominantGRAS876	2	26500869	3.35094
Scarf	coDominantGRAS878	2	26500987	3.45075
Scarf	coDominantGRAS879	2	26500990	3.4731
Scarf	coDominantGRAS880	2	26501015	3.55101
Scarf	coDominantGRAS881	2	26501024	3.6121
Scarf	coDominantGRAS882	2	26501030	3.66945
Scarf	SNP_FB_0487282	2	26675070	3.67905
Scarf	RosBREEDSNP_SNP_TC_27298641_Lg2_02271_MAF40_952256_exon1	2	26683848	3.69637
Scarf	RosBREEDSNP_SNP_AC_27306234_Lg2_02271_MAF50_MDP0000898595_exon4	2	26696494	3.79805
Scarf	RosBREEDSNP_SNP_GA_27335209_Lg2_02271_MAF30_490252_exon3	2	26722837	3.83689
Scarf	SNP_FB_0927564	2	26958282	3.85455
Scarf	SNP_FB_0489657	2	27034731	3.88008
Scarf	RosBREEDSNP_SNP_TG_29827721_Lg2_MDP0000556302_MAF30_MDP0000556302_exon1	2	27037165	3.8629
Scarf	coDominantGRAS883	2	27115745	3.89147
Scarf	coDominantGRAS884	2	27137769	3.8824
Scarf	coDominantGRAS885	2	27137806	3.88048
Scarf	coDominantGRAS886	2	27137807	3.8663
Scarf	coDominantGRAS887	2	27137808	3.85724
Scarf	coDominantGRAS888	2	27137829	3.82354
Scarf	SNP_FB_0489772	2	27247538	3.78752
Scarf	SNP_FB_0489774	2	27247745	3.73661
Scarf	SNP_FB_0489775	2	27247804	3.6926
Scarf	SNP_FB_0489789	2	27252564	3.65388
Scarf	SNP_FB_0489795	2	27253431	3.59913
Scarf	coDominantGRAS889	2	27269608	3.56938
Scarf	coDominantGRAS890	2	27269615	3.54029
Scarf	coDominantGRAS892	2	27269731	3.52857
Scarf	coDominantGRAS893	2	27269734	3.49249
Scarf	coDominantGRAS894	2	27269752	3.4727
Scarf	coDominantGRAS895	2	27269753	3.45957
Scarf	coDominantGRAS896	2	27306235	3.42911
Scarf	coDominantGRAS898	2	27367241	3.41706
Scarf	coDominantGRAS899	2	27367255	3.43322
Scarf	coDominantGRAS900	2	27367288	3.43319
Scarf	SNP_FB_0490927	2	27958069	3.42525
Scarf	SNP_FB_0490930	2	27960946	3.42217
Scarf	SNP_FB_0490931	2	27961077	3.4227
Scarf	RosBREEDSNP_SNP_GA_30846147_Lg2_261916__261916_exon2	2	27962342	3.43299
Scarf	RosBREEDSNP_SNP_TC_30846189_Lg2_263337__263337_exon2	2	27962384	3.47627
Scarf	RosBREEDSNP_SNP_GA_30846235_Lg2_263337_MAF20_263337_exon2	2	27962430	3.50175
Scarf	RosBREEDSNP_SNP_CT_30846581_Lg2_263337__263337_exon1	2	27962776	3.51616
Scarf	coDominantGRAS901	2	28244929	3.53481
Scarf	coDominantGRAS902	2	28244947	3.55435
Scarf	RosBREEDSNP_SNP_AG_30377236_Lg2_01251_MAF30_MDP0000216184_exon4	2	28307162	3.56736
Scarf	RosBREEDSNP_SNP_GA_30314379_Lg2_01251_MAF50_MDP0000246555_exon1	2	28361642	3.57556
Scarf	RosBREEDSNP_SNP_CA_30305383_Lg2_01251_MAF20_MDP0000184026_exon9	2	28370636	3.58774
Scarf	SNP_FB_0490085	2	28372071	3.59745
Scarf	RosBREEDSNP_SNP_CA_30299235_Lg2_01251_MAF30_MDP0000184026_exon1	2	28376842	3.5921
Scarf	SNP_FB_0490069	2	28377558	3.58839
Scarf	SNP_FB_0490067	2	28380091	3.58743
Scarf	SNP_FB_0490066	2	28380171	3.61531
Scarf	coDominantGRAS903	2	28494641	3.60203
Scarf	coDominantGRAS904	2	28494833	3.59327
Scarf	coDominantGRAS905	2	28494834	3.60328
Scarf	coDominantGRAS906	2	28494869	3.54381
Scarf	coDominantGRAS907	2	28500503	3.52757
Scarf	coDominantGRAS908	2	28500516	3.51529
Scarf	coDominantGRAS909	2	28500546	3.48185
Scarf	coDominantGRAS910	2	28500549	3.49103
Scarf	coDominantGRAS911	2	28500557	3.46771
Scarf	coDominantGRAS912	2	28500612	3.48021
Scarf	coDominantGRAS913	2	28500613	3.48988
Scarf	coDominantGRAS914	2	28500626	3.50447
Scarf	coDominantGRAS915	2	28500645	3.48632
Scarf	coDominantGRAS916	2	28500650	3.48648
Scarf	coDominantGRAS917	2	28500653	3.43749
Scarf	coDominantGRAS918	2	28500685	3.44089
Scarf	SNP_FB_0492193	2	28502138	3.33707
Scarf	SNP_FB_0492194	2	28502313	3.2796
Scarf	SNP_FB_0492208	2	28506690	3.24469
Scarf	SNP_FB_0492218	2	28508392	3.18753
Scarf	SNP_FB_0492225	2	28509591	3.14753
Scarf	coDominantGRAS919	2	28627950	3.16625
Scarf	coDominantGRAS920	2	28628025	3.16802
Scarf	coDominantGRAS921	2	28628036	3.1607
Scarf	coDominantGRAS922	2	28628058	3.15354
Scarf	coDominantGRAS924	2	28628091	3.1418
Scarf	coDominantGRAS925	2	28771719	3.12656
Scarf	coDominantGRAS926	2	28771746	3.10641
Scarf	SNP_FB_1032282	8	17460094	3.13941
Scarf	SNP_FB_1032284	8	17460406	3.25594
Scarf	SNP_FB_0754658	8	17492246	3.35882
Scarf	SNP_FB_0754661	8	17493251	3.38866
Scarf	coDominantGRAS4412	8	18020862	3.44423
Scarf	coDominantGRAS4413	8	18020877	3.53955
Scarf	coDominantGRAS4414	8	18020925	3.57901
Scarf	coDominantGRAS4415	8	18020926	3.47985
Scarf	coDominantGRAS4416	8	18020942	3.40875
Scarf	SNP_FB_0410049	8	18052569	3.40113
Scarf	SNP_FB_0410059	8	18055387	3.29564
Scarf	SNP_FB_0410066	8	18056226	3.19645
Scarf	coDominantGRAS4417	8	18428177	3.14631
Scarf	SNP_FB_0816808	9	33368094	3.20296
Scarf	SNP_FB_0816809	9	33368296	3.33354
Scarf	RosBREEDSNP_SNP_GA_32297817_Lg9_00659_MAF40_520045_exon1	9	33372705	3.51024
Scarf	SNP_FB_0816820	9	33373385	3.66779
Scarf	SNP_FB_0816821	9	33373473	3.77921
Scarf	SNP_FB_0816839	9	33376651	3.91275
Scarf	RosBREEDSNP_SNP_AC_32329275_Lg9_00659_MAF20_178008_exon1	9	33406348	3.94769
Scarf	GDsnp00659	9	33409572	3.97956
Scarf	RosBREEDSNP_SNP_CT_32531545_Lg9_01066_MAF30_1639980_exon1	9	33578317	4.04469
Scarf	RosBREEDSNP_SNP_TC_32540237_Lg9_01066_MAF50_787255_exon1	9	33587227	4.09007
Scarf	coDominantGRAS5374	9	33658145	4.11601
Scarf	coDominantGRAS5375	9	33658147	4.16388
Scarf	coDominantGRAS5376	9	33658155	4.16729
Scarf	coDominantGRAS5377	9	33658157	4.17148
Scarf	SNP_FB_0817501	9	33737640	4.17142
Scarf	SNP_FB_0817504	9	33738022	4.16399
Scarf	SNP_FB_0817506	9	33738325	4.12959
Scarf	SNP_FB_0817512	9	33739107	4.118
Scarf	SNP_FB_0817513	9	33739240	4.09543
Scarf	SNP_FB_0817515	9	33739821	4.32153
Scarf	SNP_FB_0817516	9	33739853	4.45123
Scarf	SNP_FB_0817519	9	33740370	4.47853
Scarf	SNP_FB_0817523	9	33741199	4.57754
Scarf	RosBREEDSNP_SNP_CT_32698252_Lg9_01416_MAF40_531820_exon2	9	33742549	4.65392
Scarf	SNP_FB_0817531	9	33744475	4.71651
Scarf	RosBREEDSNP_SNP_GA_32711352_Lg9_01416_MAF50_450241_exon1	9	33754289	4.76641
Scarf	SNP_FB_0206807	9	33924202	4.80369
Scarf	SNP_FB_0206806	9	33924292	4.89102
Scarf	SNP_FB_0206805	9	33924551	4.93805
Scarf	SNP_FB_1107065	9	33927745	5.00714
Scarf	SNP_FB_1107066	9	33928031	5.05861
Scarf	SNP_FB_1107078	9	33931310	5.12594
Scarf	coDominantGRAS5378	9	34072742	5.18949
Scarf	coDominantGRAS5379	9	34072792	5.24912
Scarf	coDominantGRAS5380	9	34072809	5.28727
Scarf	coDominantGRAS5381	9	34072844	5.33557
Scarf	coDominantGRAS5382	9	34123141	5.38774
Scarf	coDominantGRAS5383	9	34123151	5.43261
Scarf	coDominantGRAS5384	9	34123202	5.55888
Scarf	coDominantGRAS5385	9	34123204	5.61117
Scarf	coDominantGRAS5386	9	34123235	5.66751
Scarf	coDominantGRAS5387	9	34137431	5.73398
Scarf	RosBREEDSNP_SNP_GT_33056483_Lg9_01200_MAF50_MDP0000254312_exon19	9	34145319	5.9767
Scarf	RosBREEDSNP_SNP_AG_33065704_Lg9_01200_MAF20_MDP0000312752_exon1	9	34154674	6.27354
Scarf	coDominantGRAS5388	9	34289384	6.39842
Scarf	coDominantGRAS5389	9	34289464	6.51407
Scarf	coDominantGRAS5390	9	34289599	6.59936
Scarf	RosBREEDSNP_SNP_CT_33180045_Lg9_01293_MAF50_MDP0000168471_exon1	9	34289996	6.72443
Scarf	RosBREEDSNP_SNP_GA_33185982_Lg9_01293_MAF10_MDP0000507749_exon3	9	34295936	6.85004
Scarf	RosBREEDSNP_SNP_AG_33217423_Lg9_00332_MAF20_390087_exon1	9	34332642	6.84382
Scarf	RosBREEDSNP_SNP_GA_33227831_Lg9_00332_MAF40_MDP0000175442_exon2	9	34343047	6.87418
Scarf	RosBREEDSNP_SNP_TC_33439813_Lg9_129159__129159_exon2	9	34549325	6.88346
Scarf	SNP_FB_0818944	9	34553017	6.87883
Scarf	SNP_FB_0818945	9	34553223	6.85723
Scarf	SNP_FB_1050833	9	34581424	6.81446
Scarf	SNP_FB_1050852	9	34583858	6.75734
Scarf	SNP_FB_1050859	9	34584725	6.6981
Scarf	SNP_FB_1050862	9	34585221	6.63502
Scarf	coDominantGRAS5391	9	35092893	6.53308
Scarf	coDominantGRAS5392	9	35165476	6.33321
Scarf	coDominantGRAS5393	9	35165494	5.86322
Scarf	coDominantGRAS5394	9	35165496	5.73394
Scarf	coDominantGRAS5395	9	35165526	5.7644
Scarf	coDominantGRAS5396	9	35165546	5.66742
Scarf	coDominantGRAS5397	9	35165585	5.59013
Scarf	coDominantGRAS5398	9	35165590	5.55019
Scarf	coDominantGRAS5399	9	35351146	5.51178
Scarf	coDominantGRAS5400	9	35351304	5.45453
Scarf	coDominantGRAS5401	9	35351329	5.33997
Scarf	coDominantGRAS5402	9	35351349	5.24563
Scarf	coDominantGRAS5403	9	35351358	5.09536
Scarf	coDominantGRAS5404	9	35351361	4.95055
Scarf	coDominantGRAS5405	9	35351379	4.86963
Scarf	GDsnp00452	9	35423662	4.72738
Scarf	SNP_FB_0819314	9	35477862	4.60748
Scarf	SNP_FB_0817780	9	35589725	4.55899
Scarf	SNP_FB_0817767	9	35591953	4.41952
Scarf	SNP_FB_0817758	9	35594367	4.26373
Scarf	SNP_FB_0817757	9	35594374	4.10532
Scarf	coDominantGRAS5406	9	35602272	3.80203
Scarf	coDominantGRAS5407	9	35696883	3.65444
Scarf	coDominantGRAS5408	9	35696945	3.46451
Scarf	coDominantGRAS5409	9	35809995	3.3055
CraTop	coDominantGRAS9583	16	1392008	3.79317
CraTop	coDominantGRAS9584	16	2235908	3.94911
CraTop	coDominantGRAS9585	16	2235911	4.16937
CraTop	coDominantGRAS9586	16	2235956	4.38408
CraTop	coDominantGRAS9587	16	2235957	4.585
CraTop	coDominantGRAS9588	16	2288123	4.73529
CraTop	coDominantGRAS9589	16	2288140	4.87906
CraTop	coDominantGRAS9590	16	2343368	5.04181
CraTop	coDominantGRAS9591	16	2343410	5.15737
CraTop	coDominantGRAS9592	16	2343426	5.24013
CraTop	coDominantGRAS9593	16	2343434	5.33508
CraTop	coDominantGRAS9594	16	2343445	5.4028
CraTop	coDominantGRAS9595	16	2343494	5.48163
CraTop	SNP_FB_0334307	16	2478119	5.5422
CraTop	SNP_FB_0334329	16	2487158	5.58791
CraTop	coDominantGRAS9596	16	2674328	5.59887
CraTop	coDominantGRAS9597	16	2750488	5.75986
CraTop	coDominantGRAS9598	16	2750501	5.94279
CraTop	coDominantGRAS9599	16	2750524	6.0268
CraTop	coDominantGRAS9600	16	2750527	6.1786
CraTop	coDominantGRAS9601	16	2750610	6.25022
CraTop	RosBREEDSNP_SNP_AG_2180685_Lg13_00098_MAF20_1650031_exon1	16	2764882	6.38486
CraTop	SNP_FB_0918150	16	2811507	6.51136
CraTop	SNP_FB_0335238	16	3003678	7.04608
CraTop	SNP_FB_0335240	16	3004115	9.62259
CraTop	SNP_FB_0335338	16	3028460	10.6694
CraTop	GDsnp01588	16	3029704	11.4245
CraTop	SNP_FB_0335348	16	3031702	11.8486
CraTop	SNP_FB_0335349	16	3031843	12.3906
CraTop	SNP_FB_0918384	16	3058547	12.659
CraTop	SNP_FB_0918389	16	3059544	12.8931
CraTop	RosBREEDSNP_SNP_AC_1301926_Lg16_01600_MAF50_1683802_exon2	16	3130006	13.0263
CraTop	RosBREEDSNP_SNP_TC_1336185_Lg16_01600_MAF40_162269_exon1	16	3157479	13.1768
CraTop	SNP_FB_0335523	16	3157765	13.2328
CraTop	SNP_FB_0335525	16	3157889	13.37
CraTop	SNP_FB_0335535	16	3160371	13.5287
CraTop	SNP_FB_0918592	16	3186476	13.6594
CraTop	SNP_FB_0918595	16	3186825	13.7356
CraTop	SNP_FB_1063136	16	3205361	13.8064
CraTop	RosBREEDSNP_SNP_AC_1452699_Lg16_MDP0000303483_MAF50_MDP0000303483_exon2	16	3304530	13.8849
CraTop	RosBREEDSNP_SNP_TC_1496083_Lg16_LAR1_MAF30_MDP0000279135_exon2	16	3349986	13.9722
CraTop	SNP_FB_1074678	16	3362258	14.0171
CraTop	SNP_FB_1074682	16	3362846	14.0096
CraTop	RosBREEDSNP_SNP_AG_1538074_Lg16_LAR1_MAF40_751854_exon1	16	3407284	14.0723
CraTop	RosBREEDSNP_SNP_CT_1540624_Lg16_LAR1_MAF40_1618769_exon2	16	3409834	14.1374
CraTop	RosBREEDSNP_SNP_TC_1571002_Lg16_01734_MAF40_216397_exon1	16	3439690	14.195
CraTop	SNP_FB_0336036	16	3479443	14.2195
CraTop	SNP_FB_0336046	16	3482544	14.2445
CraTop	SNP_FB_0336063	16	3486139	14.2883
CraTop	GDsnp01734	16	3489107	14.3207
CraTop	RosBREEDSNP_SNP_TC_1669091_Lg16_01734_MAF50_193795_exon1	16	3556998	14.3537
CraTop	coDominantGRAS9602	16	3726271	14.3816
CraTop	coDominantGRAS9603	16	3726313	14.3991
CraTop	coDominantGRAS9604	16	3726403	14.41
CraTop	coDominantGRAS9605	16	3763708	14.4104
CraTop	coDominantGRAS9606	16	3763746	14.3961
CraTop	coDominantGRAS9607	16	3763769	14.3758
CraTop	SNP_FB_1074691	16	3773426	14.3478
CraTop	SNP_FB_1074699	16	3774681	14.3196
CraTop	GDsnp00047	16	3856528	14.319
CraTop	SNP_FB_0337022	16	3888737	14.2804
CraTop	SNP_FB_0337042	16	3891590	14.2484
CraTop	SNP_FB_0337044	16	3891855	14.2027
CraTop	SNP_FB_0337045	16	3892235	14.1567
CraTop	RosBREEDSNP_SNP_TC_1972373_Lg16_00047_MAF40_480165_exon2	16	3893010	14.0287
CraTop	SNP_FB_0337051	16	3894629	13.9102
CraTop	coDominantGRAS9608	16	4055572	13.8544
CraTop	coDominantGRAS9609	16	4055644	13.7876
CraTop	coDominantGRAS9610	16	4134715	13.6938
CraTop	coDominantGRAS9611	16	4134750	13.5785
CraTop	coDominantGRAS9612	16	4134782	13.4548
CraTop	coDominantGRAS9613	16	4134784	13.3175
CraTop	coDominantGRAS9614	16	4134795	13.1397
CraTop	coDominantGRAS9615	16	4134808	12.8561
CraTop	coDominantGRAS9616	16	4134824	12.5585
CraTop	SNP_FB_1074747	16	4147417	12.1763
CraTop	SNP_FB_1074748	16	4147419	11.5916
CraTop	SNP_FB_1074762	16	4150242	10.6531
CraTop	SNP_FB_1074767	16	4152615	9.91367
CraTop	SNP_FB_1074777	16	4153796	8.29629
CraTop	SNP_FB_1074783	16	4155244	7.11901
CraTop	GDsnp00719	16	4196728	6.98564
CraTop	SNP_FB_0338060	16	4230585	6.56905
CraTop	SNP_FB_0338061	16	4230762	5.67962
CraTop	SNP_FB_0338082	16	4235344	5.35508
CraTop	SNP_FB_0338085	16	4235903	4.8626
CraTop	SNP_FB_0338087	16	4236347	4.45113
CraTop	SNP_FB_0338092	16	4236955	3.9952
Drop	SNP_FB_0447348	1	31882491	3.2351
Drop	SNP_FB_0447351	1	31883177	3.22815
Drop	coDominantGRAS481	1	31971045	3.21304
Drop	coDominantGRAS5079	9	15923349	3.25669
Drop	coDominantGRAS5080	9	15926072	3.3345
Drop	coDominantGRAS5081	9	15976026	3.44512
Drop	coDominantGRAS5082	9	15976027	3.51934
Drop	coDominantGRAS5083	9	15976087	3.58743
Drop	coDominantGRAS5084	9	16172916	3.64581
Drop	coDominantGRAS5085	9	16172931	3.66237
Drop	coDominantGRAS5086	9	16172936	3.64462
Drop	coDominantGRAS5087	9	16172964	3.6555
Drop	coDominantGRAS5088	9	16172966	3.65603
Drop	coDominantGRAS5089	9	16187690	3.63428
Drop	coDominantGRAS5090	9	16187717	3.61378
Drop	coDominantGRAS5091	9	16304606	3.5785
Drop	coDominantGRAS5092	9	16304614	3.53427
Drop	coDominantGRAS5093	9	16304624	3.50192
Drop	coDominantGRAS5094	9	16304644	3.45157
Drop	SNP_FB_0710937	9	16382909	3.31228
Drop	SNP_FB_0710929	9	16386731	3.21678
Drop	SNP_FB_0138055	15	853109	3.34949
Drop	SNP_FB_0138059	15	854256	3.43522
Drop	SNP_FB_0138062	15	854523	3.59807
Drop	SNP_FB_0138067	15	856271	3.68539
Drop	SNP_FB_0138071	15	858364	3.80939
Drop	SNP_FB_0138075	15	859118	3.89547
Drop	SNP_FB_0138077	15	859323	3.96942
Drop	coDominantGRAS8759	15	876122	4.78524
Drop	coDominantGRAS8760	15	917937	5.28527
Drop	SNP_FB_1061122	15	1009852	5.25156
Drop	GDsnp00419	15	1298457	5.29324
Drop	SNP_FB_0138762	15	1341584	5.36101
Drop	coDominantGRAS8761	15	1363598	5.39445
Drop	coDominantGRAS8762	15	1363600	5.52016
Drop	coDominantGRAS8764	15	1518197	5.52625
Drop	coDominantGRAS8765	15	1518381	5.4782
Drop	coDominantGRAS8766	15	1570504	5.36356
Drop	coDominantGRAS8767	15	1570519	5.31353
Drop	coDominantGRAS8768	15	1570529	5.19582
Drop	coDominantGRAS8770	15	1570536	5.08175
Drop	coDominantGRAS8771	15	1570563	4.99999
Drop	coDominantGRAS8772	15	1570594	4.8877
Drop	SNP_FB_0139307	15	1721085	4.68477
Drop	SNP_FB_0139309	15	1721180	4.43412
Drop	coDominantGRAS8773	15	1791835	4.32291
Drop	coDominantGRAS8775	15	1844240	4.16581
Drop	coDominantGRAS8776	15	1867596	3.92481
Drop	coDominantGRAS8777	15	1936008	3.63447
Drop	coDominantGRAS8778	15	1936106	3.41032
Drop	coDominantGRAS8779	15	2299004	3.21602
Drop	GDsnp00208	15	26700687	3.20556
Drop	SNP_FB_0301359	15	26701092	3.31646
Drop	SNP_FB_0301362	15	26701224	3.38311
Drop	RosBREEDSNP_SNP_GT_27879364_Lg15_00208_MAF30_685605_exon1	15	26702438	3.46023
Drop	SNP_FB_0301372	15	26704307	3.52624
Drop	SNP_FB_0301373	15	26704476	3.57817
Drop	RosBREEDSNP_SNP_AG_27882182_Lg15_00208_MAF30_MDP0000138089_exon7	15	26705256	3.67793
Drop	coDominantGRAS9103	15	26836805	3.90351
Drop	coDominantGRAS9104	15	26974987	3.98285
Drop	coDominantGRAS9105	15	27036890	4.02286
Drop	coDominantGRAS9106	15	27036954	4.18036
Drop	coDominantGRAS9107	15	27036957	4.22717
Drop	coDominantGRAS9108	15	27036990	4.88542
Drop	coDominantGRAS9109	15	27036997	5.22289
Drop	SNP_FB_0302304	15	27059685	5.47187
Drop	SNP_FB_0302305	15	27059888	6.52445
Drop	GDsnp02592	15	27061146	7.39497
Drop	RosBREEDSNP_SNP_GA_28687459_Lg15_02592_MAF30_1662248_exon6	15	27062521	7.86807
Drop	RosBREEDSNP_SNP_CT_28693156_Lg15_02592_MAF50_MDP0000161194_exon3	15	27075565	8.4952
Drop	coDominantGRAS9110	15	27107975	8.74633
Drop	coDominantGRAS9111	15	27123311	8.93941
Drop	coDominantGRAS9112	15	27123396	9.22905
Drop	coDominantGRAS9113	15	27260459	9.16687
Drop	coDominantGRAS9114	15	27260479	9.38805
Drop	SNP_FB_0303054	15	27481843	9.64533
Drop	SNP_FB_0303060	15	27482793	10.0336
Drop	GDsnp02219	15	27582873	10.3943
Drop	coDominantGRAS9115	15	27633765	10.5327
Drop	coDominantGRAS9116	15	27762369	10.5851
Drop	coDominantGRAS9117	15	27762371	10.6808
Drop	coDominantGRAS9118	15	27762381	10.6735
Drop	coDominantGRAS9119	15	27762396	11.011
Drop	SNP_FB_0303413	15	27808983	10.9777
Drop	SNP_FB_0303416	15	27809496	11.049
Drop	SNP_FB_0303417	15	27809580	11.1067
Drop	SNP_FB_0303425	15	27811044	11.2355
Drop	SNP_FB_0303433	15	27812505	11.2866
Drop	SNP_FB_0303441	15	27814411	11.3203
Drop	SNP_FB_0303445	15	27815239	11.9557
Drop	coDominantGRAS9120	15	28055389	12.1662
Drop	coDominantGRAS9121	15	28055398	12.3278
Drop	coDominantGRAS9122	15	28055399	12.2526
Drop	coDominantGRAS9123	15	28055418	12.3833
Drop	coDominantGRAS9124	15	28199180	12.5951
Drop	coDominantGRAS9125	15	28239685	12.5109
Drop	coDominantGRAS9126	15	28239702	12.5519
Drop	coDominantGRAS9127	15	28239723	12.4077
Drop	coDominantGRAS9128	15	28239734	12.066
Drop	coDominantGRAS9129	15	28239771	10.0511
Drop	coDominantGRAS9130	15	28239813	10.0703
Drop	coDominantGRAS9131	15	28275838	10.2602
Drop	coDominantGRAS9132	15	28275891	10.3688
Drop	coDominantGRAS9133	15	28284957	10.6416
Drop	coDominantGRAS9134	15	28284961	10.7094
Drop	coDominantGRAS9135	15	28285189	10.7934
Drop	coDominantGRAS9136	15	28285220	10.7412
Drop	SNP_FB_0829531	15	28523201	10.7132
Drop	SNP_FB_0829528	15	28524212	10.6926
Drop	SNP_FB_1069220	15	28941019	10.7827
Drop	SNP_FB_1069215	15	28941499	10.8542
Drop	SNP_FB_1069204	15	28942910	10.9116
Drop	coDominantGRAS9137	15	29022425	11.0274
Drop	coDominantGRAS9138	15	29022436	10.9078
Drop	SNP_FB_0842161	15	29032956	11.0564
Drop	coDominantGRAS9139	15	29339448	11.0213
Drop	coDominantGRAS9140	15	29339506	10.9785
Drop	coDominantGRAS9141	15	29339521	10.9434
Drop	coDominantGRAS9142	15	29556867	10.9248
Drop	coDominantGRAS9143	15	29556986	10.9046
Drop	coDominantGRAS9144	15	29556998	10.8987
Drop	coDominantGRAS9145	15	29599783	10.8587
Drop	GDsnp02844	15	29698160	10.8301
Drop	SNP_FB_0786571	15	29839478	10.7821
Drop	SNP_FB_0786549	15	29843001	10.7931
Drop	SNP_FB_0786544	15	29843939	10.7766
Drop	SNP_FB_0786543	15	29844340	10.7578
Drop	SNP_FB_0786541	15	29845055	10.4112
Drop	coDominantGRAS9146	15	29954256	10.0478
Drop	coDominantGRAS9147	15	29981487	9.51415
Drop	coDominantGRAS9148	15	29981514	9.44191
Drop	coDominantGRAS9149	15	29981518	9.48441
Drop	coDominantGRAS9150	15	29981560	9.36633
Drop	coDominantGRAS9151	15	29981573	9.31617
Drop	coDominantGRAS9152	15	29981613	9.36622
Drop	coDominantGRAS9153	15	29981666	9.21055
Drop	coDominantGRAS9154	15	29981684	9.22071
Drop	coDominantGRAS9155	15	29988288	9.19552
Drop	coDominantGRAS9156	15	30031074	9.17394
Drop	coDominantGRAS9157	15	30207351	9.21319
Drop	coDominantGRAS9158	15	30207355	9.24309
Drop	coDominantGRAS9159	15	30207362	9.29304
Drop	coDominantGRAS9160	15	30207369	9.00954
Drop	coDominantGRAS9161	15	30207385	8.93925
Drop	coDominantGRAS9162	15	30207397	8.86978
Drop	coDominantGRAS9163	15	30207422	8.81827
Drop	coDominantGRAS9164	15	30207437	8.74454
Drop	coDominantGRAS9165	15	30207475	8.68333
Drop	coDominantGRAS9166	15	30207507	8.6221
Drop	SNP_FB_0785569	15	30253581	8.58628
Drop	SNP_FB_0785557	15	30257236	8.52359
Drop	coDominantGRAS9167	15	30369923	8.4541
Drop	coDominantGRAS9168	15	30369940	8.42805
Drop	coDominantGRAS9169	15	30369949	8.38894
Drop	coDominantGRAS9172	15	30369999	8.36694
Drop	coDominantGRAS9173	15	30370016	8.35342
Drop	coDominantGRAS9174	15	30370017	8.34461
Drop	coDominantGRAS9176	15	30370022	8.34113
Drop	coDominantGRAS9177	15	30370031	8.38734
Drop	SNP_FB_0116118	15	30405434	8.39582
Drop	coDominantGRAS9178	15	30450506	8.44387
Drop	coDominantGRAS9179	15	30450510	8.48479
Drop	coDominantGRAS9180	15	30450518	8.53173
Drop	coDominantGRAS9181	15	30450528	8.56982
Drop	coDominantGRAS9182	15	30450533	8.57398
Drop	coDominantGRAS9183	15	30450590	9.77604
Drop	coDominantGRAS9184	15	30450638	9.64078
Drop	coDominantGRAS9185	15	30450650	9.74193
Drop	coDominantGRAS9186	15	30450677	9.91559
Drop	SNP_FB_0944896	15	30459392	10.0215
Drop	coDominantGRAS9187	15	30618039	10.1036
Drop	coDominantGRAS9188	15	30618045	10.1378
Drop	coDominantGRAS9189	15	30618084	10.2191
Drop	coDominantGRAS9190	15	30618088	10.1926
Drop	coDominantGRAS9191	15	30618089	10.2244
Drop	coDominantGRAS9192	15	30618095	10.1467
Drop	coDominantGRAS9193	15	30618097	10.8902
Drop	coDominantGRAS9194	15	30618099	10.9688
Drop	coDominantGRAS9195	15	30618104	11.8321
Drop	coDominantGRAS9196	15	30618105	12.486
Drop	coDominantGRAS9197	15	30618122	12.575
Drop	coDominantGRAS9198	15	30618136	12.7433
Drop	coDominantGRAS9199	15	30618156	13.2685
Drop	coDominantGRAS9200	15	30618157	13.3449
Drop	coDominantGRAS9201	15	30618176	13.4134
Drop	SNP_FB_0258781	15	30706776	13.4415
Drop	SNP_FB_0258761	15	30718240	13.4569
Drop	coDominantGRAS9203	15	30914070	13.4789
Drop	coDominantGRAS9204	15	30976214	13.4944
Drop	coDominantGRAS9205	15	30976220	13.3939
Drop	SNP_FB_0304198	15	31116111	13.365
Drop	SNP_FB_0304159	15	31122914	13.3333
Drop	SNP_FB_0304158	15	31123093	13.2546
Drop	coDominantGRAS9206	15	31173063	13.1501
Drop	SNP_FB_0910614	15	31227390	13.0436
Drop	SNP_FB_0910606	15	31230249	12.9059
Drop	coDominantGRAS9207	15	31368315	12.7681
Drop	coDominantGRAS9208	15	31368316	12.8277
Drop	coDominantGRAS9209	15	31368333	12.6271
Drop	coDominantGRAS9210	15	31368365	12.4967
Drop	coDominantGRAS9211	15	31368392	12.3319
Drop	coDominantGRAS9212	15	31368394	12.1748
Drop	SNP_FB_0303614	15	31521526	11.9573
Drop	RosBREEDSNP_SNP_CT_29953390_Lg15_RosCOS1232_MAF50_MDP0000195648_exon3	15	31535020	11.7492
Drop	SNP_FB_0303603	15	31535722	11.5292
Drop	SNP_FB_0303590	15	31539292	11.2785
Drop	SNP_FB_0977426	15	31646987	10.0969
Drop	SNP_FB_0977423	15	31647312	9.88947
Drop	SNP_FB_0977421	15	31647477	9.82612
Drop	SNP_FB_0977419	15	31647868	9.75298
Drop	SNP_FB_0977413	15	31649646	9.75347
Drop	SNP_FB_0977412	15	31649820	9.65841
Drop	SNP_FB_0977410	15	31650339	9.51068
Drop	coDominantGRAS9213	15	32124403	9.4719
Drop	coDominantGRAS9214	15	32124425	9.29712
Drop	coDominantGRAS9216	15	32163804	9.15304
Drop	coDominantGRAS9217	15	32163821	8.96284
Drop	coDominantGRAS9218	15	32170579	8.86154
Drop	coDominantGRAS9219	15	32170608	8.67128
Drop	coDominantGRAS9220	15	32170624	8.20186
Drop	coDominantGRAS9221	15	32172273	7.75651
Drop	coDominantGRAS9222	15	32172281	7.37017
Drop	coDominantGRAS9223	15	32219199	5.84733
Drop	coDominantGRAS9224	15	32219212	5.94865
Drop	coDominantGRAS9226	15	32261381	5.9693
Drop	coDominantGRAS9228	15	32261408	5.96567
Drop	coDominantGRAS9229	15	32261424	5.98921
Drop	coDominantGRAS9230	15	32261427	5.90173
Drop	coDominantGRAS9231	15	32261449	5.70429
Drop	SNP_FB_0305614	15	32332035	5.45557
Drop	SNP_FB_0305613	15	32332364	5.34667
Drop	SNP_FB_0305605	15	32335625	4.74197
Drop	SNP_FB_0305826	15	32531561	4.07793
Drop	SNP_FB_0305838	15	32534321	3.58088
Drop	SNP_FB_0409156	15	32720114	3.55643
Drop	SNP_FB_0409141	15	32723108	3.59064
Drop	SNP_FB_0409132	15	32723882	3.57991
Drop	SNP_FB_0409129	15	32724188	3.55898
Drop	SNP_FB_0409127	15	32724492	3.42156
Drop	SNP_FB_0307351	15	32887056	3.44014
Drop	SNP_FB_0307345	15	32887792	3.55892
Drop	RosBREEDSNP_SNP_TC_33627719_Lg15_01897_MAF20_1665209_exon1	15	32890902	3.55809
Drop	SNP_FB_0307331	15	32891238	3.59844
Drop	coDominantGRAS9235	15	33033052	3.6149
Drop	coDominantGRAS9236	15	33033062	3.64514
Drop	coDominantGRAS9237	15	33033070	3.65812
Drop	coDominantGRAS9238	15	33033081	3.64404
Drop	coDominantGRAS9239	15	33033096	3.66037
Drop	SNP_FB_0076529	15	33042973	3.6802
Drop	SNP_FB_0309086	15	33062020	3.69451
Drop	SNP_FB_0309090	15	33062754	3.70676
Drop	SNP_FB_0309093	15	33063353	3.71085
Drop	SNP_FB_0309095	15	33063577	3.66861
Drop	SNP_FB_0309126	15	33070685	3.65189
Drop	coDominantGRAS9240	15	33885443	3.66987
Drop	SNP_FB_0008287	15	33930566	3.69862
Drop	SNP_FB_0008291	15	33930949	3.71011
Drop	SNP_FB_0008294	15	33931746	3.68494
Drop	coDominantGRAS9241	15	33938325	3.69964
Drop	coDominantGRAS9242	15	33938327	3.68602
Drop	coDominantGRAS9243	15	33938354	3.5472
Drop	coDominantGRAS9244	15	33938386	3.48405
Drop	coDominantGRAS9245	15	33938392	3.47247
Drop	coDominantGRAS9246	15	33938451	3.44332
Drop	RosBREEDSNP_SNP_AG_33667246_Lg15_01897_MAF40_151341_exon1	15	34458363	3.38843
Drop	coDominantGRAS9247	15	34551887	3.31969
Drop	SNP_FB_0308045	15	34670387	3.20565
Drop	coDominantGRAS9277	15	36742585	3.20652
Drop	coDominantGRAS9278	15	36742589	3.33152
Drop	SNP_FB_0935898	15	36771693	3.71066
Drop	SNP_FB_0935899	15	36771865	3.52377
Drop	SNP_FB_0935902	15	36772743	3.35271
Drop	SNP_FB_0935903	15	36772760	3.20834
Juice	coDominantGRAS9559	16	389391	4.70819
Juice	RosBREEDSNP_SNP_CT_7623675_Lg16_MDP0000253287__MDP0000253287_exon19	16	584227	4.74089
Juice	SNP_FB_0347586	16	585405	4.76863
Juice	SNP_FB_0347588	16	585701	4.81003
Juice	SNP_FB_0347591	16	587561	4.84993
Juice	coDominantGRAS9560	16	626736	4.781
Juice	coDominantGRAS9561	16	626842	4.69922
Juice	coDominantGRAS9562	16	626869	4.62369
Juice	coDominantGRAS9563	16	626905	4.50344
Juice	coDominantGRAS9564	16	783011	4.38681
Juice	RosBREEDSNP_SNP_GT_7899151_Lg16_01520_MAF40_MDP0000215332_exon4	16	855009	4.29657
Juice	SNP_FB_0348117	16	950978	4.2114
Juice	SNP_FB_0348126	16	955640	4.06179
Juice	coDominantGRAS9565	16	999866	4.00663
Juice	coDominantGRAS9566	16	999876	3.94234
Juice	coDominantGRAS9567	16	999879	3.86227
Juice	coDominantGRAS9568	16	999912	3.77721
Juice	coDominantGRAS9588	16	2288123	3.97593
Juice	coDominantGRAS9589	16	2288140	4.2278
Juice	coDominantGRAS9590	16	2343368	4.46093
Juice	coDominantGRAS9591	16	2343410	4.57388
Juice	coDominantGRAS9592	16	2343426	4.77557
Juice	coDominantGRAS9593	16	2343434	4.9914
Juice	coDominantGRAS9594	16	2343445	5.29179
Juice	coDominantGRAS9595	16	2343494	5.57832
Juice	SNP_FB_0334307	16	2478119	5.8518
Juice	SNP_FB_0334329	16	2487158	6.15838
Juice	coDominantGRAS9596	16	2674328	6.43885
Juice	coDominantGRAS9597	16	2750488	6.77774
Juice	coDominantGRAS9598	16	2750501	7.12828
Juice	coDominantGRAS9599	16	2750524	7.31722
Juice	coDominantGRAS9600	16	2750527	7.67265
Juice	coDominantGRAS9601	16	2750610	7.96921
Juice	RosBREEDSNP_SNP_AG_2180685_Lg13_00098_MAF20_1650031_exon1	16	2764882	8.25432
Juice	SNP_FB_0918150	16	2811507	8.49547
Juice	SNP_FB_0335238	16	3003678	8.65355
Juice	SNP_FB_0335240	16	3004115	8.85435
Juice	SNP_FB_0335338	16	3028460	9.10176
Juice	GDsnp01588	16	3029704	9.3532
Juice	SNP_FB_0335348	16	3031702	9.60039
Juice	SNP_FB_0335349	16	3031843	9.854
Juice	SNP_FB_0918384	16	3058547	10.0213
Juice	SNP_FB_0918389	16	3059544	10.1677
Juice	RosBREEDSNP_SNP_AC_1301926_Lg16_01600_MAF50_1683802_exon2	16	3130006	10.2981
Juice	RosBREEDSNP_SNP_TC_1336185_Lg16_01600_MAF40_162269_exon1	16	3157479	10.4183
Juice	SNP_FB_0335523	16	3157765	10.5274
Juice	SNP_FB_0335525	16	3157889	10.6249
Juice	SNP_FB_0335535	16	3160371	10.7193
Juice	SNP_FB_0918592	16	3186476	10.8083
Juice	SNP_FB_0918595	16	3186825	10.8396
Juice	SNP_FB_1063136	16	3205361	10.8665
Juice	RosBREEDSNP_SNP_AC_1452699_Lg16_MDP0000303483_MAF50_MDP0000303483_exon2	16	3304530	10.8943
Juice	RosBREEDSNP_SNP_TC_1496083_Lg16_LAR1_MAF30_MDP0000279135_exon2	16	3349986	10.9392
Juice	SNP_FB_1074678	16	3362258	10.9398
Juice	SNP_FB_1074682	16	3362846	10.9498
Juice	RosBREEDSNP_SNP_AG_1538074_Lg16_LAR1_MAF40_751854_exon1	16	3407284	10.9261
Juice	RosBREEDSNP_SNP_CT_1540624_Lg16_LAR1_MAF40_1618769_exon2	16	3409834	10.8873
Juice	RosBREEDSNP_SNP_TC_1571002_Lg16_01734_MAF40_216397_exon1	16	3439690	10.847
Juice	SNP_FB_0336036	16	3479443	10.7905
Juice	SNP_FB_0336046	16	3482544	10.7102
Juice	SNP_FB_0336063	16	3486139	10.6201
Juice	GDsnp01734	16	3489107	10.5163
Juice	RosBREEDSNP_SNP_TC_1669091_Lg16_01734_MAF50_193795_exon1	16	3556998	10.4018
Juice	coDominantGRAS9602	16	3726271	10.2797
Juice	coDominantGRAS9603	16	3726313	10.0906
Juice	coDominantGRAS9604	16	3726403	9.90452
Juice	coDominantGRAS9605	16	3763708	9.71483
Juice	coDominantGRAS9606	16	3763746	9.45499
Juice	coDominantGRAS9607	16	3763769	9.23316
Juice	SNP_FB_1074691	16	3773426	8.86437
Juice	SNP_FB_1074699	16	3774681	8.44886
Juice	GDsnp00047	16	3856528	8.35401
Juice	SNP_FB_0337022	16	3888737	7.63276
Juice	SNP_FB_0337042	16	3891590	6.84826
Juice	SNP_FB_0337044	16	3891855	5.82708
WatCore	coDominantGRAS8512	14	19201313	3.22378
WatCore	coDominantGRAS8513	14	19201359	3.44807
WatCore	coDominantGRAS8514	14	19201380	3.67799
WatCore	coDominantGRAS8515	14	19246296	3.88164
WatCore	coDominantGRAS8516	14	19246372	4.05391
WatCore	coDominantGRAS8517	14	19464079	4.23518
WatCore	coDominantGRAS8518	14	19464124	4.42673
WatCore	coDominantGRAS8519	14	19464139	4.61536
WatCore	coDominantGRAS8520	14	19464208	4.77412
WatCore	coDominantGRAS8521	14	19667368	4.91476
WatCore	coDominantGRAS8522	14	19667374	5.02749
WatCore	coDominantGRAS8523	14	19667377	5.13767
WatCore	coDominantGRAS8524	14	19667384	5.22724
WatCore	coDominantGRAS8525	14	19667464	5.31022
WatCore	coDominantGRAS8526	14	19684275	5.36277
WatCore	SNP_FB_0173730	14	20053925	5.4111
WatCore	SNP_FB_0173726	14	20054840	5.43897
WatCore	SNP_FB_0173715	14	20057885	5.4663
WatCore	SNP_FB_0173696	14	20063322	5.46577
WatCore	coDominantGRAS8527	14	20114921	5.43917
WatCore	coDominantGRAS8528	14	20114922	5.4308
WatCore	SNP_FB_0481505	14	20199828	5.37084
WatCore	SNP_FB_0481516	14	20202048	5.25236
WatCore	SNP_FB_0481522	14	20203324	5.14788
WatCore	SNP_FB_0481531	14	20205546	4.9417
WatCore	SNP_FB_0481537	14	20208173	4.79143
WatCore	SNP_FB_0481538	14	20208908	4.58041
WatCore	SNP_FB_0481539	14	20208995	4.36212
WatCore	SNP_FB_0478224	14	20356850	4.01363
WatCore	SNP_FB_0478225	14	20356853	3.69319
WatCore	SNP_FB_0478236	14	20361325	3.56058
WatCore	coDominantGRAS8529	14	20490067	3.40065
WatCore	coDominantGRAS8530	14	20490068	3.21795
WatCore	coDominantGRAS8557	14	20925701	3.14459
WatCore	coDominantGRAS8558	14	20925731	3.27909
WatCore	coDominantGRAS8559	14	20930071	3.41044
WatCore	coDominantGRAS8560	14	20930079	3.52263
WatCore	coDominantGRAS8561	14	21167040	3.65131
WatCore	coDominantGRAS8562	14	21188009	3.91923
WatCore	coDominantGRAS8563	14	21188097	4.17442
WatCore	coDominantGRAS8564	14	21188123	4.48713
WatCore	coDominantGRAS8565	14	21188150	4.67386
WatCore	coDominantGRAS8566	14	21188153	4.76387
WatCore	coDominantGRAS8567	14	21201017	4.96816
WatCore	coDominantGRAS8568	14	21201024	5.09771
WatCore	coDominantGRAS8569	14	21201411	5.13487
WatCore	coDominantGRAS8570	14	21266384	5.14154
WatCore	coDominantGRAS8571	14	21266394	5.17581
WatCore	coDominantGRAS8572	14	21266443	5.19128
WatCore	coDominantGRAS8573	14	21266450	5.24422
WatCore	coDominantGRAS8574	14	21266490	5.27979
WatCore	coDominantGRAS8575	14	21378333	5.2714
WatCore	SNP_FB_0174163	14	21388119	5.25814
WatCore	coDominantGRAS8576	14	21400746	5.37376
WatCore	coDominantGRAS8577	14	21400757	5.37318
WatCore	coDominantGRAS8578	14	21400778	5.40703
WatCore	coDominantGRAS8579	14	21400788	5.40398
WatCore	SNP_FB_0873074	14	21565197	5.41732
WatCore	SNP_FB_0873073	14	21566005	5.44741
WatCore	SNP_FB_0873066	14	21569623	5.4185
WatCore	SNP_FB_0873065	14	21569748	5.44803
WatCore	SNP_FB_0873060	14	21570585	5.48023
WatCore	SNP_FB_0873056	14	21572368	5.5145
WatCore	SNP_FB_0873047	14	21574955	5.52319
WatCore	SNP_FB_0173329	14	21920084	5.50166
WatCore	SNP_FB_0173317	14	21921740	5.46704
WatCore	SNP_FB_0173312	14	21924257	5.57657
WatCore	SNP_FB_0173309	14	21926275	5.58993
WatCore	SNP_FB_0173301	14	21928345	5.62715
WatCore	SNP_FB_0173299	14	21928587	5.56481
WatCore	SNP_FB_0173295	14	21929135	5.489
WatCore	coDominantGRAS8580	14	22292818	5.44821
WatCore	coDominantGRAS8581	14	22292819	5.28154
WatCore	coDominantGRAS8582	14	22292827	5.21166
WatCore	SNP_FB_0242950	14	22478565	5.22141
WatCore	SNP_FB_0242951	14	22478628	5.17842
WatCore	SNP_FB_0242963	14	22484680	5.13983
WatCore	SNP_FB_0242970	14	22485426	5.13302
WatCore	RosBREEDSNP_SNP_GA_22343193_Lg14_CH03g04_MAF20_681831_exon3	14	22619505	5.15179
WatCore	RosBREEDSNP_SNP_CT_22376050_Lg14_CH03g04_MAF30_267102_exon4	14	22651826	5.20535
WatCore	SNP_FB_0243294	14	22654249	5.16154
WatCore	SNP_FB_0243300	14	22655458	5.10392
WatCore	RosBREEDSNP_SNP_GA_22379821_Lg14_CH03g04_MAF10_134656_exon1	14	22655597	5.06705
WatCore	SNP_FB_0243305	14	22658476	5.02474
WatCore	SNP_FB_0243307	14	22659290	5.10258
WatCore	RosBREEDSNP_SNP_TG_22384593_Lg14_CH03g04_MAF40_531173_exon1	14	22660369	5.12415
WatCore	coDominantGRAS8583	14	22664118	5.14214
WatCore	coDominantGRAS8584	14	22664331	5.27045
WatCore	coDominantGRAS8585	14	22664349	5.28487
WatCore	coDominantGRAS8586	14	22664367	5.35109
WatCore	coDominantGRAS8587	14	22664385	5.42303
WatCore	coDominantGRAS8588	14	22664399	5.4441
WatCore	coDominantGRAS8589	14	22664445	5.55755
WatCore	coDominantGRAS8590	14	22665017	5.67851
WatCore	coDominantGRAS8591	14	22665018	5.66336
WatCore	RosBREEDSNP_SNP_AC_22410872_Lg14_CH03g04_MAF30_479834_exon2	14	22683077	5.77166
WatCore	coDominantGRAS8592	14	23042953	5.83254
WatCore	coDominantGRAS8593	14	23043064	6.01301
WatCore	SNP_FB_0243929	14	23062124	6.31994
WatCore	SNP_FB_0892351	14	23544557	6.4849
WatCore	SNP_FB_0892357	14	23548062	6.64686
WatCore	coDominantGRAS8594	14	23675871	7.0575
WatCore	coDominantGRAS8595	14	23675896	7.60806
WatCore	coDominantGRAS8596	14	23675899	7.83239
WatCore	coDominantGRAS8597	14	23675910	8.19363
WatCore	coDominantGRAS8598	14	23675915	8.47672
WatCore	coDominantGRAS8599	14	23675921	8.78622
WatCore	coDominantGRAS8600	14	23675930	8.97643
WatCore	SNP_FB_0245105	14	23727024	9.30556
WatCore	RosBREEDSNP_SNP_AG_23373351_Lg14_02039_MAF20_MDP0000215940_exon6	14	23727767	9.48883
WatCore	SNP_FB_0245109	14	23729309	9.77065
WatCore	RosBREEDSNP_SNP_AG_23384607_Lg14_02039_MAF30_MDP0000811430_exon3	14	23739023	10.0442
WatCore	RosBREEDSNP_SNP_CT_23403516_Lg14_02039_MAF10_MDP0000177386_exon2	14	23753649	10.4054
WatCore	coDominantGRAS8601	14	23754641	10.6342
WatCore	RosBREEDSNP_SNP_GA_23439790_Lg14_02039_MAF10_253599_exon1	14	23788941	10.7479
WatCore	RosBREEDSNP_SNP_GA_23443053_Lg14_00062_MAF40_1688347_exon5	14	23792204	10.6562
WatCore	RosBREEDSNP_SNP_CT_23446212_Lg14_00062_MAF30_1685833_exon2	14	23795356	10.7637
WatCore	RosBREEDSNP_SNP_AG_23448287_Lg14_00062_MAF20_1683927_exon1	14	23797431	11.177
WatCore	SNP_FB_1068591	14	23925377	11.3036
WatCore	SNP_FB_1068594	14	23925583	11.4111
WatCore	AFL2	14	23939667	11.5086
WatCore	coDominantGRAS8602	14	24065340	11.5393
WatCore	coDominantGRAS8603	14	24065379	11.5982
WatCore	SNP_FB_0245783	14	24126543	11.6963
WatCore	SNP_FB_0245791	14	24130590	11.881
WatCore	RosBREEDSNP_SNP_CA_23859847_Lg14_327428_MAF20_327428_exon1	14	24131385	12.0977
WatCore	RosBREEDSNP_SNP_TG_23859882_Lg14_327428_MAF20_327428_exon1	14	24131420	12.3723
WatCore	RosBREEDSNP_SNP_GT_23860486_Lg14_151938_MAF30_151938_exon1	14	24132024	12.4793
WatCore	SNP_FB_0245792	14	24132693	12.5914
WatCore	SNP_FB_0245793	14	24132812	12.7223
WatCore	SNP_FB_0245797	14	24133545	12.8326
WatCore	SNP_FB_0245800	14	24134639	12.8972
WatCore	coDominantGRAS8604	14	24214185	12.9837
WatCore	coDominantGRAS8605	14	24214192	13.1424
WatCore	coDominantGRAS8606	14	24214201	13.2406
WatCore	coDominantGRAS8607	14	24214225	13.3857
WatCore	coDominantGRAS8608	14	24214270	13.4398
WatCore	GDsnp02673	14	24246101	13.49
WatCore	RosBREEDSNP_SNP_GT_24822463_Lg14_02673_MAF40_MDP0000410728_exon7	14	24249143	13.4452
WatCore	RosBREEDSNP_SNP_TC_24800426_Lg14_02673_MAF40_1646305_exon1	14	24273685	13.5433
WatCore	SNP_FB_0246461	14	24274317	13.6546
WatCore	RosBREEDSNP_SNP_CA_24796798_Lg14_02673_MAF30_896377_exon1	14	24277312	13.8855
WatCore	coDominantGRAS8609	14	24277654	14.1486
WatCore	coDominantGRAS8610	14	24277659	14.2078
WatCore	SNP_FB_0246452	14	24277986	14.3538
WatCore	SNP_FB_0246451	14	24278265	14.3369
WatCore	coDominantGRAS8611	14	24359217	14.4955
WatCore	coDominantGRAS8612	14	24359294	14.5582
WatCore	coDominantGRAS8613	14	24359346	14.6208
WatCore	coDominantGRAS8614	14	24359347	14.7563
WatCore	SNP_FB_0246005	14	24372937	14.8261
WatCore	RosBREEDSNP_SNP_CA_24046950_Lg14_01531_MAF20_1658676_exon2	14	24374286	14.993
WatCore	SNP_FB_0246009	14	24374338	15.0454
WatCore	SNP_FB_0246016	14	24376695	15.1538
WatCore	SNP_FB_0246018	14	24376913	15.2103
WatCore	SNP_FB_0246020	14	24377109	15.2722
WatCore	SNP_FB_0246026	14	24378764	15.3597
WatCore	SNP_FB_0246031	14	24379642	15.7337
WatCore	RosBREEDSNP_SNP_AC_24054772_Lg14_01531_MAF30_255324_exon1	14	24382115	15.7807
WatCore	GDsnp01531	14	24424508	15.7529
WatCore	SNP_FB_1008282	14	24676021	15.7459
WatCore	SNP_FB_1008286	14	24676378	15.7077
WatCore	SNP_FB_1008287	14	24676766	15.8068
WatCore	SNP_FB_0247544	14	24737021	15.7248
WatCore	RosBREEDSNP_SNP_CA_26127140_Lg14_00453_MAF40_MDP0000702890_exon1	14	24737851	15.6568
WatCore	SNP_FB_0247530	14	24738908	15.5785
WatCore	SNP_FB_0247527	14	24739845	15.4486
WatCore	SNP_FB_0247524	14	24740012	15.3227
WatCore	SNP_FB_0247522	14	24740742	15.2385
WatCore	SNP_FB_0893029	14	24817019	15.1426
WatCore	SNP_FB_0893026	14	24817264	15.0058
WatCore	SNP_FB_0247179	14	24922940	14.8624
WatCore	SNP_FB_0247159	14	24926315	14.7417
WatCore	SNP_FB_0247155	14	24926675	14.5834
WatCore	SNP_FB_0247146	14	24928023	14.428
WatCore	SNP_FB_0247142	14	24928278	14.2622
WatCore	SNP_FB_0247138	14	24928937	14.0304
WatCore	coDominantGRAS8615	14	24986381	13.8792
WatCore	coDominantGRAS8616	14	24986417	13.5575
WatCore	coDominantGRAS8617	14	24986422	13.5363
WatCore	coDominantGRAS8618	14	24986426	13.4249
WatCore	coDominantGRAS8619	14	24986751	14.1223
WatCore	coDominantGRAS8620	14	24986775	14.0356
WatCore	coDominantGRAS8621	14	24986844	13.8304
WatCore	coDominantGRAS8622	14	24986872	14.1539
WatCore	coDominantGRAS8623	14	24986912	14.5552
WatCore	coDominantGRAS8624	14	24986979	14.6918
WatCore	coDominantGRAS8625	14	25044297	14.8849
WatCore	SNP_FB_0246614	14	25153701	15.0028
WatCore	SNP_FB_0246609	14	25154139	15.179
WatCore	SNP_FB_0246602	14	25156914	15.3781
WatCore	SNP_FB_0246601	14	25156979	15.466
WatCore	SNP_FB_0246599	14	25157209	15.4202
WatCore	SNP_FB_0246594	14	25159553	15.5012
WatCore	SNP_FB_0246592	14	25160217	15.439
WatCore	SNP_FB_0246590	14	25160350	15.456
WatCore	coDominantGRAS8626	14	25186333	15.4728
WatCore	coDominantGRAS8627	14	25186372	15.4051
WatCore	coDominantGRAS8628	14	25186383	15.3906
WatCore	SNP_FB_0928139	14	25375687	15.5032
WatCore	SNP_FB_0928132	14	25378153	15.5977
WatCore	SNP_FB_0247831	14	25386921	15.6383
WatCore	SNP_FB_0247832	14	25387217	15.5988
WatCore	SNP_FB_0247833	14	25387257	15.4072
WatCore	SNP_FB_0247837	14	25387598	15.4449
WatCore	SNP_FB_0247841	14	25388076	15.376
WatCore	SNP_FB_0247842	14	25388131	15.3047
WatCore	SNP_FB_0247848	14	25389615	14.75
WatCore	SNP_FB_0247861	14	25391799	14.6392
WatCore	SNP_FB_0247867	14	25392667	14.4517
WatCore	SNP_FB_0247873	14	25394670	14.2495
WatCore	coDominantGRAS8629	14	25544671	14.1224
WatCore	coDominantGRAS8630	14	25544703	13.501
WatCore	coDominantGRAS8631	14	25544750	13.3521
WatCore	coDominantGRAS8632	14	25544759	13.3472
WatCore	coDominantGRAS8633	14	25544813	13.3507
WatCore	coDominantGRAS8634	14	25544858	13.4104
WatCore	coDominantGRAS8635	14	25544894	13.5126
WatCore	coDominantGRAS8636	14	25544920	13.6098
WatCore	RosBREEDSNP_SNP_GT_26872853_Lg14_02079_MAF30_269380_exon1	14	25699693	13.5135
WatCore	RosBREEDSNP_SNP_AG_26884307_Lg14_02079_MAF30_1686152_exon1	14	25724685	13.6162
WatCore	coDominantGRAS8637	14	25726363	13.6916
WatCore	coDominantGRAS8639	14	25726414	13.6705
WatCore	RosBREEDSNP_SNP_AG_26920534_Lg14_02079_MAF20_1662666_exon2	14	25758677	13.7779
WatCore	SNP_FB_0674140	14	25773635	13.8717
WatCore	SNP_FB_0674147	14	25781799	13.9249
WatCore	SNP_FB_0674168	14	25786288	13.7341
WatCore	coDominantGRAS8640	14	25827823	13.7403
WatCore	coDominantGRAS8641	14	25827891	13.6177
WatCore	coDominantGRAS8642	14	25827968	13.6756
WatCore	coDominantGRAS8643	14	25828014	13.6494
WatCore	coDominantGRAS8644	14	25828037	12.7193
WatCore	coDominantGRAS8645	14	25864080	12.8827
WatCore	SNP_FB_0249063	14	25962254	11.0925
WatCore	SNP_FB_0249069	14	25962891	11.1101
WatCore	SNP_FB_0249076	14	25963562	11.0886
WatCore	SNP_FB_0249079	14	25963999	10.9953
WatCore	SNP_FB_0249091	14	25967297	10.4036
WatCore	SNP_FB_0249098	14	25968453	10.3711
WatCore	SNP_FB_0249111	14	25969973	10.2996
WatCore	SNP_FB_0249112	14	25970140	10.227
WatCore	RosBREEDSNP_SNP_TC_27131712_Lg14_01473_MAF20_MDP0000263165_exon17	14	25974870	10.1384
WatCore	RosBREEDSNP_SNP_GA_27143886_Lg14_01473_MAF40_1627896_exon1	14	25986799	10.1195
WatCore	SNP_FB_1068707	14	25997953	10.2345
WatCore	SNP_FB_1068708	14	25998438	10.1278
WatCore	coDominantGRAS8646	14	26095602	9.92933
WatCore	SNP_FB_0893588	14	26102039	9.78218
WatCore	SNP_FB_0893589	14	26102254	9.66321
WatCore	SNP_FB_0893591	14	26103041	9.58402
WatCore	SNP_FB_0893593	14	26103405	9.53085
WatCore	SNP_FB_0893599	14	26104529	9.41627
WatCore	SNP_FB_0893604	14	26105348	9.90704
WatCore	SNP_FB_0893615	14	26106617	9.89038
WatCore	SNP_FB_0893621	14	26107915	10.1902
WatCore	coDominantGRAS8647	14	26443724	10.2158
WatCore	coDominantGRAS8648	14	26443785	10.2237
WatCore	RosBREEDSNP_SNP_AC_27608850_Lg14_00052_MAF50_MDP0000303779_exon1	14	26595895	10.1762
WatCore	SNP_FB_0249681	14	26612739	10.1935
WatCore	SNP_FB_0249691	14	26613945	10.1484
WatCore	coDominantGRAS8649	14	26840161	10.0934
WatCore	coDominantGRAS8650	14	26840195	10.1509
WatCore	coDominantGRAS8651	14	26958077	10.0737
WatCore	coDominantGRAS8652	14	26958158	9.98113
WatCore	SNP_FB_0251410	14	27127142	9.80397
WatCore	SNP_FB_0251413	14	27128977	9.64114
WatCore	SNP_FB_0251414	14	27129297	9.52875
WatCore	SNP_FB_0251432	14	27132620	9.39627
WatCore	SNP_FB_0251435	14	27133035	9.22652
WatCore	SNP_FB_0251436	14	27133090	8.65303
WatCore	SNP_FB_0251437	14	27133128	8.53011
WatCore	SNP_FB_0251441	14	27133543	8.40658
WatCore	SNP_FB_0894759	14	27196254	8.24555
WatCore	SNP_FB_0894760	14	27196410	7.98682
WatCore	SNP_FB_0894772	14	27198185	7.74601
WatCore	GDsnp02039	14	27204082	7.32167
WatCore	SNP_FB_0252229	14	27520317	7.12233
WatCore	SNP_FB_0252239	14	27521702	6.83546
WatCore	SNP_FB_0895019	14	27609717	6.51248
WatCore	SNP_FB_0895022	14	27609961	5.80563
WatCore	SNP_FB_0895028	14	27611510	5.58984
WatCore	coDominantGRAS8653	14	27801285	5.22828
WatCore	coDominantGRAS8654	14	27812457	5.10921
WatCore	RosBREEDSNP_SNP_AG_29465265_Lg14_01811_MAF50_1664953_exon1	14	27934925	4.96296
WatCore	SNP_FB_0252941	14	27935022	4.74703
WatCore	SNP_FB_0252945	14	27936149	4.6469
WatCore	SNP_FB_0252951	14	27936597	4.53138
[truncated: 792 more rows]

## Sheet: DataTableS7
Supplementary Data Table S7. Significant loci detected by single-SNP GWAS using the combined GRAS-Di and Infinium marker dataset (Supplementary Figs. S4 and S5).
Trait	Marker name	GDDH13 Genome v1.1		–log10(p) value
		Chromosome	Position (bp)
PickDay	SNP_FB_0543932	3	25345071	4.43844
PickDay	SNP_FB_0539961	3	26680646	5.43131
PickDay	coDominantGRAS1625	3	28353743	4.51755
PickDay	coDominantGRAS1626	3	28353760	4.51755
PickDay	RosBREEDSNP_SNP_GT_29645640_Lg3_01969_MAF30_187070_exon1	3	29060130	6.56732
PickDay	GDsnp01969	3	29065178	5.14388
PickDay	SNP_FB_0542263	3	29067856	5.55929
PickDay	RosBREEDSNP_SNP_CT_29946084_Lg3_01937_MAF50_1629511_exon2	3	29383600	7.71817
PickDay	coDominantGRAS1639	3	29467583	4.16333
PickDay	coDominantGRAS1645	3	29467684	6.09357
PickDay	GDsnp00663	3	29698089	4.31228
PickDay	RosBREEDSNP_SNP_AG_31160644_Lg3_01779_MAF30_535055_exon1	3	30411691	10.8643
PickDay	coDominantGRAS1658	3	30434732	8.80268
PickDay	coDominantGRAS1659	3	30434737	8.80268
PickDay	coDominantGRAS1660	3	30532509	8.54545
PickDay	coDominantGRAS1664	3	30578374	11.6308
PickDay	coDominantGRAS1668	3	30604949	8.83084
PickDay	coDominantGRAS1680	3	30799250	7.01547
PickDay	coDominantGRAS1681	3	30799290	7.01547
PickDay	SNP_FB_0545607	3	30823603	8.39778
PickDay	coDominantGRAS1691	3	30978291	6.86855
PickDay	SNP_FB_0546475	3	31323825	4.81763
PickDay	SNP_FB_0546485	3	31326611	5.71627
PickDay	SNP_FB_0546805	3	31597278	6.05544
PickDay	SNP_FB_0546811	3	31597829	5.98599
PickDay	SNP_FB_0546827	3	31602090	6.04931
PickDay	SNP_FB_0546834	3	31603455	5.98731
PickDay	coDominantGRAS1700	3	31762276	4.09656
PickDay	coDominantGRAS8941	15	14657696	4.20124
PickDay	GDsnp01866	16	8789810	3.95661
PickDay	SNP_FB_0346036	16	8790378	3.95199
PickDay	SNP_FB_1075561	16	8848851	5.24715
PickDay	SNP_FB_1075562	16	8848914	5.40841
PickDay	SNP_FB_1075563	16	8848956	4.69563
PickDay	SNP_FB_1075569	16	8849790	4.69563
PickDay	SNP_FB_0921783	16	8854667	5.10851
PickDay	GDsnp01173	16	8953044	5.29706
PickDay	coDominantGRAS9716	16	8955169	5.71338
PickDay	GDsnp02194	16	9084376	6.23415
PickDay	coDominantGRAS9717	16	9101490	11.7928
PickDay	coDominantGRAS9718	16	9101561	11.5124
PickDay	coDominantGRAS9719	16	9101592	4.50076
PickDay	coDominantGRAS9720	16	9101607	11.5124
PickDay	coDominantGRAS9721	16	9101660	12.1182
PickDay	coDominantGRAS9722	16	9101788	11.7928
PickDay	RosBREEDSNP_SNP_TC_6842969_Lg16_02194_MAF50_27319_exon1	16	9125644	11.9255
PickDay	RosBREEDSNP_SNP_GA_6845933_Lg16_02194_MAF50_390497_exon1	16	9128609	11.9255
PickDay	coDominantGRAS9723	16	9129448	11.5468
PickDay	coDominantGRAS9724	16	9302076	10.0322
PickDay	coDominantGRAS9765	16	11066227	4.73902
OvColor	SNP_FB_0730453	4	23581695	5.3325
OvColor	coDominantGRAS2227	4	23720963	4.2176
OvColor	coDominantGRAS2276	4	25794420	3.86899
OvColor	coDominantGRAS3369	6	20317545	4.69482
OvColor	SNP_FB_0889218	9	16505152	3.50313
OvColor	SNP_FB_0281021	9	31558447	6.23011
OvColor	SNP_FB_0281019	9	31558741	6.23268
OvColor	SNP_FB_0281008	9	31561773	4.87657
OvColor	SNP_FB_0280995	9	31566344	4.47657
OvColor	SNP_FB_0280993	9	31566837	4.60031
OvColor	SNP_FB_0280992	9	31567167	4.86897
OvColor	coDominantGRAS5344	9	31731921	4.14464
OvColor	SNP_FB_0904411	9	31830846	4.72153
OvColor	SNP_FB_0904386	9	31840172	4.14454
OvColor	SNP_FB_0280549	9	31859913	4.99311
OvColor	coDominantGRAS5348	9	31894698	4.51141
OvColor	coDominantGRAS5349	9	32030149	8.96723
OvColor	SNP_FB_0815027	9	32153669	6.94293
OvColor	SNP_FB_0815086	9	32160646	3.88893
OvColor	coDominantGRAS5354	9	32365214	7.50743
OvColor	GDsnp00467	9	32577513	4.66751
OvColor	coDominantGRAS5356	9	32642464	3.8723
OvColor	RosBREEDSNP_SNP_AG_31685318_Lg9_00206_MAF20_150466_exon1	9	32660975	5.72048
OvColor	RosBREEDSNP_SNP_CT_31701102_Lg9_00206_MAF50_1673498_exon1	9	32680402	16.2084
OvColor	GDsnp00206	9	32717546	5.66676
OvColor	SNP_FB_0816028	9	32859333	5.13661
OvColor	SNP_FB_0816029	9	32859498	6.24082
OvColor	SNP_FB_0816035	9	32862257	10.3322
OvColor	RosBREEDSNP_SNP_TC_31964859_Lg9_00452_MAF40_92351_exon1	9	33001354	17.2824
OvColor	GDsnp02059	9	33018123	8.91181
OvColor	RosBREEDSNP_SNP_CT_31984731_Lg9_00452_MAF50_MDP0000216517_exon2	9	33037311	19.7446
OvColor	coDominantGRAS5358	9	33060199	6.0474
OvColor	coDominantGRAS5359	9	33060216	5.50217
OvColor	coDominantGRAS5360	9	33166189	6.78343
OvColor	coDominantGRAS5361	9	33166206	5.84543
OvColor	coDominantGRAS5362	9	33166209	6.78343
OvColor	coDominantGRAS5363	9	33166212	6.78343
OvColor	coDominantGRAS5364	9	33166214	5.84543
OvColor	coDominantGRAS5365	9	33166233	6.78343
OvColor	coDominantGRAS5366	9	33166239	6.78343
OvColor	coDominantGRAS5368	9	33166263	6.61747
OvColor	coDominantGRAS5369	9	33166265	6.61747
OvColor	coDominantGRAS5370	9	33166272	6.61747
OvColor	SNP_FB_1106928	9	33186230	9.29394
OvColor	SNP_FB_1106933	9	33188262	5.29949
OvColor	SNP_FB_1106937	9	33188597	5.7
OvColor	coDominantGRAS5371	9	33344363	4.90083
OvColor	coDominantGRAS5372	9	33344398	9.21533
OvColor	coDominantGRAS5373	9	33344407	8.59684
OvColor	SNP_FB_0816809	9	33368296	6.1841
OvColor	RosBREEDSNP_SNP_GA_32297817_Lg9_00659_MAF40_520045_exon1	9	33372705	20.5217
OvColor	SNP_FB_0816820	9	33373385	8.76653
OvColor	SNP_FB_0816821	9	33373473	8.55332
OvColor	SNP_FB_0816839	9	33376651	9.47617
OvColor	RosBREEDSNP_SNP_AC_32329275_Lg9_00659_MAF20_178008_exon1	9	33406348	8.55332
OvColor	GDsnp00659	9	33409572	8.77703
OvColor	RosBREEDSNP_SNP_CT_32531545_Lg9_01066_MAF30_1639980_exon1	9	33578317	8.3117
OvColor	RosBREEDSNP_SNP_TC_32540237_Lg9_01066_MAF50_787255_exon1	9	33587227	47.5971
OvColor	SNP_FB_0817501	9	33737640	8.63689
OvColor	SNP_FB_0817504	9	33738022	8.66484
OvColor	SNP_FB_0817506	9	33738325	23.147
OvColor	SNP_FB_0817512	9	33739107	23.147
OvColor	SNP_FB_0817513	9	33739240	15.7695
OvColor	SNP_FB_0817515	9	33739821	15.7597
OvColor	SNP_FB_0817516	9	33739853	23.147
OvColor	SNP_FB_0817519	9	33740370	16.0346
OvColor	SNP_FB_0817523	9	33741199	47.0691
OvColor	RosBREEDSNP_SNP_CT_32698252_Lg9_01416_MAF40_531820_exon2	9	33742549	23.147
OvColor	SNP_FB_0817531	9	33744475	23.6683
OvColor	RosBREEDSNP_SNP_GA_32711352_Lg9_01416_MAF50_450241_exon1	9	33754289	47.0334
OvColor	SNP_FB_1107065	9	33927745	16.6123
OvColor	SNP_FB_1107066	9	33928031	5.24092
OvColor	SNP_FB_1107078	9	33931310	9.08146
OvColor	coDominantGRAS5378	9	34072742	27.6854
OvColor	coDominantGRAS5379	9	34072792	28.1489
OvColor	coDominantGRAS5380	9	34072809	28.1489
OvColor	coDominantGRAS5381	9	34072844	5.33523
OvColor	coDominantGRAS5387	9	34137431	7.55387
OvColor	RosBREEDSNP_SNP_GT_33056483_Lg9_01200_MAF50_MDP0000254312_exon19	9	34145319	48.6465
OvColor	RosBREEDSNP_SNP_AG_33065704_Lg9_01200_MAF20_MDP0000312752_exon1	9	34154674	5.2327
OvColor	coDominantGRAS5388	9	34289384	7.9653
OvColor	coDominantGRAS5389	9	34289464	7.49228
OvColor	coDominantGRAS5390	9	34289599	5.09695
OvColor	RosBREEDSNP_SNP_CT_33180045_Lg9_01293_MAF50_MDP0000168471_exon1	9	34289996	48.6465
OvColor	RosBREEDSNP_SNP_AG_33217423_Lg9_00332_MAF20_390087_exon1	9	34332642	9.24148
OvColor	RosBREEDSNP_SNP_GA_33227831_Lg9_00332_MAF40_MDP0000175442_exon2	9	34343047	47.4518
OvColor	RosBREEDSNP_SNP_TC_33439813_Lg9_129159__129159_exon2	9	34549325	13.6737
OvColor	SNP_FB_0818945	9	34553223	12.9697
OvColor	SNP_FB_1050833	9	34581424	6.85186
OvColor	SNP_FB_1050852	9	34583858	12.0362
OvColor	SNP_FB_1050859	9	34584725	29.0464
OvColor	SNP_FB_1050862	9	34585221	12.9518
OvColor	coDominantGRAS5391	9	35092893	19.5708
OvColor	coDominantGRAS5392	9	35165476	4.23783
OvColor	coDominantGRAS5393	9	35165494	9.34386
OvColor	coDominantGRAS5404	9	35351361	12.087
OvColor	GDsnp00452	9	35423662	7.34088
OvColor	SNP_FB_0819314	9	35477862	10.0157
OvColor	SNP_FB_0817780	9	35589725	12.0368
OvColor	SNP_FB_0817767	9	35591953	14.4907
OvColor	SNP_FB_0817757	9	35594374	5.59892
OvColor	coDominantGRAS5406	9	35602272	12.2463
OvColor	coDominantGRAS5407	9	35696883	6.60049
OvColor	coDominantGRAS5408	9	35696945	6.62075
OvColor	coDominantGRAS5412	9	35841945	7.61634
OvColor	coDominantGRAS5413	9	35842040	6.55099
OvColor	SNP_FB_0819941	9	35892981	5.47526
OvColor	SNP_FB_0819949	9	35894904	6.2494
OvColor	SNP_FB_0819954	9	35896270	6.2494
OvColor	SNP_FB_0819956	9	35896582	16.6728
OvColor	coDominantGRAS5416	9	35981826	4.3008
OvColor	coDominantGRAS5421	9	35982028	10.5547
OvColor	coDominantGRAS5422	9	35982031	4.32103
OvColor	coDominantGRAS5423	9	35982044	11.8055
OvColor	coDominantGRAS5424	9	35982059	4.32103
OvColor	coDominantGRAS5429	9	36031475	4.17185
OvColor	SNP_FB_0820931	9	36358250	4.75231
OvColor	SNP_FB_0820945	9	36362808	4.53432
OvColor	coDominantGRAS5436	9	36379152	3.67348
OvColor	coDominantGRAS5453	9	36448066	5.09734
OvColor	coDominantGRAS5455	9	36448088	8.1177
OvColor	SNP_FB_0821669	9	36734140	3.54762
OvColor	GDsnp01200	9	36748833	3.54762
OvColor	coDominantGRAS5460	9	36841483	7.23502
OvColor	coDominantGRAS5461	9	36841505	4.37141
OvColor	coDominantGRAS5462	9	36841532	7.23502
OvColor	coDominantGRAS5463	9	37081976	6.63288
OvColor	coDominantGRAS5466	9	37303203	7.73008
OvColor	coDominantGRAS5468	9	37331850	7.73008
OvColor	SNP_FB_0824598	9	37419112	7.19554
OvColor	SNP_FB_0824600	9	37419409	7.19554
OvColor	SNP_FB_0824611	9	37422398	5.85271
PerOC	coDominantGRAS3369	6	20317545	3.65869
PerOC	coDominantGRAS3435	6	23510531	4.28622
PerOC	coDominantGRAS3437	6	23510618	3.61865
PerOC	SNP_FB_0889218	9	16505152	4.51204
PerOC	coDominantGRAS5349	9	32030149	4.21905
PerOC	SNP_FB_0815027	9	32153669	5.44856
PerOC	SNP_FB_0815086	9	32160646	3.8458
PerOC	coDominantGRAS5354	9	32365214	6.50946
PerOC	GDsnp00467	9	32577513	6.42964
PerOC	coDominantGRAS5356	9	32642464	4.57684
PerOC	RosBREEDSNP_SNP_AG_31685318_Lg9_00206_MAF20_150466_exon1	9	32660975	6.93225
PerOC	RosBREEDSNP_SNP_CT_31701102_Lg9_00206_MAF50_1673498_exon1	9	32680402	18.2946
PerOC	GDsnp00206	9	32717546	7.05617
PerOC	SNP_FB_0816028	9	32859333	5.95294
PerOC	SNP_FB_0816029	9	32859498	9.11944
PerOC	RosBREEDSNP_SNP_GA_31860120_Lg9_9573_MAF40_9573_exon1	9	32861073	4.65322
PerOC	SNP_FB_0816035	9	32862257	12.0673
PerOC	RosBREEDSNP_SNP_TC_31964859_Lg9_00452_MAF40_92351_exon1	9	33001354	20.2722
PerOC	GDsnp02059	9	33018123	10.776
PerOC	RosBREEDSNP_SNP_CT_31984731_Lg9_00452_MAF50_MDP0000216517_exon2	9	33037311	23.425
PerOC	coDominantGRAS5358	9	33060199	4.42425
PerOC	coDominantGRAS5359	9	33060216	5.00851
PerOC	coDominantGRAS5360	9	33166189	6.72718
PerOC	coDominantGRAS5361	9	33166206	6.91177
PerOC	coDominantGRAS5362	9	33166209	6.72718
PerOC	coDominantGRAS5363	9	33166212	6.72718
PerOC	coDominantGRAS5364	9	33166214	6.91177
PerOC	coDominantGRAS5365	9	33166233	6.72718
PerOC	coDominantGRAS5366	9	33166239	6.72718
PerOC	coDominantGRAS5368	9	33166263	6.61535
PerOC	coDominantGRAS5369	9	33166265	6.61535
PerOC	coDominantGRAS5370	9	33166272	6.61535
PerOC	SNP_FB_1106928	9	33186230	8.57637
PerOC	SNP_FB_1106933	9	33188262	8.3759
PerOC	SNP_FB_1106937	9	33188597	6.56786
PerOC	coDominantGRAS5372	9	33344398	11.3849
PerOC	coDominantGRAS5373	9	33344407	10.2217
PerOC	SNP_FB_0816809	9	33368296	7.00472
PerOC	RosBREEDSNP_SNP_GA_32297817_Lg9_00659_MAF40_520045_exon1	9	33372705	21.6347
PerOC	SNP_FB_0816820	9	33373385	10.321
PerOC	SNP_FB_0816821	9	33373473	10.1403
PerOC	SNP_FB_0816839	9	33376651	7.51535
PerOC	RosBREEDSNP_SNP_AC_32329275_Lg9_00659_MAF20_178008_exon1	9	33406348	10.1403
PerOC	GDsnp00659	9	33409572	10.6178
PerOC	RosBREEDSNP_SNP_CT_32531545_Lg9_01066_MAF30_1639980_exon1	9	33578317	9.32025
PerOC	RosBREEDSNP_SNP_TC_32540237_Lg9_01066_MAF50_787255_exon1	9	33587227	50.8962
PerOC	SNP_FB_0817501	9	33737640	9.50996
PerOC	SNP_FB_0817504	9	33738022	9.88247
PerOC	SNP_FB_0817506	9	33738325	28.4472
PerOC	SNP_FB_0817512	9	33739107	28.4472
PerOC	SNP_FB_0817513	9	33739240	19.7989
PerOC	SNP_FB_0817515	9	33739821	19.5478
PerOC	SNP_FB_0817516	9	33739853	28.4472
PerOC	SNP_FB_0817519	9	33740370	20.0241
PerOC	SNP_FB_0817523	9	33741199	56.5729
PerOC	RosBREEDSNP_SNP_CT_32698252_Lg9_01416_MAF40_531820_exon2	9	33742549	28.4472
PerOC	SNP_FB_0817531	9	33744475	28.8334
PerOC	RosBREEDSNP_SNP_GA_32711352_Lg9_01416_MAF50_450241_exon1	9	33754289	57.3632
PerOC	SNP_FB_1107065	9	33927745	21.1813
PerOC	SNP_FB_1107066	9	33928031	5.4709
PerOC	SNP_FB_1107078	9	33931310	10.2349
PerOC	coDominantGRAS5378	9	34072742	27.8613
PerOC	coDominantGRAS5379	9	34072792	28.6727
PerOC	coDominantGRAS5380	9	34072809	28.6727
PerOC	coDominantGRAS5381	9	34072844	3.60279
PerOC	coDominantGRAS5387	9	34137431	8.56799
PerOC	RosBREEDSNP_SNP_GT_33056483_Lg9_01200_MAF50_MDP0000254312_exon19	9	34145319	57.7559
PerOC	RosBREEDSNP_SNP_AG_33065704_Lg9_01200_MAF20_MDP0000312752_exon1	9	34154674	4.5373
PerOC	coDominantGRAS5388	9	34289384	8.90062
PerOC	coDominantGRAS5389	9	34289464	8.43978
PerOC	coDominantGRAS5390	9	34289599	5.57792
PerOC	RosBREEDSNP_SNP_CT_33180045_Lg9_01293_MAF50_MDP0000168471_exon1	9	34289996	57.7559
PerOC	RosBREEDSNP_SNP_AG_33217423_Lg9_00332_MAF20_390087_exon1	9	34332642	9.14676
PerOC	RosBREEDSNP_SNP_GA_33227831_Lg9_00332_MAF40_MDP0000175442_exon2	9	34343047	56.4285
PerOC	RosBREEDSNP_SNP_TC_33439813_Lg9_129159__129159_exon2	9	34549325	17.9319
PerOC	SNP_FB_0818945	9	34553223	17.1826
PerOC	SNP_FB_1050833	9	34581424	7.24837
PerOC	SNP_FB_1050852	9	34583858	15.3574
PerOC	SNP_FB_1050859	9	34584725	33.7823
PerOC	SNP_FB_1050862	9	34585221	16.7607
PerOC	coDominantGRAS5391	9	35092893	19.9417
PerOC	coDominantGRAS5393	9	35165494	11.1504
PerOC	coDominantGRAS5404	9	35351361	14.7257
PerOC	GDsnp00452	9	35423662	6.4335
PerOC	SNP_FB_0819314	9	35477862	11.873
PerOC	SNP_FB_0817780	9	35589725	15.7914
PerOC	SNP_FB_0817767	9	35591953	15.1568
PerOC	SNP_FB_0817757	9	35594374	5.31387
PerOC	coDominantGRAS5406	9	35602272	15.2235
PerOC	coDominantGRAS5407	9	35696883	7.13054
PerOC	coDominantGRAS5408	9	35696945	7.30471
PerOC	coDominantGRAS5412	9	35841945	5.96659
PerOC	coDominantGRAS5413	9	35842040	4.91431
PerOC	SNP_FB_0819941	9	35892981	4.39686
PerOC	SNP_FB_0819949	9	35894904	6.90009
PerOC	SNP_FB_0819954	9	35896270	6.90009
PerOC	SNP_FB_0819956	9	35896582	15.6323
PerOC	coDominantGRAS5421	9	35982028	8.49837
PerOC	coDominantGRAS5423	9	35982044	9.72433
PerOC	coDominantGRAS5429	9	36031475	4.10763
PerOC	SNP_FB_0820931	9	36358250	4.26351
PerOC	SNP_FB_0820945	9	36362808	4.13105
PerOC	coDominantGRAS5436	9	36379152	4.51446
PerOC	coDominantGRAS5453	9	36448066	4.52051
PerOC	coDominantGRAS5455	9	36448088	8.46717
PerOC	coDominantGRAS5456	9	36448092	4.22732
PerOC	SNP_FB_0821669	9	36734140	4.15888
PerOC	GDsnp01200	9	36748833	4.15888
PerOC	coDominantGRAS5460	9	36841483	5.94688
PerOC	coDominantGRAS5462	9	36841532	5.94688
PerOC	coDominantGRAS5463	9	37081976	6.1014
PerOC	coDominantGRAS5466	9	37303203	6.97774
PerOC	coDominantGRAS5468	9	37331850	6.97774
PerOC	SNP_FB_0824598	9	37419112	6.46738
PerOC	SNP_FB_0824600	9	37419409	6.46738
PerOC	SNP_FB_0824611	9	37422398	4.93054
PerOC	coDominantGRAS10221	16	41255799	3.7894
RusCal	coDominantGRAS433	1	28092799	4.2606
RusCal	coDominantGRAS434	1	28129781	4.25922
RusCal	coDominantGRAS435	1	28129861	4.2606
RusCal	RosBREEDSNP_SNP_AG_30494924_Lg1_250444__250444_exon2	1	28470057	4.14167
RusCal	coDominantGRAS445	1	29797811	6.52287
RusCal	SNP_FB_0444691	1	30161589	4.47536
RusCal	SNP_FB_0444702	1	30164547	4.23552
RusCal	SNP_FB_0444714	1	30169414	4.51914
RusCal	coDominantGRAS446	1	30251643	5.20476
RusCal	coDominantGRAS447	1	30251658	5.12528
RusCal	SNP_FB_1082254	1	30255503	5.20991
RusCal	coDominantGRAS448	1	30316249	4.85256
RusCal	coDominantGRAS449	1	30316296	4.27361
RusCal	coDominantGRAS450	1	30397232	4.80144
RusCal	coDominantGRAS463	1	30809995	5.30678
RusCal	coDominantGRAS464	1	30810031	5.84855
RusCal	coDominantGRAS465	1	30810066	5.305
RusCal	coDominantGRAS466	1	30810078	5.48071
RusCal	coDominantGRAS467	1	30810081	4.708
RusCal	coDominantGRAS468	1	30810083	5.15348
RusCal	coDominantGRAS469	1	30810094	5.11069
RusCal	RosBREEDSNP_SNP_TC_34421998_Lg1_19307__19307_exon2	1	30868114	4.9136
RusCal	RosBREEDSNP_SNP_TC_34439805_Lg1_02371_MAF40_MDP0000282186_exon3	1	30874967	4.9388
RusCal	SNP_FB_0445931	1	30905630	4.66954
RusCal	SNP_FB_0445933	1	30905879	4.67121
RusCal	SNP_FB_0445935	1	30906608	4.49294
RusCal	SNP_FB_0445938	1	30907320	4.9006
RusCal	SNP_FB_0445939	1	30907372	4.89123
RusCal	GDsnp02371	1	30914623	5.21046
RusCal	coDominantGRAS1428	3	17770110	4.64264
Scarf	RosBREEDSNP_SNP_GA_18882549_Lg2_02651_MAF50_MDP0000535127_exon1	2	16467840	5.82376
Scarf	SNP_FB_0476526	2	16471596	5.77809
Scarf	coDominantGRAS777	2	17136703	4.7611
Scarf	coDominantGRAS803	2	18440393	5.2352
Scarf	coDominantGRAS804	2	18440432	5.2352
Scarf	RosBREEDSNP_SNP_CT_34286797_Lg2_00624_MAF30_MDP0000708314_exon1	2	20911422	4.74046
Scarf	coDominantGRAS822	2	20923564	4.69882
Scarf	SNP_FB_0487282	2	26675070	4.20424
Scarf	RosBREEDSNP_SNP_GA_30314379_Lg2_01251_MAF50_MDP0000246555_exon1	2	28361642	4.58336
Scarf	SNP_FB_0490085	2	28372071	4.39321
Scarf	RosBREEDSNP_SNP_CA_30299235_Lg2_01251_MAF30_MDP0000184026_exon1	2	28376842	4.21072
Scarf	SNP_FB_0490067	2	28380091	4.21072
Scarf	coDominantGRAS4410	8	17451372	4.33806
Scarf	RosBREEDSNP_SNP_TC_32540237_Lg9_01066_MAF50_787255_exon1	9	33587227	6.46623
Scarf	SNP_FB_0817523	9	33741199	5.92578
Scarf	RosBREEDSNP_SNP_GA_32711352_Lg9_01416_MAF50_450241_exon1	9	33754289	6.32277
Scarf	coDominantGRAS5378	9	34072742	4.51215
Scarf	coDominantGRAS5379	9	34072792	4.57534
Scarf	coDominantGRAS5380	9	34072809	4.57534
Scarf	RosBREEDSNP_SNP_GT_33056483_Lg9_01200_MAF50_MDP0000254312_exon19	9	34145319	6.65616
Scarf	RosBREEDSNP_SNP_CT_33180045_Lg9_01293_MAF50_MDP0000168471_exon1	9	34289996	6.65616
Scarf	RosBREEDSNP_SNP_GA_33227831_Lg9_00332_MAF40_MDP0000175442_exon2	9	34343047	6.31207
Scarf	SNP_FB_1050859	9	34584725	4.88502
Scarf	coDominantGRAS5391	9	35092893	6.08712
Scarf	SNP_FB_0159295	13	1899859	4.87994
Scarf	SNP_FB_0160147	13	2551539	5.3502
Scarf	coDominantGRAS8410	14	9848665	4.18777
CraTop	coDominantGRAS1528	3	24974871	4.96522
CraTop	coDominantGRAS1532	3	24974916	4.77244
CraTop	coDominantGRAS1533	3	24974922	4.13797
CraTop	coDominantGRAS1534	3	24974925	4.46901
CraTop	coDominantGRAS1536	3	24974936	5.19114
CraTop	coDominantGRAS9597	16	2750488	5.38657
CraTop	coDominantGRAS9598	16	2750501	5.3027
CraTop	coDominantGRAS9599	16	2750524	5.3027
CraTop	coDominantGRAS9600	16	2750527	5.38657
CraTop	coDominantGRAS9601	16	2750610	5.3027
CraTop	SNP_FB_0918150	16	2811507	5.38657
CraTop	SNP_FB_0335238	16	3003678	5.39779
CraTop	SNP_FB_0335240	16	3004115	5.53426
CraTop	SNP_FB_0335338	16	3028460	5.23002
CraTop	GDsnp01588	16	3029704	5.35713
CraTop	SNP_FB_0335348	16	3031702	5.84251
CraTop	SNP_FB_0335349	16	3031843	5.23002
CraTop	SNP_FB_0918384	16	3058547	4.91048
CraTop	SNP_FB_0918389	16	3059544	5.50405
CraTop	RosBREEDSNP_SNP_AC_1301926_Lg16_01600_MAF50_1683802_exon2	16	3130006	5.59978
CraTop	RosBREEDSNP_SNP_TC_1336185_Lg16_01600_MAF40_162269_exon1	16	3157479	5.42142
CraTop	SNP_FB_0335523	16	3157765	5.67387
CraTop	SNP_FB_0335525	16	3157889	5.87898
CraTop	SNP_FB_0335535	16	3160371	5.87061
CraTop	SNP_FB_0918592	16	3186476	7.20625
CraTop	SNP_FB_0918595	16	3186825	7.14991
CraTop	RosBREEDSNP_SNP_AC_1452699_Lg16_MDP0000303483_MAF50_MDP0000303483_exon2	16	3304530	7.15235
CraTop	RosBREEDSNP_SNP_TC_1496083_Lg16_LAR1_MAF30_MDP0000279135_exon2	16	3349986	6.79511
CraTop	SNP_FB_1074678	16	3362258	7.58414
CraTop	SNP_FB_1074682	16	3362846	7.39779
CraTop	RosBREEDSNP_SNP_AG_1538074_Lg16_LAR1_MAF40_751854_exon1	16	3407284	12.1618
CraTop	RosBREEDSNP_SNP_CT_1540624_Lg16_LAR1_MAF40_1618769_exon2	16	3409834	14.7082
CraTop	RosBREEDSNP_SNP_TC_1571002_Lg16_01734_MAF40_216397_exon1	16	3439690	12.2459
CraTop	SNP_FB_0336036	16	3479443	12.5251
CraTop	SNP_FB_0336046	16	3482544	12.5251
CraTop	SNP_FB_0336063	16	3486139	13.6275
CraTop	GDsnp01734	16	3489107	12.8685
CraTop	RosBREEDSNP_SNP_TC_1669091_Lg16_01734_MAF50_193795_exon1	16	3556998	13.0145
CraTop	coDominantGRAS9602	16	3726271	13.1461
CraTop	coDominantGRAS9603	16	3726313	13.1461
CraTop	coDominantGRAS9604	16	3726403	13.1461
CraTop	coDominantGRAS9605	16	3763708	12.984
CraTop	coDominantGRAS9606	16	3763746	14.1598
CraTop	coDominantGRAS9607	16	3763769	14.1598
CraTop	SNP_FB_1074691	16	3773426	12.3329
CraTop	SNP_FB_1074699	16	3774681	12.3329
CraTop	GDsnp00047	16	3856528	11.9954
CraTop	SNP_FB_0337022	16	3888737	4.77845
CraTop	SNP_FB_0337042	16	3891590	8.49068
CraTop	SNP_FB_0337044	16	3891855	8.55082
CraTop	SNP_FB_0337045	16	3892235	4.7435
CraTop	RosBREEDSNP_SNP_TC_1972373_Lg16_00047_MAF40_480165_exon2	16	3893010	5.32231
CraTop	SNP_FB_0337051	16	3894629	5.30159
CraTop	SNP_FB_1074762	16	4150242	4.15571
CraTop	SNP_FB_1074767	16	4152615	4.29878
CraTop	SNP_FB_1074777	16	4153796	4.04342
CraTop	SNP_FB_1074783	16	4155244	4.12363
CraTop	SNP_FB_0338060	16	4230585	4.13888
CraTop	SNP_FB_0338092	16	4236955	4.17828
CraTop	SNP_FB_0338093	16	4237127	4.03077
Drop	coDominantGRAS250	1	18739407	4.83404
Drop	coDominantGRAS806	2	19101867	4.46253
Drop	SNP_FB_0461110	8	28504908	3.85062
Drop	coDominantGRAS5085	9	16172931	4.19451
Drop	coDominantGRAS9105	15	27036890	3.92352
Drop	coDominantGRAS9106	15	27036954	4.33496
Drop	coDominantGRAS9107	15	27036957	4.79329
Drop	coDominantGRAS9108	15	27036990	4.05148
Drop	coDominantGRAS9109	15	27036997	4.06782
Drop	SNP_FB_0302304	15	27059685	4.51362
Drop	SNP_FB_0303413	15	27808983	9.29404
Drop	SNP_FB_0303425	15	27811044	9.53407
Drop	SNP_FB_0303433	15	27812505	9.16202
Drop	SNP_FB_0303441	15	27814411	4.6076
Drop	coDominantGRAS9125	15	28239685	5.30173
Drop	coDominantGRAS9128	15	28239734	5.30173
Drop	coDominantGRAS9129	15	28239771	5.30173
Drop	coDominantGRAS9130	15	28239813	5.20902
Drop	SNP_FB_0829531	15	28523201	5.46085
Drop	SNP_FB_0829528	15	28524212	5.30173
Drop	SNP_FB_1069220	15	28941019	10.0748
Drop	SNP_FB_1069215	15	28941499	7.34519
Drop	SNP_FB_1069204	15	28942910	8.50758
Drop	SNP_FB_0842161	15	29032956	9.93278
Drop	coDominantGRAS9139	15	29339448	10.0029
Drop	coDominantGRAS9140	15	29339506	8.06387
Drop	coDominantGRAS9141	15	29339521	8.06387
Drop	GDsnp02844	15	29698160	9.46409
Drop	SNP_FB_0786571	15	29839478	9.09326
Drop	SNP_FB_0786549	15	29843001	9.67029
Drop	SNP_FB_0786544	15	29843939	9.67029
Drop	SNP_FB_0786543	15	29844340	8.65361
Drop	SNP_FB_0786541	15	29845055	9.09326
Drop	coDominantGRAS9147	15	29981487	9.46706
Drop	coDominantGRAS9148	15	29981514	9.46706
Drop	coDominantGRAS9149	15	29981518	9.46706
Drop	coDominantGRAS9150	15	29981560	9.67316
Drop	coDominantGRAS9151	15	29981573	9.46706
Drop	coDominantGRAS9152	15	29981613	9.46706
Drop	coDominantGRAS9153	15	29981666	9.67316
Drop	coDominantGRAS9154	15	29981684	9.46706
Drop	coDominantGRAS9155	15	29988288	7.13443
Drop	coDominantGRAS9156	15	30031074	9.67316
Drop	coDominantGRAS9164	15	30207437	4.43562
Drop	SNP_FB_0785569	15	30253581	5.3085
Drop	SNP_FB_0785557	15	30257236	10.017
Drop	SNP_FB_0116118	15	30405434	6.16065
Drop	coDominantGRAS9182	15	30450533	5.87912
Drop	coDominantGRAS9183	15	30450590	10.0773
Drop	SNP_FB_0944896	15	30459392	9.21666
Drop	coDominantGRAS9187	15	30618039	5.37567
Drop	coDominantGRAS9189	15	30618084	9.34681
Drop	coDominantGRAS9190	15	30618088	8.1113
Drop	coDominantGRAS9192	15	30618095	8.1113
Drop	coDominantGRAS9193	15	30618097	8.1113
Drop	coDominantGRAS9194	15	30618099	4.59519
Drop	coDominantGRAS9198	15	30618136	8.1113
Drop	coDominantGRAS9199	15	30618156	8.1113
Drop	coDominantGRAS9200	15	30618157	5.37567
Drop	coDominantGRAS9201	15	30618176	8.1113
Drop	SNP_FB_0258781	15	30706776	5.13384
Drop	SNP_FB_0258761	15	30718240	8.59743
Drop	coDominantGRAS9203	15	30914070	7.11715
Drop	SNP_FB_0304198	15	31116111	4.60654
Drop	SNP_FB_0304159	15	31122914	8.39082
Drop	SNP_FB_0304158	15	31123093	7.25614
Drop	coDominantGRAS9206	15	31173063	5.21797
Drop	SNP_FB_0910614	15	31227390	8.0489
Drop	SNP_FB_0910606	15	31230249	8.18034
Drop	coDominantGRAS9207	15	31368315	5.97606
Drop	coDominantGRAS9208	15	31368316	5.93199
Drop	coDominantGRAS9209	15	31368333	11.4115
Drop	coDominantGRAS9211	15	31368392	5.97438
Drop	coDominantGRAS9212	15	31368394	11.0967
Drop	SNP_FB_0303590	15	31539292	7.01767
Drop	SNP_FB_0977426	15	31646987	3.95545
Drop	SNP_FB_0977423	15	31647312	4.1726
Drop	SNP_FB_0977421	15	31647477	6.63545
Drop	SNP_FB_0977413	15	31649646	4.1726
Drop	SNP_FB_0977412	15	31649820	6.63545
Drop	SNP_FB_0402065	17	28633388	3.78618
Drop	SNP_FB_0402090	17	28636739	3.78618
Juice	coDominantGRAS9555	16	389297	5.59919
Juice	SNP_FB_0347586	16	585405	5.2633
Juice	SNP_FB_0334926	16	1092394	6.13957
Juice	coDominantGRAS9597	16	2750488	7.24304
Juice	coDominantGRAS9598	16	2750501	6.96947
Juice	coDominantGRAS9599	16	2750524	6.96947
Juice	coDominantGRAS9600	16	2750527	7.24304
Juice	coDominantGRAS9601	16	2750610	6.96563
Juice	SNP_FB_0918150	16	2811507	7.11438
Juice	SNP_FB_0335238	16	3003678	7.55334
Juice	SNP_FB_0335240	16	3004115	8.21271
Juice	SNP_FB_0335338	16	3028460	7.836
Juice	GDsnp01588	16	3029704	8.11644
Juice	SNP_FB_0335348	16	3031702	7.00436
Juice	SNP_FB_0335349	16	3031843	7.836
Juice	SNP_FB_0918384	16	3058547	7.46815
Juice	SNP_FB_0918389	16	3059544	6.74128
Juice	RosBREEDSNP_SNP_AC_1301926_Lg16_01600_MAF50_1683802_exon2	16	3130006	10.7454
Juice	RosBREEDSNP_SNP_TC_1336185_Lg16_01600_MAF40_162269_exon1	16	3157479	10.0916
Juice	SNP_FB_0335523	16	3157765	9.94083
Juice	SNP_FB_0335525	16	3157889	10.3494
Juice	SNP_FB_0335535	16	3160371	9.83505
Juice	SNP_FB_0918592	16	3186476	11.5395
Juice	SNP_FB_0918595	16	3186825	11.3871
Juice	RosBREEDSNP_SNP_AC_1452699_Lg16_MDP0000303483_MAF50_MDP0000303483_exon2	16	3304530	11.9428
Juice	RosBREEDSNP_SNP_TC_1496083_Lg16_LAR1_MAF30_MDP0000279135_exon2	16	3349986	10.6262
Juice	SNP_FB_1074678	16	3362258	10.9199
Juice	SNP_FB_1074682	16	3362846	11.3776
Juice	RosBREEDSNP_SNP_AG_1538074_Lg16_LAR1_MAF40_751854_exon1	16	3407284	6.84089
WatCore	coDominantGRAS3440	6	24001014	4.77012
WatCore	coDominantGRAS8517	14	19464079	4.04883
WatCore	coDominantGRAS8519	14	19464139	3.865
WatCore	SNP_FB_0173730	14	20053925	5.61081
WatCore	coDominantGRAS8562	14	21188009	5.9633
WatCore	SNP_FB_0873060	14	21570585	5.29218
WatCore	SNP_FB_0173299	14	21928587	4.64957
WatCore	SNP_FB_0242970	14	22485426	4.82654
WatCore	SNP_FB_0243929	14	23062124	6.0367
WatCore	SNP_FB_0892351	14	23544557	6.43449
WatCore	coDominantGRAS8597	14	23675910	6.8156
WatCore	coDominantGRAS8600	14	23675930	7.06528
WatCore	SNP_FB_0245109	14	23729309	4.09531
WatCore	RosBREEDSNP_SNP_AG_23448287_Lg14_00062_MAF20_1683927_exon1	14	23797431	4.82057
WatCore	SNP_FB_1068591	14	23925377	6.4881
WatCore	coDominantGRAS8603	14	24065379	6.13937
WatCore	SNP_FB_0245792	14	24132693	4.77571
WatCore	coDominantGRAS8604	14	24214185	12.0649
WatCore	SNP_FB_0246451	14	24278265	12.7478
WatCore	RosBREEDSNP_SNP_CA_24046950_Lg14_01531_MAF20_1658676_exon2	14	24374286	4.01931
WatCore	SNP_FB_0246016	14	24376695	4.13467
WatCore	SNP_FB_1008286	14	24676378	8.25725
WatCore	SNP_FB_1008287	14	24676766	9.18523
WatCore	RosBREEDSNP_SNP_CA_26127140_Lg14_00453_MAF40_MDP0000702890_exon1	14	24737851	7.68082
WatCore	SNP_FB_0247527	14	24739845	7.43307
WatCore	SNP_FB_0893029	14	24817019	8.31054
WatCore	SNP_FB_0893026	14	24817264	7.73984
WatCore	SNP_FB_0247179	14	24922940	9.68405
WatCore	SNP_FB_0247155	14	24926675	8.87922
WatCore	SNP_FB_0247146	14	24928023	8.98417
WatCore	SNP_FB_0247138	14	24928937	8.57312
WatCore	coDominantGRAS8615	14	24986381	5.64758
WatCore	coDominantGRAS8616	14	24986417	4.41914
WatCore	coDominantGRAS8618	14	24986426	4.15544
WatCore	coDominantGRAS8619	14	24986751	4.05699
WatCore	coDominantGRAS8622	14	24986872	3.90346
WatCore	coDominantGRAS8624	14	24986979	5.16392
WatCore	SNP_FB_0246601	14	25156979	6.07171
WatCore	SNP_FB_0247831	14	25386921	8.46112
WatCore	SNP_FB_0247841	14	25388076	7.80556
WatCore	SNP_FB_0247848	14	25389615	8.6751
WatCore	SNP_FB_0247873	14	25394670	11.481
WatCore	RosBREEDSNP_SNP_GT_26872853_Lg14_02079_MAF30_269380_exon1	14	25699693	6.1981
WatCore	RosBREEDSNP_SNP_AG_26884307_Lg14_02079_MAF30_1686152_exon1	14	25724685	5.35481
WatCore	RosBREEDSNP_SNP_AG_26920534_Lg14_02079_MAF20_1662666_exon2	14	25758677	7.25023
WatCore	SNP_FB_0674140	14	25773635	8.64074
WatCore	coDominantGRAS8640	14	25827823	7.36243
WatCore	coDominantGRAS8641	14	25827891	5.14733
WatCore	coDominantGRAS8642	14	25827968	7.33209
WatCore	coDominantGRAS8643	14	25828014	7.36243
WatCore	coDominantGRAS8644	14	25828037	7.31325
WatCore	SNP_FB_0893599	14	26104529	5.50357
WatCore	SNP_FB_0893604	14	26105348	5.90477
WatCore	SNP_FB_0893615	14	26106617	4.94721
WatCore	SNP_FB_0893621	14	26107915	5.81035
WatCore	SNP_FB_0249681	14	26612739	6.26832
WatCore	SNP_FB_0894759	14	27196254	5.15694
WatCore	coDominantGRAS8676	14	29400267	4.92361
Sweet	SNP_FB_0918592	16	3186476	5.49125
Sweet	SNP_FB_0918595	16	3186825	5.17881
Sweet	RosBREEDSNP_SNP_AC_1452699_Lg16_MDP0000303483_MAF50_MDP0000303483_exon2	16	3304530	5.54802
Sweet	SNP_FB_1074678	16	3362258	5.5781
Sweet	SNP_FB_1074682	16	3362846	5.45958
Acidity	SNP_FB_0744784	8	9647199	5.17325
Acidity	coDominantGRAS4255	8	10101391	4.23263
Acidity	coDominantGRAS4256	8	10101428	3.71196
Acidity	coDominantGRAS4257	8	10101446	3.71196
Acidity	coDominantGRAS4258	8	10101450	3.71196
Acidity	SNP_FB_0746380	8	10612716	8.01262
Acidity	SNP_FB_0746385	8	10613040	8.31521
Acidity	SNP_FB_0746401	8	10615421	7.94581
Acidity	SNP_FB_0746410	8	10617538	7.70659
Acidity	coDominantGRAS4266	8	10712551	7.59645
Acidity	coDominantGRAS4267	8	10712565	9.34198
Acidity	coDominantGRAS4268	8	10712566	8.36797
Acidity	coDominantGRAS4273	8	10823839	5.11903
Acidity	coDominantGRAS4274	8	10823847	5.11903
Acidity	coDominantGRAS4275	8	10823874	4.88779
Acidity	coDominantGRAS4276	8	10823897	4.88779
Acidity	coDominantGRAS4277	8	10823980	5.37536
Acidity	coDominantGRAS4278	8	10824050	5.27305
Acidity	coDominantGRAS4279	8	10824069	5.55019
Acidity	coDominantGRAS4280	8	10966178	8.83388
Acidity	coDominantGRAS4281	8	10966191	8.83388
Acidity	coDominantGRAS4283	8	10966204	8.83388
Acidity	RosBREEDSNP_SNP_CT_17343145_Lg8_01370_MAF20_MDP0000769686_exon3	8	11006715	8.83388
Acidity	coDominantGRAS4285	8	11018228	11.3561
Acidity	coDominantGRAS4286	8	11018229	8.89116
Acidity	coDominantGRAS4287	8	11018293	11.7585
Acidity	RosBREEDSNP_SNP_CT_17361806_Lg8_01370_MAF10_MDP0000220614_exon3	8	11027624	9.8935
Acidity	coDominantGRAS4300	8	11192032	7.1738
Acidity	coDominantGRAS4301	8	11192087	7.41197
Acidity	coDominantGRAS4302	8	11192193	7.25133
Acidity	coDominantGRAS4303	8	11372126	5.88504
Acidity	coDominantGRAS4304	8	11372130	6.09055
Acidity	coDominantGRAS4305	8	11372140	5.69889
Acidity	coDominantGRAS4306	8	11372141	5.6048
Acidity	coDominantGRAS4307	8	11372164	5.50457
Acidity	coDominantGRAS4308	8	11372165	5.75872
Acidity	coDominantGRAS4309	8	11372181	5.39461
Acidity	coDominantGRAS4310	8	11372182	5.56033
Acidity	coDominantGRAS4311	8	11372260	5.54115
Acidity	SNP_FB_0748452	8	11610801	6.52229
Acidity	SNP_FB_0748453	8	11611698	6.88398
Acidity	SNP_FB_0748462	8	11613696	9.76362
Acidity	SNP_FB_0748463	8	11613725	7.58017
Acidity	SNP_FB_0748467	8	11615139	6.46637
Acidity	SNP_FB_1030996	8	11633374	9.50647
Acidity	coDominantGRAS6844	11	39809233	3.72584
Acidity	coDominantGRAS6846	11	39809294	3.72584
Acidity	coDominantGRAS8541	14	20781885	3.78802
Acidity	coDominantGRAS9555	16	389297	3.91467
Acidity	SNP_FB_0347586	16	585405	3.80063
Acidity	SNP_FB_0334926	16	1092394	12.6249
Acidity	coDominantGRAS9584	16	2235908	4.07516
Acidity	coDominantGRAS9585	16	2235911	4.3829
Acidity	coDominantGRAS9586	16	2235956	4.43342
Acidity	coDominantGRAS9587	16	2235957	4.43342
Acidity	SNP_FB_0334307	16	2478119	5.4605
Acidity	SNP_FB_0334329	16	2487158	5.45529
Acidity	coDominantGRAS9596	16	2674328	5.1244
Acidity	coDominantGRAS9597	16	2750488	18.4214
Acidity	coDominantGRAS9598	16	2750501	17.07
Acidity	coDominantGRAS9599	16	2750524	17.07
Acidity	coDominantGRAS9600	16	2750527	18.4214
Acidity	coDominantGRAS9601	16	2750610	17.2578
Acidity	SNP_FB_0918150	16	2811507	18.3052
Acidity	SNP_FB_0335238	16	3003678	18.7071
Acidity	SNP_FB_0335240	16	3004115	19.049
Acidity	SNP_FB_0335338	16	3028460	20.821
Acidity	GDsnp01588	16	3029704	19.9752
Acidity	SNP_FB_0335348	16	3031702	17.6311
Acidity	SNP_FB_0335349	16	3031843	20.821
Acidity	SNP_FB_0918384	16	3058547	20.952
Acidity	SNP_FB_0918389	16	3059544	17.8115
Acidity	RosBREEDSNP_SNP_AC_1301926_Lg16_01600_MAF50_1683802_exon2	16	3130006	32.5507
Acidity	RosBREEDSNP_SNP_TC_1336185_Lg16_01600_MAF40_162269_exon1	16	3157479	31.3209
Acidity	SNP_FB_0335523	16	3157765	31.5152
Acidity	SNP_FB_0335525	16	3157889	33.2471
Acidity	SNP_FB_0335535	16	3160371	32.2027
Acidity	SNP_FB_0918592	16	3186476	43.1776
Acidity	SNP_FB_0918595	16	3186825	42.6149
Acidity	RosBREEDSNP_SNP_AC_1452699_Lg16_MDP0000303483_MAF50_MDP0000303483_exon2	16	3304530	40.0712
Acidity	RosBREEDSNP_SNP_TC_1496083_Lg16_LAR1_MAF30_MDP0000279135_exon2	16	3349986	37.9196
Acidity	SNP_FB_1074678	16	3362258	36.1878
Acidity	SNP_FB_1074682	16	3362846	35.8931
Acidity	RosBREEDSNP_SNP_AG_1538074_Lg16_LAR1_MAF40_751854_exon1	16	3407284	26.6918
Acidity	RosBREEDSNP_SNP_CT_1540624_Lg16_LAR1_MAF40_1618769_exon2	16	3409834	12.6136
Acidity	RosBREEDSNP_SNP_TC_1571002_Lg16_01734_MAF40_216397_exon1	16	3439690	10.2337
Acidity	SNP_FB_0336036	16	3479443	10.6252
Acidity	SNP_FB_0336046	16	3482544	10.5858
Acidity	SNP_FB_0336063	16	3486139	10.2119
Acidity	GDsnp01734	16	3489107	8.76159
Acidity	RosBREEDSNP_SNP_TC_1669091_Lg16_01734_MAF50_193795_exon1	16	3556998	8.80589
Acidity	coDominantGRAS9602	16	3726271	8.1666
Acidity	coDominantGRAS9603	16	3726313	8.1666
Acidity	coDominantGRAS9604	16	3726403	8.1666
Acidity	coDominantGRAS9605	16	3763708	9.23142
Acidity	coDominantGRAS9606	16	3763746	9.25906
Acidity	coDominantGRAS9607	16	3763769	9.25906
Acidity	SNP_FB_1074691	16	3773426	6.53135
Acidity	SNP_FB_1074699	16	3774681	6.5705
Acidity	GDsnp00047	16	3856528	4.64474
MalAcid	SNP_FB_0740378	8	6027002	3.62326
MalAcid	SNP_FB_0740383	8	6027816	3.62326
MalAcid	SNP_FB_1105614	8	6405955	5.02883
MalAcid	GDsnp00639	8	7357008	5.73589
MalAcid	RosBREEDSNP_SNP_AC_15006641_Lg8_152401__152401_exon1	8	7968643	3.67779
MalAcid	SNP_FB_0742409	8	7969942	4.68617
MalAcid	SNP_FB_0742418	8	7972132	3.65978
MalAcid	SNP_FB_0743091	8	8227713	3.75954
MalAcid	SNP_FB_0706554	8	8757176	3.60152
MalAcid	SNP_FB_0706569	8	8759255	4.56078
MalAcid	SNP_FB_0706576	8	8759865	4.56078
MalAcid	coDominantGRAS4230	8	8782562	4.96793
MalAcid	SNP_FB_1102514	8	9070547	4.23208
MalAcid	SNP_FB_1102515	8	9070647	4.45355
MalAcid	coDominantGRAS4231	8	9071601	4.68756
MalAcid	coDominantGRAS4234	8	9123337	3.83731
MalAcid	coDominantGRAS4235	8	9123378	4.19278
MalAcid	SNP_FB_0264285	8	9208521	4.8623
MalAcid	SNP_FB_0264289	8	9210593	3.66954
MalAcid	SNP_FB_0264291	8	9211127	5.23423
MalAcid	SNP_FB_1102606	8	9275943	3.66954
MalAcid	SNP_FB_1029063	8	9343092	5.23423
MalAcid	SNP_FB_1117727	8	9494559	4.96769
MalAcid	coDominantGRAS4240	8	9507411	4.21452
MalAcid	SNP_FB_0744821	8	9640558	4.61725
MalAcid	SNP_FB_0744817	8	9641770	4.51794
MalAcid	SNP_FB_0744815	8	9641908	4.8942
MalAcid	SNP_FB_0744784	8	9647199	6.66727
MalAcid	SNP_FB_0744781	8	9647719	4.8942
MalAcid	SNP_FB_0744779	8	9648466	4.16321
MalAcid	coDominantGRAS4243	8	9676246	4.47219
MalAcid	coDominantGRAS4244	8	9676317	4.81079
MalAcid	SNP_FB_1028201	8	9679345	4.13129
MalAcid	coDominantGRAS4248	8	9708953	4.53109
MalAcid	SNP_FB_0741253	8	9726043	4.54709
MalAcid	SNP_FB_1029897	8	9812235	4.02279
MalAcid	SNP_FB_1029899	8	9812524	4.6654
MalAcid	SNP_FB_0745313	8	9868405	5.02049
MalAcid	SNP_FB_0745325	8	9870694	5.03889
MalAcid	SNP_FB_0745330	8	9871371	4.93143
MalAcid	SNP_FB_0745334	8	9872424	4.30038
MalAcid	SNP_FB_0745335	8	9872630	4.72201
MalAcid	coDominantGRAS4254	8	9942752	5.1185
MalAcid	SNP_FB_0746380	8	10612716	7.6318
MalAcid	SNP_FB_0746385	8	10613040	8.0869
MalAcid	SNP_FB_0746401	8	10615421	6.84334
MalAcid	SNP_FB_0746410	8	10617538	6.57336
MalAcid	coDominantGRAS4267	8	10712565	5.16041
MalAcid	coDominantGRAS4268	8	10712566	4.35393
MalAcid	coDominantGRAS4269	8	10736311	6.84283
MalAcid	coDominantGRAS4280	8	10966178	4.72242
MalAcid	coDominantGRAS4281	8	10966191	4.72242
MalAcid	coDominantGRAS4283	8	10966204	4.72242
MalAcid	RosBREEDSNP_SNP_CT_17343145_Lg8_01370_MAF20_MDP0000769686_exon3	8	11006715	4.72242
MalAcid	coDominantGRAS4285	8	11018228	5.59985
MalAcid	coDominantGRAS4286	8	11018229	5.3194
MalAcid	coDominantGRAS4287	8	11018293	6.46879
MalAcid	RosBREEDSNP_SNP_CT_17361806_Lg8_01370_MAF10_MDP0000220614_exon3	8	11027624	5.30618
MalAcid	SNP_FB_0747616	8	11053814	4.96339
MalAcid	coDominantGRAS4300	8	11192032	9.03077
MalAcid	coDominantGRAS4301	8	11192087	9.03077
MalAcid	coDominantGRAS4302	8	11192193	9.03077
MalAcid	coDominantGRAS4303	8	11372126	9.08941
MalAcid	coDominantGRAS4304	8	11372130	9.08941
MalAcid	coDominantGRAS4305	8	11372140	8.81632
MalAcid	coDominantGRAS4306	8	11372141	9.08941
MalAcid	coDominantGRAS4307	8	11372164	9.08941
MalAcid	coDominantGRAS4308	8	11372165	9.08941
MalAcid	coDominantGRAS4309	8	11372181	9.08941
MalAcid	coDominantGRAS4310	8	11372182	9.08941
MalAcid	coDominantGRAS4311	8	11372260	9.08941
MalAcid	SNP_FB_0748452	8	11610801	8.90491
MalAcid	SNP_FB_0748453	8	11611698	8.0937
MalAcid	SNP_FB_0748462	8	11613696	10.3425
MalAcid	SNP_FB_0748463	8	11613725	4.63147
MalAcid	SNP_FB_0748467	8	11615139	8.56541
MalAcid	SNP_FB_1030996	8	11633374	10.3425
MalAcid	SNP_FB_0347586	16	585405	3.6238
MalAcid	SNP_FB_0334926	16	1092394	4.10572
MalAcid	coDominantGRAS9584	16	2235908	4.39645
MalAcid	coDominantGRAS9585	16	2235911	4.39645
MalAcid	coDominantGRAS9586	16	2235956	4.91471
MalAcid	coDominantGRAS9587	16	2235957	4.91471
MalAcid	SNP_FB_0334307	16	2478119	5.22015
MalAcid	SNP_FB_0334329	16	2487158	4.73425
MalAcid	coDominantGRAS9596	16	2674328	4.92854
MalAcid	coDominantGRAS9597	16	2750488	12.9967
MalAcid	coDominantGRAS9598	16	2750501	12.7239
MalAcid	coDominantGRAS9599	16	2750524	12.7239
MalAcid	coDominantGRAS9600	16	2750527	12.9967
MalAcid	coDominantGRAS9601	16	2750610	12.7239
MalAcid	SNP_FB_0918150	16	2811507	12.7839
MalAcid	SNP_FB_0335238	16	3003678	14.2091
MalAcid	SNP_FB_0335240	16	3004115	14.5834
MalAcid	SNP_FB_0335338	16	3028460	14.1675
MalAcid	GDsnp01588	16	3029704	13.757
MalAcid	SNP_FB_0335348	16	3031702	12.8045
MalAcid	SNP_FB_0335349	16	3031843	14.1675
MalAcid	SNP_FB_0918384	16	3058547	14.8359
MalAcid	SNP_FB_0918389	16	3059544	12.8045
MalAcid	RosBREEDSNP_SNP_AC_1301926_Lg16_01600_MAF50_1683802_exon2	16	3130006	12.5492
MalAcid	RosBREEDSNP_SNP_TC_1336185_Lg16_01600_MAF40_162269_exon1	16	3157479	13.5754
MalAcid	SNP_FB_0335523	16	3157765	12.6414
MalAcid	SNP_FB_0335525	16	3157889	13.6148
MalAcid	SNP_FB_0335535	16	3160371	13.2516
MalAcid	SNP_FB_0918592	16	3186476	21.1046
MalAcid	SNP_FB_0918595	16	3186825	19.6692
MalAcid	RosBREEDSNP_SNP_AC_1452699_Lg16_MDP0000303483_MAF50_MDP0000303483_exon2	16	3304530	18.6422
MalAcid	RosBREEDSNP_SNP_TC_1496083_Lg16_LAR1_MAF30_MDP0000279135_exon2	16	3349986	14.7167
MalAcid	SNP_FB_1074678	16	3362258	18.2525
MalAcid	SNP_FB_1074682	16	3362846	17.6493
MalAcid	RosBREEDSNP_SNP_AG_1538074_Lg16_LAR1_MAF40_751854_exon1	16	3407284	10.8976
MalAcid	SNP_FB_1074699	16	3774681	3.56949
MalAcid	SNP_FB_0337044	16	3891855	3.64917
JuBrown	SNP_FB_0038518	10	33548915	4.13404
JuBrown	SNP_FB_0039710	10	34519483	3.99453
JuBrown	RosBREEDSNP_SNP_AG_29025500_Lg10_01570_MAF20_1630596_exon8	10	34523501	3.8614
JuBrown	coDominantGRAS9584	16	2235908	7.09669
JuBrown	coDominantGRAS9585	16	2235911	7.09669
JuBrown	coDominantGRAS9586	16	2235956	7.45429
JuBrown	coDominantGRAS9587	16	2235957	7.45429
JuBrown	SNP_FB_0334307	16	2478119	7.77216
JuBrown	SNP_FB_0334329	16	2487158	6.85464
JuBrown	coDominantGRAS9596	16	2674328	7.29993
JuBrown	coDominantGRAS9597	16	2750488	5.85241
JuBrown	coDominantGRAS9598	16	2750501	5.99702
JuBrown	coDominantGRAS9599	16	2750524	5.99702
JuBrown	coDominantGRAS9600	16	2750527	5.85241
JuBrown	coDominantGRAS9601	16	2750610	5.99702
JuBrown	SNP_FB_0918150	16	2811507	6.66845
JuBrown	SNP_FB_0335238	16	3003678	6.63124
JuBrown	SNP_FB_0335240	16	3004115	7.08934
JuBrown	SNP_FB_0335338	16	3028460	5.85241
JuBrown	GDsnp01588	16	3029704	6.4862
JuBrown	SNP_FB_0335348	16	3031702	6.4855
JuBrown	SNP_FB_0335349	16	3031843	5.85241
JuBrown	SNP_FB_0918384	16	3058547	7.37116
JuBrown	SNP_FB_0918389	16	3059544	6.4855
JuBrown	RosBREEDSNP_SNP_AC_1301926_Lg16_01600_MAF50_1683802_exon2	16	3130006	5.48727
JuBrown	RosBREEDSNP_SNP_TC_1336185_Lg16_01600_MAF40_162269_exon1	16	3157479	6.0816
JuBrown	SNP_FB_0335523	16	3157765	5.57487
JuBrown	SNP_FB_0335525	16	3157889	7.02019
JuBrown	SNP_FB_0335535	16	3160371	5.63189
JuBrown	SNP_FB_0918592	16	3186476	8.23801
JuBrown	SNP_FB_0918595	16	3186825	7.49384
JuBrown	RosBREEDSNP_SNP_AC_1452699_Lg16_MDP0000303483_MAF50_MDP0000303483_exon2	16	3304530	6.36577
JuBrown	RosBREEDSNP_SNP_TC_1496083_Lg16_LAR1_MAF30_MDP0000279135_exon2	16	3349986	5.42246
JuBrown	SNP_FB_1074678	16	3362258	6.46823
JuBrown	SNP_FB_1074682	16	3362846	6.46823
JuBrown	RosBREEDSNP_SNP_AG_1538074_Lg16_LAR1_MAF40_751854_exon1	16	3407284	6.57282
JuBrown	RosBREEDSNP_SNP_CT_1540624_Lg16_LAR1_MAF40_1618769_exon2	16	3409834	6.24539
JuBrown	RosBREEDSNP_SNP_TC_1571002_Lg16_01734_MAF40_216397_exon1	16	3439690	5.16569
JuBrown	SNP_FB_0336036	16	3479443	4.1612
JuBrown	SNP_FB_0336046	16	3482544	5.16569
JuBrown	SNP_FB_0336063	16	3486139	6.30911
JuBrown	GDsnp01734	16	3489107	5.96619
JuBrown	RosBREEDSNP_SNP_TC_1669091_Lg16_01734_MAF50_193795_exon1	16	3556998	4.15753
JuBrown	coDominantGRAS9602	16	3726271	4.15753
JuBrown	coDominantGRAS9603	16	3726313	4.15753
JuBrown	coDominantGRAS9604	16	3726403	4.15753
JuBrown	coDominantGRAS9605	16	3763708	5.82756
JuBrown	coDominantGRAS9606	16	3763746	5.17746
JuBrown	coDominantGRAS9607	16	3763769	5.17746
JuBrown	SNP_FB_1074691	16	3773426	5.82756
JuBrown	SNP_FB_1074699	16	3774681	5.10021
JuBrown	GDsnp00047	16	3856528	4.7509
JuBrown	SNP_FB_0337042	16	3891590	4.4211
JuBrown	SNP_FB_0337044	16	3891855	5.0748
JuBrown	RosBREEDSNP_SNP_TC_1972373_Lg16_00047_MAF40_480165_exon2	16	3893010	4.26609
JuBrown	SNP_FB_1074762	16	4150242	4.21461
JuBrown	SNP_FB_1074767	16	4152615	4.08793
JuBrown	SNP_FB_1074783	16	4155244	4.08793
JuBrown	SNP_FB_0338060	16	4230585	4.24558
JuBrown	SNP_FB_0338093	16	4237127	4.41506

## Sheet: DataTableS8
Supplementary Data Table S8. Phenotypic correlation in combined parental and breeding populations.
	PickDay	OvColor	PerOC	RusTop	RusBody	RusCal	Scarf	CraTop	CraCal	Drop	IntMold	Juice	WatCore	Sweet	Acidity	Ast	Weight	Crisp	Flavor	Brix	MalAcid	Firm	DegMeal	JuBrown
PickDay	1	-0.0395924	-0.0259897	0.0250261	0.0445719	-0.0425901	0.0197403	-0.000882923	0.00153354	-0.181918	0.0241001	0.105831	0.210799	0.0838966	-0.0664549	0.0360219	0.194992	0.11625	0.0183001	0.350815	-0.102183	0.394712	-0.268622	0.112704
OvColor	-0.0395924	1	0.744601	-0.0603518	-0.000357745	0.013593	0.199246	0.00667057	-0.0173654	0.00689349	-0.0281434	0.00814992	0.0521082	0.0914988	0.0024598	-0.00866816	0.00198054	-0.0611032	-0.00525717	-0.102098	0.119532	-0.0377058	0.128925	-0.119267
PerOC	-0.0259897	0.744601	1	-0.0606906	-0.0305255	-0.0411999	0.194664	0.00384769	-0.0307229	-0.0214554	-0.0280933	-0.0310304	0.0683871	0.0892969	0.0146157	-0.0218432	-0.0247271	-0.0286355	-0.0293652	-0.0064425	0.0836763	0.0272941	0.123072	-0.016766
RusTop	0.0250261	-0.0603518	-0.0606906	1	0.277753	0.328779	0.0264517	-0.0748324	0.0774413	0.0234331	0.0366169	-0.0753127	-0.0521795	0.0355388	-0.00636892	-1.97984e-05	-0.125319	0.0157154	-0.0107192	0.256806	0.00313813	0.0294506	0.0802928	0.023793
RusBody	0.0445719	-0.000357745	-0.0305255	0.277753	1	0.553638	0.00565835	-0.0677478	0.0577597	-0.0270126	-0.0332727	-0.0654086	-0.0653858	0.0626902	-0.0204181	-0.0281444	-0.0873702	0.0475355	-0.046072	0.227874	-0.0532151	0.0613795	-0.0834021	-0.119316
RusCal	-0.0425901	0.013593	-0.0411999	0.328779	0.553638	1	-0.0130409	-0.0522244	0.0148713	0.0295456	-0.0435393	-0.0449685	-0.086824	0.0792367	-0.034906	-0.00277369	-0.0938337	0.0268356	-0.0336127	0.225191	-0.0609398	0.0995365	0.0480458	-0.0799431
Scarf	0.0197403	0.199246	0.194664	0.0264517	0.00565835	-0.0130409	1	0.019438	-0.00434141	0.0776047	0.0238063	0.016621	-0.0354144	0.0406792	0.000575401	0.00732638	0.0905808	0.00449642	0.0265122	-0.0870188	0.00314531	-0.0845793	0.13191	0.0805476
CraTop	-0.000882923	0.00667057	0.00384769	-0.0748324	-0.0677478	-0.0522244	0.019438	1	-0.0025141	-0.0556617	-0.0158981	0.081396	-0.188838	-0.019207	0.113608	0.0751955	0.0653876	0.0376009	-0.0550049	-0.0553652	0.162455	0.0555068	-0.0267085	0.0115275
CraCal	0.00153354	-0.0173654	-0.0307229	0.0774413	0.0577597	0.0148713	-0.00434141	-0.0025141	1	-0.0218592	0.0687894	-0.0632891	-0.072285	-0.00554371	-0.0676015	-0.00677692	0.0152329	-0.0761644	0.00977296	0.0965387	-0.0940734	0.039538	-0.0278636	NA
Drop	-0.181918	0.00689349	-0.0214554	0.0234331	-0.0270126	0.0295456	0.0776047	-0.0556617	-0.0218592	1	0.0394978	0.0307909	-0.0387559	0.0248481	-0.0235962	0.0235341	-0.000158773	0.0383954	0.067066	-0.0316582	-0.0492104	-0.0506382	0.113188	0.226819
IntMold	0.0241001	-0.0281434	-0.0280933	0.0366169	-0.0332727	-0.0435393	0.0238063	-0.0158981	0.0687894	0.0394978	1	0.0260503	0.0523787	0.012931	0.00287666	-0.00153852	0.0284782	-0.0212387	0.015593	0.0569992	-0.116125	-0.00633794	NA	NA
Juice	0.105831	0.00814992	-0.0310304	-0.0753127	-0.0654086	-0.0449685	0.016621	0.081396	-0.0632891	0.0307909	0.0260503	1	0.0425322	0.0101387	0.152529	-0.00833196	0.190313	0.451874	0.0489925	-0.192108	0.0248365	-0.150496	-0.0332322	-0.249126
WatCore	0.210799	0.0521082	0.0683871	-0.0521795	-0.0653858	-0.086824	-0.0354144	-0.188838	-0.072285	-0.0387559	0.0523787	0.0425322	1	0.0309499	-0.0435536	-0.0129831	0.105141	-0.127032	0.0589069	0.0802972	-0.15142	0.197099	-0.103718	0.332201
Sweet	0.0838966	0.0914988	0.0892969	0.0355388	0.0626902	0.0792367	0.0406792	-0.019207	-0.00554371	0.0248481	0.012931	0.0101387	0.0309499	1	-0.1636	-0.0536748	0.11003	0.128781	0.0542035	0.387518	-0.197232	0.104501	0.0407946	0.145202
Acidity	-0.0664549	0.0024598	0.0146157	-0.00636892	-0.0204181	-0.034906	0.000575401	0.113608	-0.0676015	-0.0235962	0.00287666	0.152529	-0.0435536	-0.1636	1	0.00940699	-0.0294498	0.102618	-0.00334039	-0.118024	0.810841	-0.0335399	-0.0676968	-0.397679
Ast	0.0360219	-0.00866816	-0.0218432	-1.97984e-05	-0.0281444	-0.00277369	0.00732638	0.0751955	-0.00677692	0.0235341	-0.00153852	-0.00833196	-0.0129831	-0.0536748	0.00940699	1	-0.045195	-0.103342	0.00387568	-0.0648136	0.0531033	-0.0215782	0.00702937	-0.222808
Weight	0.194992	0.00198054	-0.0247271	-0.125319	-0.0873702	-0.0938337	0.0905808	0.0653876	0.0152329	-0.000158773	0.0284782	0.190313	0.105141	0.11003	-0.0294498	-0.045195	1	0.0953303	0.057873	-0.12103	-0.116625	-0.294289	-0.0388605	-0.067691
Crisp	0.11625	-0.0611032	-0.0286355	0.0157154	0.0475355	0.0268356	0.00449642	0.0376009	-0.0761644	0.0383954	-0.0212387	0.451874	-0.127032	0.128781	0.102618	-0.103342	0.0953303	1	0.166927	0.237114	-0.128203	-0.0538202	-0.330208	0.111429
Flavor	0.0183001	-0.00525717	-0.0293652	-0.0107192	-0.046072	-0.0336127	0.0265122	-0.0550049	0.00977296	0.067066	0.015593	0.0489925	0.0589069	0.0542035	-0.00334039	0.00387568	0.057873	0.166927	1	0.0950069	-0.0720807	-0.0355346	0.101866	0.546908
Brix	0.350815	-0.102098	-0.0064425	0.256806	0.227874	0.225191	-0.0870188	-0.0553652	0.0965387	-0.0316582	0.0569992	-0.192108	0.0802972	0.387518	-0.118024	-0.0648136	-0.12103	0.237114	0.0950069	1	-0.124084	0.353412	-0.146388	0.0896226
MalAcid	-0.102183	0.119532	0.0836763	0.00313813	-0.0532151	-0.0609398	0.00314531	0.162455	-0.0940734	-0.0492104	-0.116125	0.0248365	-0.15142	-0.197232	0.810841	0.0531033	-0.116625	-0.128203	-0.0720807	-0.124084	1	0.00870262	-0.0929846	-0.406063
Firm	0.394712	-0.0377058	0.0272941	0.0294506	0.0613795	0.0995365	-0.0845793	0.0555068	0.039538	-0.0506382	-0.00633794	-0.150496	0.197099	0.104501	-0.0335399	-0.0215782	-0.294289	-0.0538202	-0.0355346	0.353412	0.00870262	1	-0.129617	0.0890358
DegMeal	-0.268622	0.128925	0.123072	0.0802928	-0.0834021	0.0480458	0.13191	-0.0267085	-0.0278636	0.113188	NA	-0.0332322	-0.103718	0.0407946	-0.0676968	0.00702937	-0.0388605	-0.330208	0.101866	-0.146388	-0.0929846	-0.129617	1	0.0711045
JuBrown	0.112704	-0.119267	-0.016766	0.023793	-0.119316	-0.0799431	0.0805476	0.0115275	NA	0.226819	NA	-0.249126	0.332201	0.145202	-0.397679	-0.222808	-0.067691	0.111429	0.546908	0.0896226	-0.406063	0.0890358	0.0711045	1
Phenotypic correlation was evaluated using a Pearson’s correlation coefficient (r) between the phenotypic values of the traits.
NA refers to the combination where the correlation coefficient (r) could not be calculated because the standard deviation of either or both of the traits was 0.

## Sheet: DataTableS9
Supplementary Data Table S9. Prediction accuracy of ﻿single- and multi-kernel models for all traits used in this study.
Model	PickDay	OvColor	PerOC	RusTop	RusBody	RusCal	Scarf	CraTop	CraCal	Drop	IntMold	Juice	WatCore	Sweet	Acidity	Ast	Weight	Crisp	Flavor	Brix	MalAcid	Firm	DegMeal	JuBrown
Additive	0.7592* (11.4215)	0.2362* (0.9093)	0.3139* (1.1960)	0.1421 (0.7905)	0.3417* (0.5878)	0.1477* (0.6429)	0.2336* (0.2855)	0.3716* (0.3505)	0.1544* (0.1480)	0.4727* (0.9948)	0.2276* (0.1222)	0.2749* (0.8750)	0.3327* (0.4628)	0.0760 (0.6896)	0.5787* (0.8394)	0.1631* (0.2208)	0.2990* (50.9517)	0.0777 (0.1425)	0.3047 (0.2483)	0.2692* (1.0358)	0.6672* (0.1520)	0.2696* (2.6855)	0.5441* (0.2147)	0.3142 (0.6739)
Additive and Inbreeding	0.7534* (11.4283)	0.2437* (0.8670)	0.3160* (1.1474)	0.1372 (0.7884)	0.3316* (0.5864)	0.1432 (0.6448)	0.2044* (0.2879)	0.3713* (0.3511)	0.1762* (0.1447)	0.4758* (0.9927)	0.2363* (0.1212)	0.2967* (0.8931)	0.3322* (0.4624)	0.0781 (0.6800)	0.5807* (0.8376)	0.1664* (0.2211)	0.3013* (55.2787)	0.1944 (0.1377)	0.3104 (0.2482)	0.3047* (1.0185)	0.6529* (0.1524)	0.1954* (2.7091)	0.5486* (0.2137)	0.3569* (0.6634)
Improvement rate by including inbreedinga (Correlation: Additive and Inbreeding/Additive, RMSE: Additive/Additive and Inbreeding)	0.9925 (0.9994)	1.0318 (1.0488)	1.0069 (1.0424)	0.9654 (1.0027)	0.9706 (1.0024)	0.9695 (0.9970)	0.8750 (0.9919)	0.9993 (0.9984)	1.1413 (1.0227)	1.0065 (1.0021)	1.0382 (1.0083)	1.0795 (0.9798)	0.9984 (1.0008)	1.0280 (1.0142)	1.0035 (1.0021)	1.0203 (0.9987)	1.0076 (0.9217)	2.5015 (1.0348)	1.0188 (1.0001)	1.1318 (1.0170)	0.9786 (0.9974)	0.7248 (0.9913)	1.0083 (1.0047)	1.1359 (1.0159)
Additive and Dominance	0.7503* (11.4453)	0.2913* (0.7961)	0.3856* (0.9358)	0.1411 (0.7932)	0.3071* (0.5949)	0.1824* (0.6345)	0.2323* (0.2856)	0.3794* (0.3478)	0.1745* (0.1468)	0.3980* (1.0163)	0.2239* (0.1222)	0.2516* (0.8921)	0.3188* (0.4682)	0.0903 (0.6836)	0.5954* (0.8269)	0.0908 (0.2223)	0.3261* (55.5266)	-0.0363 (0.1318)	0.2920 (0.2474)	0.2659* (1.0507)	0.6599* (0.1520)	0.2796* (2.6427)	0.5347* (0.2174)	0.3096 (0.6518)
Additive, Dominance, and Inbreeding	0.7492* (11.4373)	0.2915* (0.7898)	0.3866* (0.9320)	0.1435 (0.7910)	0.3039* (0.5927)	0.1778* (0.6359)	0.2146* (0.2870)	0.3775* (0.3479)	0.1866* (0.1445)	0.4098* (1.0108)	0.2242* (0.1218)	0.2740* (0.9003)	0.3170* (0.4688)	0.0934 (0.6777)	0.5942* (0.8275)	0.0968 (0.2222)	0.3280* (56.5235)	0.0600 (0.1295)	0.2868 (0.2472)	0.2792* (1.0381)	0.6479* (0.1526)	0.2056* (2.6669)	0.5401* (0.2168)	0.3599* (0.6458)
Improvement rate by including inbreedinga (Correlation: Additive, Dominance, and Inbreeding/Additive and Dominance, RMSE: Additive and Dominance/Additive, Dominance, and Inbreeding)	0.9986 (1.0007)	1.0007 (1.0080)	1.0024 (1.0041)	1.0174 (1.0027)	0.9894 (1.0037)	0.9749 (0.9978)	0.9238 (0.9950)	0.9948 (0.9997)	1.0694 (1.0160)	1.0299 (1.0054)	1.0011 (1.0038)	1.0891 (0.9909)	0.9945 (0.9987)	1.0344 (1.0087)	0.9981 (0.9993)	1.0661 (1.0004)	1.0057 (0.9824)	1.6544 (1.0179)	0.9822 (1.0007)	1.0499 (1.0122)	0.9818 (0.9962)	0.7354 (0.9909)	1.0100 (1.0030)	1.1623 (1.0093)
﻿﻿Prediction accuracy was evaluated using Pearson’s correlation coefficient (r) and root mean square error (RMSE; represented in parentheses) for the predicted and observed values. Asterisks indicate significant correlations:*p < 0.05.
aValues were converted to absolute values.

## Sheet: DataTableS10
Supplementary Data Table S10. Effects of inbreeding depression on fruit traits used in this study.
Fruit trait	Inbreeding depression parameter (b)	Parent-child relation (f = 0.25)*Inbreeding depression parameter (b)	Grandparent-grandchild relation (f = 0.125)*Inbreeding depression parameter (b)
[truncated: 24 more rows]

[truncated: 1 more sheets: DataTableS11]
